# Supplementary material for: Characterizing the relation of functional and Early Folding Residues in protein structures using the example of aminoacyl-tRNA synthetases
Source: PLoS One. 2018 Oct 30;13(10):e0206369. doi: 10.1371/journal.pone.0206369 (PMC6207335; doi:10.1371/journal.pone.0206369)
Supplement: S1 Table — Sequence conservation [93, 94] and EFoldMine [9] predictions for the aaRS protozyme regions [46–48] are presented. Encompassed are the average values for all residues, residues in the protozyme region, for positions predicted to be EFR, functional residues, ATP binding residues, and amino acid binding sites. (XLSX) [file pone.0206369.s003.xlsx]

## Sheet: Sheet1
		all residues	protozyme	early	functional	ATP binding residues	amino acid binding
aaRS class I	sequence conservation	0.17	1.59	2.5	2.29	3.75	1.85
	average EFoldMine score	0.08	0.09	0.21	0.08	0.04	0.09
aaRS class II	sequence conservation	0.18	1.42	2.8	2.8	3.75	2.17
	average EFoldMine score	0.11	0.09	0.2	0.08	0.06	0.09
