# Supplementary material for: Characterizing the relation of functional and Early Folding Residues in protein structures using the example of aminoacyl-tRNA synthetases
Source: PLoS One. 2018 Oct 30;13(10):e0206369. doi: 10.1371/journal.pone.0206369 (PMC6207335; doi:10.1371/journal.pone.0206369)
Supplement: S2 Table — For each presented feature the mean (μ) and standard deviation (σ) of both the EFR and LFR category is reported. It was tested whether the differences of a feature between EFR and LFR state is significant. pburied refers to the p-value of the test on residues buried according their RASA value, this was done because EFR have a tendency to be located in the core of a protein and without filtering all differences are significant. The Mann-Whitney U test was used for real-valued variables, whereas the Dunn test was used for count variables (indicated by #). 2,966 residues in 27 proteins from the Start2Fold database [41] were analyzed. (XLSX) [file pone.0206369.s004.xlsx]

## Sheet: S2_table
feature	mu_early	sigma_early	mu_late	sigma_late	p_buried	level
# contacts	11.12	2.46	9.02	2.92	0.0004	*
loop fraction	0.22	0.26	0.48	0.33	<0.0001	*
centroid distance [A]	10.28	3.79	14.14	4.81	<0.0001	*
terminus distance	0.27	0.14	0.25	0.15	0.0035	*
RASA	0.16	0.18	0.34	0.26	<0.0001	*
computed energy	-17.57	11.63	-9.4	9.86	<0.0001	*
predicted energy	-16.89	10.78	-11.07	10.31	<0.0001	*
betweenness	0.06	0.03	0.04	0.03	<0.0001	*
closeness	0.32	0.06	0.28	0.06	<0.0001	*
clustering coefficient	0.51	0.1	0.59	0.14	0.5688	-
# distinct neighborhood	2.47	1.53	1.88	1.54	0.0446	*
# local contacts	6.28	1.84	5.82	1.65	0.0532	-
# tertiary contacts	4.85	3.17	3.2	2.96	0.0575	-
# hydrogen bonds	3.85	1.43	2.84	1.79	0.0001	*
# hydrophobic interactions	1.31	1.46	0.65	1.07	<0.0001	*
# coupling	2.8	1.89	1.98	1.88	0.0903	-
cumulative strength	0.72	0.6	0.51	0.57	0.7638	-
coupling strength	2.93	2.13	1.96	2	0.0522	-
evolutionary information	40.47	26.01	28.34	26.46	0.0122	*
