# Supplementary material for: Characterizing the relation of functional and Early Folding Residues in protein structures using the example of aminoacyl-tRNA synthetases
Source: PLoS One. 2018 Oct 30;13(10):e0206369. doi: 10.1371/journal.pone.0206369 (PMC6207335; doi:10.1371/journal.pone.0206369)
Supplement: S3 Table — Summarizes identifiers [23] of each entry as well as the number of residues in the corresponding protein chain, the number of EFR and functional residues as well as the cardinality of the intersection of both sets. To assess the relevance of the observed intersection it was compared to the expected intersection. Negative shift values occur when the observed intersection is smaller than that expected by the individual frequencies of EFR and functional residues. Positive values are observed when the overlap is more pronounced than to be expected. Proteins not containing any functional residues according to UniProt [97] are marked with dashes. (XLSX) [file pone.0206369.s005.xlsx]

## Sheet: S1_table
Start2Fold	PDB	UniProt	residues	early	functional	intersection	shift to random
STF0001	2abd_A	P07107	86	39	9	5	0.0106814
STF0004	1mbc_A	P02185	153	12	2	0	-0.00102525
STF0006	1am7_A	P03706	154	29	1	0	-0.0012228
STF0008	1coe_A	P60770	62	6	2	0	-0.00312175
STF0009	1a64_A	P08921	94	19	27	8	0.0270484
STF0010	1hce_A	P13231	118	10	-	-	-
STF0011	5dfr_A	P0ABQ4	154	5	22	0	-0.00463822
STF0012	9pcy_A	P00287	99	6	4	0	-0.00244873
STF0014	1lz1_A	P61626	130	13	2	0	-0.00153846
STF0015	1onc_A	P22069	104	31	7	2	-0.000832101
STF0016	1omu_A	P68390	56	4	2	0	-0.00255102
STF0018	1f21_A	P0A7Y4	152	16	4	1	0.00380886
STF0019	1ygw_A	P00651	104	13	3	1	0.00600962
STF0020	1joo_A	P00644	149	9	6	1	0.00427909
STF0021	2lzm_A	D9IEF7	164	7	8	1	0.00401547
STF0023	1hrc_A	P00004	104	13	4	0	-0.00480769
STF0024	1rg8_A	P05230	141	38	18	2	-0.0202203
STF0025	1e3y_A	Q13158	104	24	-	-	-
STF0026	1hrh_A	P03366	125	13	4	0	-0.003328
STF0028	2vil_A	P02640	126	31	8	0	-0.0156211
STF0037	2crt_A	P60301	60	12	-	-	-
STF0038	5pti_A	P00974	58	7	2	0	-0.00416171
STF0040	1pga_A	P06654	56	26	-	-	-
STF0043	1i1b_A	P01584	151	21	6	0	-0.00552607
STF0044	2ptl_A	Q53291	78	12	-	-	-
STF0045	1bdd_A	P38507	60	20	-	-	-
STF0046	1rbx_A	P61823	124	14	11	1	-0.00195109
		sum	2490	346	152	22	0.000352898
