# Supplementary material for: Characterizing the relation of functional and Early Folding Residues in protein structures using the example of aminoacyl-tRNA synthetases
Source: PLoS One. 2018 Oct 30;13(10):e0206369. doi: 10.1371/journal.pone.0206369 (PMC6207335; doi:10.1371/journal.pone.0206369)
Supplement: S4 Table — For each presented feature the distribution of values is compared between functional and non-functional residues as well as EFR and functional residues. The corresponding p-values and significance level are stated for buried residues. Mean values are shown for EFR (μearly) and functional residues (μfunc). The Mann-Whitney U test was used for real-valued variables, whereas the Dunn test was used for count variables (indicated by #). 2,490 residues in 22 proteins from the Start2Fold database [41] were analyzed. (XLSX) [file pone.0206369.s006.xlsx]

## Sheet: S3_Table
feature	p_func/non,buried	mu_early	mu_func	p_early/func,buried	level
# contacts	0.1268	11.31	9.39	0.0165	*
loop fraction	0.9057	0.24	0.43	0.0089	*
centroid distance [A]	0.0579	10.68	12.13	0.937	-
terminus distance	0.05034	0.27	0.24	0.007242	*
RASA	0.07995	0.15	0.3	0.003447	*
computed energy	<0.0001	-17.99	-8.18	<0.0001	*
predicted energy	0.002773	-17.15	-10.23	<0.0001	*
betweenness	0.1441	0.05	0.05	0.6497	-
closeness	0.4087	0.31	0.27	0.3282	-
clustering coefficient	0.1435	0.51	0.58	0.2328	-
# distinct neighborhood	0.1753	2.53	2.24	0.3666	-
# local contacts	0.2177	6.18	5.7	0.1457	-
# tertiary contacts	0.4084	5.13	3.69	0.1558	-
# hydrogen bonds	0.0911	3.84	3.17	0.4975	-
# hydrophobic interactions	0.0019	1.29	0.6	0.0001	*
# coupling	0.3601	2.85	2.51	0.4996	-
cumulative strength	0.3792	0.74	0.63	0.4086	-
coupling strength	0.7575	2.97	2.29	0.3219	-
evolutionary information	0.002094	42.4	43.39	0.02992	*
