# Supplementary material for: Characterizing the relation of functional and Early Folding Residues in protein structures using the example of aminoacyl-tRNA synthetases
Source: PLoS One. 2018 Oct 30;13(10):e0206369. doi: 10.1371/journal.pone.0206369 (PMC6207335; doi:10.1371/journal.pone.0206369)
Supplement: S1 File — For each renumbered position, it is stated whether it is functional [48] or an EFR. Furthermore given are the sequence conservation [93, 94], the number of backing sequences [48], and the average EFoldMine score [9]. (CSV) [file pone.0206369.s007.csv]

res	functional	early	conservation	# observations	avg. EFoldMine score
1	false	false	0	1	0.012
2	false	false	0	1	0.022
3	false	false	0	1	0.046
4	false	false	0	1	0.052
5	false	false	0	1	0.044
6	false	false	0	1	0.032
7	false	false	0	1	0.041
8	false	false	0	1	0.052
9	false	false	0	1	0.059
10	false	false	0	1	0.063
11	false	false	0	1	0.063
12	false	false	0	1	0.051
13	false	false	0	1	0.031
14	false	false	0	1	0.025
15	false	false	0	1	0.016
16	false	false	0	1	0.014
17	false	false	0	1	0.014
18	false	false	0	1	0.014
19	false	false	0	1	0.017
20	false	false	0	1	0.026
21	false	false	0	1	0.04
22	false	false	0	1	0.034
23	false	false	0	1	0.045
24	false	false	0	1	0.07
25	false	false	0	1	0.049
26	false	false	0	1	0.021
27	false	false	0	1	0.018
28	false	false	0	1	0.022
29	false	false	0	1	0.033
30	false	false	0	1	0.038
31	false	false	0	1	0.048
32	false	false	0	1	0.059
33	false	false	0	1	0.075
34	false	false	0	1	0.11
35	false	false	0	1	0.066
36	false	false	0	1	0.054
37	false	false	0	1	0.064
38	false	false	0	3	0.0317
39	false	false	0	2	0.0345
40	false	false	0	2	0.0435
41	false	false	0	2	0.0465
42	false	false	0	2	0.037
43	false	false	0	2	0.0265
44	false	false	0	2	0.033
45	false	false	0	2	0.035
46	false	false	0	2	0.037
47	false	false	0	2	0.0395
48	false	false	0	2	0.0575
49	false	false	0	2	0.0635
50	false	false	0	2	0.0555
51	false	false	0	2	0.0535
52	false	false	0	2	0.0505
53	false	false	0	2	0.047
54	false	false	0	2	0.062
55	false	false	0	2	0.097
56	false	false	0	2	0.0975
57	false	false	0	2	0.101
58	false	false	0	2	0.1075
59	false	false	0	2	0.097
60	false	false	0	2	0.085
61	false	false	0	2	0.075
62	false	false	0	2	0.0725
63	false	false	0	2	0.0645
64	false	false	0	2	0.0775
65	false	false	0	2	0.067
66	false	false	0	2	0.0415
67	false	false	0	2	0.05
68	false	false	0	2	0.0555
69	false	false	0	2	0.0535
70	false	false	0	2	0.057
71	false	false	0	2	0.0585
72	false	false	0	2	0.068
73	false	false	0	2	0.085
74	false	false	0	2	0.075
75	false	false	0	2	0.0575
76	false	false	0	2	0.0485
77	false	false	0	2	0.051
78	false	false	0	2	0.051
79	false	false	0	2	0.045
80	false	false	0	2	0.046
81	false	false	0	2	0.0595
82	false	false	0	2	0.0655
83	false	false	0	3	0.0453
84	false	false	0	3	0.049
85	false	false	0	3	0.0487
86	false	false	0	1	0.011
87	false	false	0	1	0.013
88	false	false	0	1	0.02
89	false	false	0	1	0.028
90	false	false	0	1	0.034
91	false	false	0	3	0.089
92	false	false	0	3	0.1203
93	false	false	0	3	0.1213
94	false	false	0	3	0.1513
95	false	false	0	3	0.1207
96	false	false	0	3	0.1007
97	false	false	0	3	0.0733
98	false	false	0	3	0.0687
99	false	false	0	3	0.069
100	false	false	0	3	0.0473
101	false	false	0	3	0.0367
102	false	false	0	3	0.0397
103	false	false	0	3	0.031
104	false	false	0	3	0.027
105	false	false	0	3	0.0387
106	false	false	0	3	0.0387
107	false	false	0	3	0.0323
108	false	false	0	3	0.0343
109	false	false	0	3	0.024
110	false	false	0	3	0.0163
111	false	false	0	4	0.018
112	false	false	0	3	0.0227
113	false	false	0	3	0.0233
114	false	false	0	3	0.0353
115	false	false	0	4	0.0567
116	false	false	0	6	0.0715
117	false	false	0	6	0.1027
118	false	false	0	6	0.1137
119	false	false	0	6	0.0993
120	false	false	0	6	0.0828
121	false	false	0	6	0.0758
122	false	false	0	6	0.0673
123	false	false	0	6	0.0695
124	false	false	0	6	0.082
125	false	false	0	6	0.0958
126	false	false	0	6	0.109
127	false	false	0	6	0.1247
128	false	false	0	6	0.1458
129	false	false	0	6	0.1463
130	false	false	0	6	0.109
131	false	false	0	6	0.0697
132	false	false	0	6	0.0445
133	false	false	0	6	0.0357
134	false	false	0	4	0.0323
135	false	false	0	5	0.0196
136	false	false	0	5	0.0182
137	false	false	0	6	0.0262
138	false	false	0	6	0.0368
139	false	false	0	6	0.0542
140	false	false	0	6	0.059
141	false	false	0	6	0.0613
142	false	false	0	6	0.0607
143	false	false	0	7	0.073
144	false	false	0	7	0.0566
145	false	false	0	7	0.0426
146	false	false	0	7	0.0404
147	false	false	0	7	0.0303
148	false	false	0	7	0.0264
149	false	false	0	1	0.007
150	false	false	0	1	0.007
151	false	false	0	1	0.011
152	false	false	0	1	0.011
153	false	false	0	6	0.036
154	false	false	0	6	0.028
155	false	false	0	6	0.029
156	false	false	0	6	0.033
157	false	false	0	6	0.05
158	false	false	0	2	0.0185
159	false	false	0	2	0.018
160	false	false	0	2	0.0215
161	false	false	0	2	0.0165
162	false	false	0	2	0.012
163	false	false	0	5	0.0708
164	false	false	0	5	0.0868
165	false	false	0	7	0.0864
166	false	false	0	8	0.0932
167	false	false	0	8	0.1027
168	false	false	0	9	0.0747
169	false	false	0	9	0.0618
170	false	false	0	10	0.066
171	false	false	0	10	0.0739
172	false	false	0	10	0.0664
173	false	false	0	10	0.0479
174	false	false	0	10	0.038
175	false	false	0	11	0.0416
176	false	false	0	11	0.0355
177	false	false	0	12	0.0368
178	false	false	0	13	0.043
179	false	false	0	13	0.0456
180	false	false	0	14	0.0494
181	false	false	0	1	0.059
182	false	false	0	14	0.0666
183	false	false	0	16	0.0735
184	false	false	0	16	0.0919
185	false	false	0	17	0.0876
186	false	false	0	17	0.0991
187	false	false	0	17	0.1404
188	false	false	0	17	0.1564
189	false	false	0	18	0.1054
190	false	false	0	18	0.0715
191	false	false	0	19	0.0646
192	false	false	0	1	0.147
193	false	false	0	11	0.0428
194	false	false	0	1	0.109
195	false	false	0	9	0.0533
196	false	false	0	19	0.0423
197	false	false	0	19	0.0351
198	false	false	0	19	0.0435
199	false	false	0	19	0.0591
200	false	false	0	18	0.0657
201	false	false	0	18	0.0613
202	false	false	0	20	0.0648
203	false	false	0	20	0.0861
204	false	false	0	22	0.0797
205	false	false	0	23	0.0781
206	false	false	0	22	0.0802
207	false	false	0	24	0.088
208	false	false	0	25	0.0803
209	false	false	0	29	0.0639
210	false	false	0	31	0.0594
211	false	false	0	35	0.0486
212	false	false	0	34	0.0375
213	false	false	0	6	0.0237
214	false	false	0	40	0.0319
215	false	false	0	42	0.0365
216	false	false	0	42	0.0444
217	false	false	0	42	0.0522
218	false	false	0	42	0.0702
219	false	false	0	43	0.0985
220	false	false	0	44	0.1106
221	false	false	0	43	0.1105
222	false	false	0	46	0.0798
223	false	false	0	17	0.0801
224	false	false	0	47	0.0755
225	false	false	0	49	0.0816
226	false	false	0	50	0.0802
227	false	false	0	50	0.0751
228	false	false	0	50	0.0706
229	false	false	0	50	0.0752
230	false	false	0	49	0.0734
231	false	false	0	14	0.0652
232	false	false	0	49	0.0691
233	false	false	0	49	0.0733
234	false	false	0	49	0.0814
235	false	false	0	49	0.1095
236	false	false	0	51	0.1285
237	false	false	0	51	0.1077
238	false	false	0	51	0.098
239	false	false	0	18	0.1206
240	false	false	0	54	0.087
241	false	false	0	53	0.0608
242	false	false	0	1	0.164
243	false	false	0	55	0.0488
244	false	false	0	63	0.0415
245	false	false	0	68	0.0484
246	false	false	0	1	0.007
247	false	false	0	1	0.009
248	false	false	0	1	0.015
249	false	false	0	1	0.017
250	false	false	0	1	0.021
251	false	false	0	1	0.036
252	false	false	0	1	0.048
253	false	false	0	1	0.076
254	false	false	0	1	0.074
255	false	false	0	1	0.042
256	false	false	0	1	0.068
257	false	false	0	1	0.09
258	false	false	0	1	0.03
259	false	false	0	1	0.012
260	false	false	0	1	0.018
261	false	false	0	1	0.019
262	false	false	0	1	0.015
263	false	false	0	1	0.017
264	false	false	0	16	0.0676
265	false	false	0	65	0.0768
266	false	false	2	81	0.1378
267	false	true	2	81	0.1983
268	false	true	6	81	0.2031
269	true	false	2	81	0.1378
270	true	false	2	81	0.0916
271	true	false	0	26	0.1039
272	true	false	3	81	0.0568
273	true	false	1	80	0.0383
274	true	false	3	81	0.0273
275	false	false	4	81	0.0205
276	true	false	5	81	0.0186
277	true	false	3	81	0.0184
278	false	false	0	17	0.0096
279	false	false	0	81	0.0251
280	false	false	5	80	0.0379
281	true	false	6	81	0.0493
282	false	false	7	81	0.052
283	false	false	10	81	0.0503
284	true	false	3	81	0.0601
285	false	false	5	80	0.0766
286	false	false	2	81	0.0922
287	true	false	0	14	0.0646
288	true	false	2	80	0.1174
289	false	false	3	81	0.148
290	false	false	3	80	0.1514
291	false	true	1	81	0.1659
292	false	true	2	80	0.1872
293	false	true	1	81	0.1726
294	false	true	1	80	0.1704
295	false	true	5	81	0.203
296	false	true	4	81	0.1794
297	false	false	4	81	0.1285
298	false	false	0	75	0.1412
299	false	false	0	62	0.1507
300	false	false	0	39	0.1351
301	false	false	0	26	0.1094
302	false	false	0	27	0.0777
303	false	false	0	27	0.0659
304	false	false	0	27	0.0818
305	false	false	0	61	0.0704
306	false	false	3	81	0.1182
307	false	true	1	81	0.1754
308	false	true	1	80	0.2323
309	false	true	4	80	0.2858
310	false	true	4	81	0.2618
311	true	true	2	81	0.2019
312	false	true	6	81	0.1817
313	true	false	3	81	0.1096
314	false	false	4	81	0.0614
315	false	false	1	81	0.0728
316	true	false	2	81	0.0921
317	true	false	2	81	0.1109
318	false	true	0	25	0.2826
319	false	false	0	1	0.034
320	false	false	0	1	0.021
321	true	false	0	1	0.005
322	false	false	0	1	0.005
323	false	false	0	1	0.008
324	false	false	0	1	0.007
325	false	false	0	1	0.004
326	false	false	0	1	0.006
327	false	false	0	1	0.005
328	false	false	0	1	0.006
329	false	false	0	1	0.005
330	false	false	0	1	0.006
331	false	false	0	1	0.008
332	false	false	0	1	0.016
333	false	false	0	56	0.0722
334	false	true	0	57	0.1928
335	false	false	0	8	0.0351
336	false	false	0	62	0.157
337	true	false	0	4	0.006
338	false	false	0	4	0.0047
339	false	false	0	4	0.0052
340	false	false	0	45	0.0914
341	false	false	0	37	0.0888
342	false	false	0	34	0.082
343	true	false	0	30	0.0762
344	false	false	0	30	0.0767
345	false	false	0	30	0.0777
346	false	false	0	9	0.1281
347	false	false	0	7	0.1019
348	false	false	0	7	0.0783
349	false	false	0	6	0.0737
350	false	false	0	5	0.0626
351	false	false	0	5	0.0614
352	false	false	0	4	0.0993
353	false	false	0	4	0.1163
354	false	false	0	4	0.1373
355	false	false	0	4	0.1313
356	false	false	0	4	0.0685
357	false	false	0	4	0.0387
358	false	false	0	4	0.04
359	false	false	0	4	0.0528
360	false	false	0	4	0.047
361	false	false	0	5	0.0516
362	false	false	0	5	0.0732
363	false	false	0	5	0.0874
364	false	false	0	5	0.0874
365	false	false	0	2	0.118
366	false	false	0	2	0.198
367	false	false	0	2	0.1795
368	false	false	0	2	0.0885
369	false	false	0	2	0.0735
370	false	false	0	2	0.038
371	false	false	0	2	0.0205
372	false	false	0	2	0.028
373	false	false	0	2	0.038
374	false	false	0	4	0.092
375	false	false	0	4	0.0907
376	false	false	0	4	0.0553
377	false	false	0	4	0.063
378	false	false	0	4	0.0827
379	false	false	0	5	0.0604
380	false	false	0	5	0.0616
381	false	false	0	5	0.0552
382	false	false	0	5	0.0448
383	false	false	0	1	0.019
384	false	false	0	1	0.026
385	false	false	0	5	0.0436
386	false	false	0	7	0.0323
387	false	false	0	7	0.029
388	false	false	0	7	0.0579
389	false	false	0	7	0.0683
390	false	false	0	7	0.0777
391	false	false	0	8	0.0896
392	false	false	0	8	0.1194
393	false	false	0	8	0.1008
394	false	false	0	8	0.0892
395	false	false	0	8	0.1364
396	false	true	0	9	0.1713
397	false	false	0	11	0.1315
398	true	false	0	11	0.1037
399	false	false	0	11	0.0932
400	false	false	0	11	0.0714
401	true	false	0	11	0.0555
402	false	false	0	11	0.0504
403	false	false	0	11	0.0615
404	false	false	0	11	0.0706
405	false	false	0	11	0.0706
406	true	false	0	19	0.1185
407	false	false	0	48	0.0873
408	false	false	0	59	0.0622
409	false	false	0	1	0.012
410	false	false	0	1	0.007
411	false	false	0	1	0.004
412	false	false	0	1	0.014
413	false	false	0	1	0.022
414	false	false	0	1	0.012
415	false	false	0	1	0.012
416	false	false	0	1	0.016
417	false	false	0	1	0.016
418	false	false	0	64	0.0664
419	false	false	0	64	0.0731
420	false	false	0	64	0.0693
421	false	false	0	78	0.0636
422	false	false	1	80	0.0998
423	false	false	2	81	0.1314
424	false	false	1	81	0.1041
425	false	false	3	81	0.0925
426	false	false	2	81	0.1172
427	false	false	3	81	0.1287
428	false	false	0	1	0.296
429	false	false	0	78	0.1059
430	false	false	0	4	0.1328
431	false	false	2	81	0.1213
432	false	false	4	81	0.1592
433	false	false	1	80	0.1558
434	false	false	2	81	0.147
435	false	true	3	81	0.1839
436	false	true	6	81	0.2237
437	false	true	2	81	0.1983
438	false	true	3	81	0.1783
439	false	true	6	81	0.1759
440	false	false	0	3	0.3207
441	false	false	0	3	0.1663
442	false	false	0	3	0.1317
443	false	false	0	3	0.1183
444	false	false	5	81	0.1188
445	false	false	2	81	0.0857
446	false	false	0	4	0.0365
447	false	false	0	4	0.0485
448	false	false	0	4	0.0358
449	false	false	0	4	0.0358
450	false	false	0	4	0.046
451	false	false	0	4	0.0377
452	false	false	0	4	0.0198
453	false	false	0	3	0.011
454	false	false	0	3	0.011
455	false	false	0	3	0.016
456	false	false	0	3	0.027
457	false	false	0	28	0.078
458	false	false	0	8	0.0333
459	false	false	0	8	0.0315
460	false	false	0	60	0.0643
461	false	false	1	80	0.0719
462	false	false	0	1	0.05
463	false	false	0	73	0.0592
464	false	false	0	6	0.0118
465	false	false	0	6	0.0367
466	false	false	0	6	0.0408
467	false	false	0	6	0.0192
468	false	false	0	6	0.0185
469	false	false	0	6	0.022
470	false	false	0	9	0.016
471	false	false	0	53	0.0658
472	false	false	0	66	0.1149
473	false	false	1	80	0.1411
474	false	true	2	81	0.1745
475	false	true	3	81	0.1789
476	false	false	2	81	0.1326
477	true	false	4	81	0.0934
478	false	false	5	81	0.0787
479	false	false	3	81	0.0601
480	false	false	0	1	0.1
481	false	false	0	1	0.09
482	false	false	1	81	0.0751
483	false	false	0	22	0.0773
484	false	false	0	1	0.026
485	false	false	0	65	0.0813
486	false	false	0	47	0.0724
487	false	false	0	3	0.013
488	false	false	0	3	0.0117
489	false	false	0	60	0.0993
490	false	false	0	78	0.105
491	false	false	0	3	0.0867
492	false	false	0	2	0.059
493	false	false	0	1	0.03
494	false	false	0	80	0.1324
495	false	true	4	81	0.1758
496	false	true	2	81	0.1951
497	false	false	0	1	0.182
498	false	true	1	81	0.2212
499	false	true	2	81	0.2721
500	true	true	4	80	0.3087
501	false	true	0	75	0.2648
502	false	true	0	75	0.2205
503	false	true	1	75	0.2367
504	false	true	0	61	0.2063
505	false	false	0	54	0.1001
506	false	false	0	53	0.0721
507	false	false	0	42	0.0659
508	false	false	0	43	0.0824
509	false	false	0	43	0.1146
510	false	false	0	43	0.1418
511	false	false	0	43	0.1281
512	false	false	0	42	0.1057
513	false	false	0	44	0.0798
514	false	false	0	39	0.0748
515	false	false	0	35	0.0707
516	false	false	0	31	0.0729
517	false	false	0	31	0.0718
518	false	false	0	29	0.0825
519	false	false	0	28	0.1036
520	false	false	0	28	0.0869
521	false	false	0	17	0.0608
522	false	false	0	13	0.0575
523	false	false	0	12	0.0437
524	false	false	0	12	0.0485
525	false	false	0	11	0.0729
526	false	false	0	11	0.0819
527	false	false	0	11	0.0681
528	false	false	0	11	0.0458
529	false	false	0	11	0.05
530	false	false	0	11	0.0808
531	false	false	0	11	0.095
532	false	false	0	10	0.0599
533	false	false	0	1	0.02
534	false	false	0	1	0.024
535	false	false	0	1	0.015
536	false	false	0	1	0.013
537	false	false	0	1	0.051
538	false	false	0	1	0.068
539	false	false	0	1	0.096
540	false	false	0	1	0.14
541	false	false	0	1	0.198
542	false	false	0	1	0.344
543	false	false	0	1	0.495
544	false	false	0	1	0.525
545	false	false	0	1	0.512
546	false	false	0	1	0.453
547	false	false	0	1	0.403
548	false	false	0	1	0.243
549	false	false	0	1	0.175
550	false	false	0	1	0.061
551	false	false	0	1	0.018
552	false	false	0	1	0.027
553	true	false	0	1	0.037
554	false	false	0	1	0.057
555	false	false	0	1	0.156
556	false	false	0	1	0.308
557	false	false	0	1	0.249
558	false	false	0	1	0.199
559	false	false	0	1	0.134
560	false	false	0	1	0.067
561	false	false	0	1	0.06
562	false	false	0	1	0.068
563	false	false	0	1	0.061
564	false	false	0	1	0.035
565	false	false	0	1	0.034
566	false	false	0	1	0.031
567	false	false	0	1	0.051
568	false	false	0	1	0.073
569	false	false	0	1	0.075
570	false	false	0	1	0.087
571	false	false	0	4	0.0715
572	false	false	0	4	0.0648
573	false	false	0	3	0.0687
574	false	false	0	3	0.0527
575	false	false	0	3	0.067
576	false	false	0	3	0.0653
577	false	false	0	3	0.0397
578	false	false	0	3	0.0377
579	false	false	0	3	0.0687
580	false	false	0	3	0.1017
581	false	false	0	3	0.1473
582	false	false	0	3	0.219
583	false	false	0	3	0.2193
584	false	false	0	3	0.1587
585	false	false	0	3	0.1363
586	false	false	0	3	0.1073
587	false	false	0	3	0.0953
588	false	false	0	3	0.048
589	false	false	0	3	0.035
590	false	false	0	3	0.0497
591	false	false	0	3	0.081
592	false	false	0	3	0.0653
593	false	false	0	3	0.0413
594	false	false	0	3	0.0443
595	false	false	0	3	0.067
596	false	false	0	3	0.101
597	false	false	0	3	0.1383
598	false	false	0	3	0.2077
599	false	false	0	3	0.2703
600	true	false	0	3	0.26
601	false	false	0	3	0.2347
602	false	false	0	3	0.2147
603	false	false	0	3	0.204
604	false	false	0	3	0.187
605	false	false	0	3	0.131
606	false	false	0	3	0.1177
607	false	false	0	2	0.0795
608	false	false	0	3	0.0967
609	false	false	0	3	0.0843
610	false	false	0	3	0.0563
611	false	false	0	3	0.037
612	false	false	0	3	0.0447
613	false	false	0	3	0.078
614	false	false	0	3	0.1057
615	false	false	0	3	0.1503
616	false	false	0	3	0.1537
617	false	false	0	4	0.08
618	false	false	0	4	0.07
619	false	false	0	4	0.059
620	false	false	0	4	0.047
621	false	false	0	4	0.0522
622	false	false	0	4	0.0663
623	false	false	0	4	0.1128
624	false	false	0	4	0.1422
625	false	false	0	4	0.1283
626	false	false	0	4	0.1217
627	false	false	0	4	0.1082
628	false	false	0	4	0.1008
629	false	false	0	4	0.0905
630	false	false	0	4	0.0425
631	false	false	0	4	0.0272
632	false	false	0	4	0.0348
633	false	false	0	4	0.079
634	false	false	0	4	0.133
635	false	false	0	4	0.1845
636	false	false	0	4	0.165
637	false	false	0	4	0.125
638	false	false	0	4	0.1343
639	false	false	0	4	0.1425
640	false	false	0	4	0.1193
641	false	false	0	4	0.084
642	false	false	0	4	0.0723
643	false	false	0	4	0.0743
644	false	false	0	4	0.084
645	false	false	0	4	0.0845
646	false	false	0	4	0.0835
647	false	false	0	4	0.0575
648	false	false	0	4	0.0412
649	false	false	0	4	0.0503
650	false	false	0	4	0.056
651	false	false	0	4	0.078
652	false	false	0	4	0.0887
653	false	false	0	4	0.0985
654	false	false	0	4	0.0975
655	false	false	0	4	0.0723
656	false	false	0	4	0.063
657	false	false	0	4	0.0507
658	false	false	0	4	0.038
659	false	false	0	4	0.03
660	false	false	0	4	0.0447
661	false	false	0	4	0.0437
662	false	false	0	4	0.0483
663	false	false	0	4	0.0488
664	false	false	0	4	0.0503
665	false	false	0	4	0.044
666	false	false	0	4	0.047
667	false	false	0	4	0.073
668	false	false	0	4	0.106
669	false	false	0	4	0.1018
670	false	false	0	4	0.069
671	false	false	0	4	0.0578
672	false	false	0	4	0.0648
673	false	false	0	4	0.055
674	false	false	0	4	0.0382
675	false	false	0	4	0.0555
676	false	false	0	4	0.112
677	false	false	0	4	0.1363
678	false	false	0	4	0.1663
679	false	false	0	4	0.2172
680	false	false	0	4	0.2015
681	false	false	0	4	0.1487
682	false	false	0	4	0.0893
683	false	false	0	4	0.0403
684	false	false	0	4	0.0445
685	false	false	0	4	0.0555
686	false	false	0	4	0.0515
687	false	false	0	4	0.0523
688	false	false	0	4	0.0527
689	false	false	0	4	0.0562
690	false	false	0	4	0.035
691	false	false	0	4	0.0265
692	false	false	0	4	0.0287
693	false	false	0	4	0.0385
694	false	false	0	4	0.056
695	false	false	0	4	0.0572
696	false	false	0	4	0.0732
697	false	false	0	4	0.0622
698	false	false	0	4	0.0365
699	false	false	0	4	0.0243
700	false	false	0	4	0.0208
701	false	false	0	4	0.018
702	false	false	0	4	0.0178
703	false	false	0	4	0.0182
704	false	false	0	4	0.0178
705	false	false	0	4	0.0238
706	false	false	0	4	0.0307
707	false	false	0	4	0.062
708	false	false	0	4	0.0915
709	false	false	0	4	0.0705
710	false	false	0	4	0.0555
711	false	false	0	4	0.0493
712	false	false	0	4	0.0425
713	false	false	0	4	0.058
714	false	false	0	4	0.053
715	false	false	0	4	0.073
716	false	false	0	4	0.1063
717	false	false	0	4	0.1035
718	false	false	0	4	0.1048
719	false	false	0	4	0.0803
720	false	false	0	4	0.0473
721	false	false	0	4	0.0312
722	false	false	0	4	0.0262
723	false	false	0	4	0.0283
724	false	false	0	4	0.0312
725	false	false	0	4	0.0545
726	false	false	0	4	0.0943
727	false	false	0	3	0.0727
728	false	false	0	3	0.0583
729	false	false	0	3	0.0377
730	false	false	0	3	0.0337
731	false	false	0	4	0.0515
732	false	false	0	4	0.0343
733	false	false	0	4	0.0328
734	false	false	0	4	0.0338
735	false	false	0	3	0.0373
736	false	false	0	3	0.0483
737	false	false	0	7	0.0494
738	false	false	0	7	0.0731
739	false	false	0	7	0.0849
740	false	false	0	7	0.0491
741	false	false	0	7	0.037
742	false	false	0	7	0.0561
743	false	false	0	18	0.0888
744	false	false	0	20	0.0853
745	false	false	0	21	0.0856
746	false	false	0	20	0.1096
747	false	false	0	20	0.1146
748	false	false	0	1	0.026
749	false	false	0	1	0.014
750	false	false	0	20	0.0897
751	false	false	0	19	0.0754
752	false	false	0	19	0.0675
753	false	false	0	19	0.0558
754	false	false	0	20	0.0611
755	false	false	0	22	0.059
756	false	false	0	19	0.0438
757	false	false	0	19	0.0703
758	false	false	0	21	0.0581
759	false	false	0	22	0.0565
760	false	false	0	22	0.0612
761	false	false	0	22	0.0655
762	false	false	0	27	0.0601
763	false	false	0	22	0.0473
764	false	false	0	19	0.0573
765	false	false	0	19	0.0577
766	false	false	0	25	0.0544
767	false	false	0	27	0.0622
768	false	false	0	30	0.0665
769	false	false	0	30	0.0699
770	false	false	0	31	0.0903
771	false	false	0	32	0.106
772	false	false	0	32	0.0874
773	false	false	0	32	0.0711
774	false	false	0	1	0.039
775	false	false	0	1	0.024
776	false	false	0	1	0.014
777	false	false	0	1	0.014
778	false	false	0	1	0.029
779	false	false	0	1	0.069
780	false	false	0	1	0.087
781	false	false	0	1	0.086
782	false	false	0	1	0.079
783	false	false	0	1	0.061
784	false	false	0	1	0.045
785	false	false	0	1	0.064
786	false	false	0	1	0.086
787	false	false	0	1	0.028
788	false	false	0	1	0.027
789	false	false	0	1	0.032
790	false	false	0	1	0.016
791	false	false	0	32	0.0666
792	false	false	0	33	0.0568
793	false	false	0	1	0.008
794	false	false	0	33	0.0598
795	false	false	0	33	0.0692
796	false	false	0	2	0.028
797	false	false	0	1	0.012
798	false	false	0	1	0.035
799	false	false	0	1	0.05
800	false	false	0	1	0.046
801	false	false	0	1	0.056
802	false	false	0	1	0.041
803	false	false	0	1	0.025
804	false	false	0	1	0.037
805	false	false	0	1	0.106
806	false	false	0	1	0.077
807	false	false	0	1	0.03
808	false	false	0	1	0.054
809	false	false	0	1	0.084
810	false	false	0	1	0.019
811	false	false	0	1	0.007
812	false	false	0	1	0.005
813	false	false	0	1	0.006
814	false	false	0	1	0.009
815	false	false	0	1	0.023
816	false	false	0	1	0.057
817	false	false	0	1	0.045
818	false	false	0	1	0.061
819	false	false	0	1	0.061
820	false	false	0	1	0.026
821	false	false	0	1	0.006
822	false	false	0	1	0.006
823	false	false	0	1	0.018
824	false	false	0	1	0.049
825	false	false	0	1	0.137
826	false	false	0	32	0.0874
827	false	false	0	32	0.0702
828	false	false	0	2	0.036
829	false	false	0	33	0.061
830	false	false	0	35	0.0503
831	false	false	0	36	0.0473
832	false	false	0	36	0.0503
833	false	false	0	45	0.0595
834	false	false	0	44	0.0935
835	false	false	0	44	0.1455
836	false	true	0	43	0.1949
837	false	true	0	43	0.2002
838	false	false	0	43	0.149
839	false	false	0	42	0.1367
840	false	false	0	45	0.0784
841	false	false	0	51	0.1003
842	false	false	0	1	0.009
843	false	false	0	1	0.009
844	false	false	0	50	0.101
845	false	false	0	53	0.1094
846	false	false	0	56	0.0977
847	false	false	0	46	0.1103
848	false	false	0	45	0.1286
849	false	false	0	39	0.1166
850	false	false	0	37	0.0964
851	false	false	0	38	0.1057
852	false	false	0	19	0.1099
853	false	false	0	19	0.0603
854	false	false	0	19	0.0517
855	false	false	0	19	0.0526
856	false	false	0	10	0.0276
857	false	false	0	8	0.0222
858	false	false	0	14	0.0584
859	false	false	0	17	0.0732
860	false	false	0	19	0.0714
861	false	false	0	19	0.0481
862	false	false	0	20	0.031
863	false	false	0	20	0.04
864	false	false	0	20	0.0536
865	false	false	0	21	0.0446
866	false	false	0	21	0.0488
867	false	false	0	22	0.0759
868	false	false	0	22	0.1133
869	false	false	0	36	0.0944
870	false	false	0	36	0.0825
871	false	false	0	1	0.032
872	false	false	0	36	0.0958
873	false	false	0	35	0.0945
874	false	false	0	33	0.071
875	false	false	0	4	0.0215
876	false	false	0	4	0.0173
877	false	false	0	4	0.0142
878	false	false	0	4	0.025
879	false	false	0	3	0.067
880	false	false	0	3	0.0907
881	false	false	0	3	0.168
882	false	false	0	3	0.229
883	false	false	0	3	0.1883
884	false	false	0	3	0.1777
885	false	false	0	3	0.138
886	false	false	0	3	0.06
887	false	false	0	3	0.0477
888	false	false	0	3	0.045
889	false	false	0	3	0.0347
890	false	false	0	3	0.0563
891	false	false	0	3	0.1163
892	false	false	0	3	0.2073
893	false	false	0	3	0.2533
894	false	false	0	3	0.2437
895	false	false	0	3	0.228
896	false	false	0	3	0.1583
897	false	false	0	3	0.107
898	false	false	0	3	0.0633
899	false	false	0	3	0.0697
900	false	false	0	3	0.0417
901	false	false	0	3	0.0367
902	false	false	0	3	0.043
903	false	false	0	3	0.0463
904	false	false	0	3	0.065
905	false	false	0	3	0.131
906	false	false	0	3	0.1487
907	false	false	0	3	0.1693
908	false	false	0	3	0.2077
909	false	false	0	3	0.1917
910	false	false	0	3	0.121
911	false	false	0	3	0.0753
912	false	false	0	3	0.0373
913	false	false	0	3	0.019
914	false	false	0	3	0.025
915	false	false	0	3	0.0397
916	false	false	0	3	0.061
917	false	false	0	3	0.0907
918	false	false	0	3	0.0883
919	false	false	0	2	0.056
920	false	false	0	2	0.06
921	false	false	0	2	0.0425
922	false	false	0	3	0.053
923	false	false	0	1	0.014
924	false	false	0	1	0.009
925	false	false	0	3	0.063
926	false	false	0	3	0.0497
927	false	false	0	2	0.0155
928	false	false	0	2	0.029
929	false	false	0	2	0.0645
930	false	false	0	2	0.089
931	false	false	0	2	0.1145
932	false	false	0	2	0.143
933	false	false	0	2	0.1295
934	false	false	0	2	0.0695
935	false	false	0	2	0.0635
936	false	false	0	2	0.1065
937	false	false	0	2	0.047
938	false	false	0	2	0.029
939	false	false	0	2	0.027
940	false	false	0	2	0.027
941	false	false	0	2	0.0345
942	false	false	0	2	0.0385
943	false	false	0	2	0.036
944	false	false	0	2	0.044
945	false	false	0	2	0.0395
946	false	false	0	2	0.0465
947	false	false	0	2	0.056
948	false	false	0	2	0.058
949	false	false	0	2	0.047
950	false	false	0	2	0.028
951	false	false	0	2	0.02
952	false	false	0	2	0.0245
953	false	false	0	2	0.039
954	false	false	0	2	0.041
955	false	false	0	2	0.0375
956	false	false	0	2	0.0475
957	false	false	0	2	0.0545
958	false	false	0	2	0.058
959	false	false	0	2	0.053
960	false	false	0	2	0.0595
961	false	false	0	2	0.094
962	false	false	0	2	0.071
963	false	false	0	2	0.033
964	false	false	0	2	0.0155
965	false	false	0	2	0.016
966	false	false	0	2	0.019
967	false	false	0	2	0.015
968	false	false	0	2	0.0265
969	false	false	0	2	0.0775
970	false	false	0	3	0.0807
971	false	false	0	3	0.0843
972	false	false	0	3	0.1193
973	false	false	0	3	0.109
974	false	false	0	3	0.0887
975	false	false	0	3	0.1157
976	false	false	0	3	0.2247
977	false	false	0	3	0.268
978	false	false	0	3	0.289
979	false	false	0	3	0.2567
980	false	false	0	3	0.1507
981	false	false	0	3	0.092
982	false	false	0	3	0.0563
983	false	false	0	3	0.0313
984	false	false	0	3	0.0303
985	false	false	0	3	0.054
986	false	false	0	3	0.0887
987	false	false	0	3	0.076
988	false	false	0	3	0.069
989	false	false	0	3	0.051
990	false	false	0	3	0.0193
991	false	false	0	3	0.0123
992	false	false	0	3	0.0093
993	false	false	0	3	0.0113
994	false	false	0	3	0.017
995	false	false	0	3	0.023
996	false	false	0	3	0.036
997	false	false	0	3	0.0553
998	false	false	0	3	0.0663
999	false	false	0	3	0.1123
1000	false	false	0	3	0.1467
1001	false	false	0	3	0.11
1002	false	false	0	3	0.078
1003	false	false	0	3	0.0523
1004	false	false	0	3	0.0307
1005	false	false	0	3	0.0277
1006	false	false	0	3	0.0327
1007	false	false	0	3	0.047
1008	false	false	0	3	0.0527
1009	false	false	0	3	0.0707
1010	false	false	0	3	0.143
1011	false	false	0	3	0.1543
1012	false	false	0	3	0.104
1013	false	false	0	3	0.1017
1014	false	false	0	3	0.0973
1015	false	false	0	3	0.0763
1016	false	false	0	3	0.0617
1017	false	false	0	3	0.0797
1018	false	false	0	3	0.0787
1019	false	false	0	3	0.0553
1020	false	false	0	3	0.026
1021	false	false	0	3	0.0133
1022	false	false	0	3	0.0177
1023	false	false	0	3	0.0237
1024	false	false	0	3	0.0313
1025	false	false	0	3	0.0593
1026	false	false	0	3	0.104
1027	false	false	0	3	0.1227
1028	false	false	0	3	0.097
1029	false	false	0	3	0.0813
1030	false	false	0	3	0.076
1031	false	false	0	3	0.068
1032	false	false	0	3	0.039
1033	false	false	0	3	0.0297
1034	false	false	0	3	0.0227
1035	false	false	0	3	0.0207
1036	false	false	0	3	0.019
1037	false	false	0	3	0.0167
1038	false	false	0	3	0.034
1039	false	false	0	3	0.0457
1040	false	false	0	3	0.047
1041	false	false	0	3	0.0463
1042	false	false	0	1	0.113
1043	false	false	0	1	0.069
1044	false	false	0	1	0.071
1045	false	false	0	1	0.116
1046	false	false	0	1	0.14
1047	false	false	0	1	0.095
1048	false	false	0	1	0.13
1049	false	false	0	1	0.115
1050	false	false	0	1	0.065
1051	false	false	0	1	0.057
1052	false	false	0	1	0.051
1053	false	false	0	1	0.05
1054	false	false	0	1	0.04
1055	false	false	0	1	0.015
1056	false	false	0	1	0.011
1057	false	false	0	1	0.015
1058	false	false	0	3	0.0083
1059	false	false	0	3	0.0103
1060	false	false	0	3	0.014
1061	false	false	0	3	0.026
1062	false	false	0	3	0.0473
1063	false	false	0	3	0.057
1064	false	false	0	3	0.074
1065	false	false	0	3	0.1097
1066	false	false	0	3	0.1577
1067	false	false	0	3	0.1643
1068	false	false	0	3	0.138
1069	false	false	0	3	0.119
1070	false	false	0	3	0.148
1071	false	false	0	3	0.1307
1072	false	false	0	3	0.065
1073	false	false	0	3	0.043
1074	false	false	0	3	0.0353
1075	false	false	0	3	0.0307
1076	false	false	0	3	0.0227
1077	false	false	0	4	0.0232
1078	false	false	0	4	0.0312
1079	false	false	0	4	0.0532
1080	false	false	0	4	0.068
1081	false	false	0	4	0.083
1082	false	false	0	47	0.0758
1083	false	false	0	43	0.0659
1084	false	false	0	45	0.088
1085	false	false	0	45	0.0854
1086	false	false	0	1	0.376
1087	false	false	0	51	0.0757
1088	false	false	0	51	0.1006
1089	false	false	0	46	0.1376
1090	false	false	0	46	0.1626
1091	false	true	0	48	0.167
1092	false	false	0	1	0.068
1093	false	false	0	50	0.126
1094	false	false	0	47	0.1036
1095	false	false	0	3	0.136
1096	false	false	0	5	0.0466
1097	false	false	0	7	0.0261
1098	false	false	0	25	0.0872
1099	false	false	0	50	0.0785
1100	false	false	0	30	0.0742
1101	false	false	0	38	0.0643
1102	false	false	0	38	0.0737
1103	false	false	0	38	0.0872
1104	false	false	0	38	0.0932
1105	false	false	0	36	0.1089
1106	false	false	0	31	0.1324
1107	false	false	0	32	0.1179
1108	false	false	0	7	0.0973
1109	false	false	0	7	0.1099
1110	false	false	0	7	0.1531
1111	false	false	0	7	0.137
1112	false	false	0	7	0.0531
1113	false	false	0	4	0.0462
1114	false	false	0	3	0.07
1115	false	false	0	1	0.055
1116	false	false	0	1	0.124
1117	false	false	0	1	0.193
1118	false	false	0	1	0.151
1119	false	false	0	1	0.134
1120	false	false	0	1	0.057
1121	false	false	0	1	0.036
1122	false	false	0	2	0.054
1123	false	false	0	2	0.068
1124	false	false	0	2	0.061
1125	false	false	0	2	0.0705
1126	false	false	0	5	0.0488
1127	false	false	0	6	0.0535
1128	false	false	0	6	0.0458
1129	false	false	0	6	0.0513
1130	false	false	0	6	0.0763
1131	false	false	0	7	0.0697
1132	false	false	0	7	0.0566
1133	false	false	0	7	0.0461
1134	false	false	0	7	0.0346
1135	false	false	0	7	0.0439
1136	false	false	0	6	0.0468
1137	false	false	0	6	0.0527
1138	false	false	0	6	0.078
1139	false	false	0	6	0.0915
1140	false	false	0	5	0.081
1141	false	false	0	5	0.0764
1142	false	false	0	5	0.0438
1143	false	false	0	5	0.0334
1144	false	false	0	2	0.0345
1145	false	false	0	1	0.079
1146	false	false	0	5	0.0436
1147	false	false	0	5	0.0446
1148	false	false	0	5	0.0392
1149	false	false	0	5	0.0188
1150	false	false	0	5	0.0086
1151	false	false	0	6	0.0243
1152	false	false	0	7	0.0223
1153	false	false	0	7	0.0211
1154	false	false	0	7	0.0243
1155	false	false	0	7	0.0191
1156	false	false	0	7	0.0157
1157	false	false	0	7	0.0279
1158	false	false	0	7	0.0381
1159	false	false	0	7	0.0206
1160	false	false	0	15	0.0348
1161	false	false	0	15	0.0272
1162	false	false	0	15	0.0347
1163	false	false	0	15	0.0638
1164	false	false	0	28	0.1016
1165	false	false	0	46	0.0875
1166	false	false	0	46	0.0822
1167	false	false	0	1	0.121
1168	false	false	0	43	0.0762
1169	false	false	0	43	0.084
1170	false	false	0	46	0.0818
1171	false	false	0	48	0.0895
1172	false	false	0	1	0.173
1173	false	false	0	1	0.246
1174	false	false	0	1	0.255
1175	false	false	0	1	0.148
1176	false	false	0	1	0.122
1177	false	false	0	54	0.1008
1178	false	false	0	54	0.1011
1179	false	false	0	54	0.0616
1180	false	false	0	1	0.048
1181	false	false	0	1	0.056
1182	false	false	0	1	0.081
1183	false	false	0	1	0.108
1184	false	false	0	1	0.151
1185	false	false	0	1	0.177
1186	false	false	0	1	0.162
1187	false	false	0	3	0.0483
1188	false	false	0	3	0.031
1189	false	false	0	3	0.021
1190	false	false	0	3	0.016
1191	false	false	0	28	0.0935
1192	false	false	0	81	0.0529
1193	false	false	1	81	0.0575
1194	false	false	0	81	0.075
1195	false	false	1	81	0.0859
1196	false	false	1	80	0.1137
1197	false	false	0	1	0.076
1198	false	false	4	81	0.1449
1199	false	false	2	81	0.1591
1200	true	true	6	81	0.1641
1201	true	true	1	81	0.1631
1202	false	false	3	81	0.1559
1203	false	false	2	80	0.1385
1204	true	false	1	80	0.1294
1205	false	false	4	81	0.153
1206	false	false	5	81	0.1503
1207	true	false	2	80	0.1254
1208	true	false	2	81	0.149
1209	false	true	2	81	0.1987
1210	false	true	1	79	0.2141
1211	false	true	0	77	0.1935
1212	false	true	0	33	0.1831
1213	false	false	0	28	0.1231
1214	false	false	0	1	0.017
1215	false	false	0	1	0.025
1216	false	false	0	3	0.1533
1217	false	false	0	3	0.1193
1218	false	false	0	3	0.1043
1219	false	false	0	3	0.1403
1220	false	false	0	3	0.1623
1221	false	false	0	3	0.1333
1222	false	false	0	3	0.163
1223	false	false	0	3	0.1217
1224	false	false	0	3	0.0627
1225	false	false	0	2	0.0555
1226	false	false	0	2	0.057
1227	false	false	0	18	0.0774
1228	false	false	0	15	0.0808
1229	false	false	0	1	0.076
1230	false	false	0	1	0.091
1231	false	false	0	1	0.058
1232	false	false	0	1	0.05
1233	false	false	0	1	0.068
1234	false	false	0	1	0.049
1235	false	false	0	1	0.022
1236	false	false	0	1	0.02
1237	false	false	0	1	0.019
1238	false	false	0	1	0.011
1239	false	false	0	1	0.011
1240	false	false	0	1	0.013
1241	false	false	0	1	0.015
1242	false	false	0	1	0.01
1243	false	false	0	1	0.008
1244	false	false	0	1	0.026
1245	false	false	0	1	0.037
1246	false	false	0	1	0.02
1247	false	false	0	1	0.017
1248	false	false	0	1	0.052
1249	false	false	0	1	0.102
1250	false	false	0	1	0.101
1251	false	false	0	1	0.152
1252	false	false	0	1	0.226
1253	false	false	0	1	0.247
1254	false	false	0	1	0.188
1255	false	false	0	1	0.094
1256	false	false	0	1	0.058
1257	false	false	0	1	0.066
1258	false	false	0	1	0.043
1259	false	false	0	1	0.02
1260	false	false	0	1	0.02
1261	false	false	0	1	0.032
1262	false	false	0	1	0.041
1263	false	false	0	1	0.04
1264	false	false	0	1	0.065
1265	false	false	0	1	0.108
1266	false	false	0	1	0.083
1267	false	false	0	1	0.038
1268	false	false	0	1	0.021
1269	false	false	0	10	0.1099
1270	false	false	0	10	0.0713
1271	false	false	0	10	0.0507
1272	false	false	0	10	0.0486
1273	false	false	0	2	0.0705
1274	false	false	0	1	0.174
1275	false	false	0	13	0.0395
1276	false	false	0	12	0.0395
1277	false	false	0	1	0.013
1278	false	false	0	14	0.0419
1279	false	false	0	15	0.0445
1280	false	false	0	22	0.0421
1281	false	false	0	24	0.0403
1282	false	false	0	26	0.048
1283	false	false	0	25	0.0552
1284	false	false	0	28	0.0743
1285	false	false	0	31	0.094
1286	false	false	0	31	0.0915
1287	false	false	0	31	0.0775
1288	false	false	0	32	0.0703
1289	false	false	0	43	0.0916
1290	false	false	0	44	0.0902
1291	false	false	1	81	0.1188
1292	false	false	0	81	0.1428
1293	false	false	3	81	0.1614
1294	false	true	3	81	0.1832
1295	true	true	2	81	0.1721
1296	false	false	4	81	0.131
1297	true	false	3	81	0.0985
1298	true	false	5	80	0.0674
1299	false	false	2	79	0.0431
1300	true	false	9	79	0.0341
1301	true	false	4	79	0.0541
1302	false	false	1	79	0.0723
1303	false	false	0	79	0.0759
1304	false	false	1	80	0.1031
1305	false	false	0	3	0.03
1306	true	false	3	80	0.1285
1307	false	false	0	1	0.025
1308	false	false	0	1	0.023
1309	false	false	0	2	0.094
1310	false	false	1	81	0.1413
1311	false	true	0	7	0.1953
1312	false	true	2	81	0.1661
1313	false	false	0	2	0.285
1314	false	true	2	81	0.1742
1315	false	false	0	4	0.2243
1316	false	false	1	80	0.147
1317	false	false	2	81	0.1505
1318	false	true	4	81	0.199
1319	false	true	2	81	0.2159
1320	false	false	0	1	0.303
1321	false	false	2	80	0.1536
1322	false	false	3	80	0.1286
1323	false	false	6	80	0.1181
1324	false	false	0	64	0.0937
1325	false	false	0	32	0.0707
1326	false	false	0	32	0.067
1327	false	false	0	27	0.0796
1328	false	false	0	23	0.0763
1329	false	false	0	21	0.0682
1330	false	false	0	10	0.0489
1331	false	false	0	3	0.0087
1332	false	false	0	3	0.009
1333	false	false	0	3	0.0167
1334	false	false	0	3	0.0213
1335	false	false	0	2	0.036
1336	false	false	0	3	0.043
1337	false	false	0	4	0.0433
1338	false	false	0	4	0.0385
1339	false	false	0	10	0.0389
1340	false	false	0	13	0.0492
1341	false	false	0	56	0.0551
1342	false	false	0	79	0.0634
1343	false	false	0	5	0.0528
1344	false	false	0	81	0.0589
1345	false	false	0	81	0.0633
1346	false	false	0	2	0.0425
1347	false	false	2	81	0.06
1348	false	false	1	81	0.066
1349	false	false	1	81	0.0858
1350	false	false	2	80	0.1008
1351	false	false	1	81	0.1047
1352	true	false	1	80	0.1137
1353	false	false	0	5	0.0274
1354	false	false	0	5	0.0308
1355	false	false	0	5	0.0452
1356	false	false	0	70	0.1101
1357	false	false	0	6	0.0747
1358	false	false	0	9	0.0886
1359	false	false	0	10	0.0967
1360	true	false	3	81	0.0991
1361	true	false	6	81	0.0973
1362	false	false	0	1	0.024
1363	false	false	0	1	0.015
1364	false	false	0	1	0.013
1365	false	false	5	81	0.0756
1366	false	false	2	80	0.0502
1367	false	false	0	1	0.051
1368	false	false	0	78	0.0349
1369	false	false	0	76	0.0319
1370	false	false	0	73	0.0361
1371	false	false	0	7	0.0291
1372	false	false	0	16	0.0279
1373	false	false	0	58	0.0399
1374	false	false	0	2	0.161
1375	false	false	0	1	0.023
1376	false	false	0	1	0.021
1377	false	false	0	1	0.018
1378	false	false	0	1	0.028
1379	false	false	0	1	0.021
1380	false	false	0	1	0.021
1381	false	false	0	1	0.033
1382	false	false	0	1	0.052
1383	false	false	0	1	0.047
1384	false	false	0	1	0.026
1385	false	false	0	2	0.135
1386	false	false	0	2	0.0525
1387	false	false	0	2	0.01
1388	false	false	0	2	0.0095
1389	false	false	0	2	0.014
1390	false	false	0	2	0.0115
1391	false	false	0	2	0.018
1392	false	false	0	2	0.0345
1393	false	false	0	2	0.06
1394	false	false	0	2	0.0745
1395	false	false	0	2	0.082
1396	false	false	0	2	0.0675
1397	false	false	0	2	0.041
1398	false	false	0	2	0.0325
1399	false	false	0	2	0.0555
1400	false	false	0	2	0.0945
1401	false	false	0	2	0.0925
1402	false	false	0	2	0.058
1403	false	false	0	2	0.0365
1404	false	false	0	2	0.0285
1405	false	false	0	2	0.03
1406	false	false	0	2	0.027
1407	false	false	0	2	0.036
1408	false	false	0	2	0.0405
1409	false	false	0	2	0.0645
1410	false	false	0	2	0.0775
1411	false	false	0	2	0.0475
1412	true	false	0	38	0.0405
1413	false	false	0	7	0.0096
1414	true	false	0	32	0.0186
1415	true	false	0	55	0.05
1416	true	false	0	64	0.0441
1417	true	false	0	42	0.027
1418	false	false	0	9	0.0677
1419	false	false	0	9	0.1039
1420	false	false	0	9	0.1227
1421	false	false	0	9	0.1256
1422	false	false	0	9	0.1446
1423	false	false	0	9	0.123
1424	false	false	0	9	0.0882
1425	false	false	0	10	0.054
1426	false	false	0	3	0.0263
1427	false	false	0	12	0.057
1428	false	false	0	13	0.0921
1429	false	false	0	1	0.125
1430	false	false	0	1	0.167
1431	false	false	0	1	0.15
1432	false	false	0	2	0.067
1433	false	false	0	17	0.0628
1434	true	false	0	23	0.0297
1435	false	false	0	24	0.0208
1436	true	false	0	3	0.008
1437	false	false	0	1	0.008
1438	false	false	0	1	0.005
1439	false	false	0	1	0.003
1440	true	false	0	33	0.0162
1441	true	false	1	63	0.0135
1442	true	false	0	36	0.0113
1443	false	false	0	1	0.016
1444	false	false	0	44	0.0145
1445	false	false	0	1	0.016
1446	false	false	0	1	0.012
1447	false	false	0	1	0.007
1448	false	false	0	1	0.003
1449	false	false	0	6	0.0045
1450	false	false	0	69	0.0167
1451	false	false	0	1	0.007
1452	false	false	0	74	0.0324
1453	false	false	0	1	0.009
1454	false	false	0	1	0.019
1455	false	false	4	79	0.0675
1456	false	false	4	80	0.1047
1457	false	false	2	81	0.1139
1458	false	false	6	81	0.1018
1459	false	false	1	81	0.0724
1460	false	false	2	81	0.0593
1461	false	false	0	81	0.0794
1462	false	false	1	80	0.0827
1463	false	false	3	81	0.0567
1464	false	false	0	14	0.0509
1465	false	false	2	81	0.056
1466	false	false	0	1	0.027
1467	false	false	3	81	0.0801
1468	false	false	0	25	0.1134
1469	false	false	0	7	0.0774
1470	false	false	0	7	0.0826
1471	false	false	0	7	0.1037
1472	false	false	0	7	0.0924
1473	false	false	0	7	0.089
1474	false	false	0	7	0.1336
1475	false	false	0	7	0.1349
1476	false	false	0	7	0.0687
1477	false	false	0	7	0.0316
1478	false	false	0	7	0.0203
1479	false	false	0	7	0.0157
1480	false	false	0	5	0.011
1481	false	false	0	5	0.0112
1482	false	false	0	5	0.021
1483	false	false	0	7	0.0276
1484	false	false	0	5	0.0348
1485	false	false	0	6	0.0267
1486	false	false	0	6	0.026
1487	false	false	0	7	0.0336
1488	false	false	0	7	0.04
1489	false	false	0	7	0.0466
1490	false	false	0	7	0.0481
1491	false	false	0	7	0.0567
1492	false	false	0	7	0.0634
1493	false	false	0	7	0.056
1494	false	false	0	6	0.0597
1495	false	false	0	1	0.054
1496	false	false	0	7	0.0684
1497	false	false	0	2	0.135
1498	false	false	0	2	0.1635
1499	false	false	0	2	0.265
1500	false	false	0	2	0.2935
1501	true	false	0	2	0.193
1502	false	false	0	2	0.1525
1503	false	false	0	2	0.1545
1504	false	false	0	2	0.1205
1505	false	false	0	1	0.055
1506	false	false	0	63	0.0689
1507	false	false	1	81	0.0733
1508	false	false	1	79	0.0923
1509	false	false	4	81	0.1428
1510	false	false	4	81	0.1625
1511	false	false	2	81	0.1557
1512	false	false	0	1	0.05
1513	false	false	0	1	0.04
1514	false	false	0	1	0.022
1515	false	false	0	1	0.007
1516	false	true	4	81	0.1918
1517	false	true	5	80	0.2074
1518	false	true	2	80	0.1831
1519	false	false	0	1	0.02
1520	false	false	0	1	0.016
1521	false	false	0	1	0.019
1522	false	false	0	1	0.011
1523	false	false	0	1	0.009
1524	false	false	0	1	0.023
1525	false	false	0	1	0.029
1526	false	false	0	10	0.0747
1527	false	false	0	73	0.1587
1528	false	false	0	77	0.1164
1529	false	false	0	7	0.0151
1530	false	false	0	8	0.009
1531	false	false	0	7	0.0111
1532	false	false	0	4	0.023
1533	false	false	0	6	0.027
1534	false	false	0	6	0.0205
1535	false	false	0	7	0.0326
1536	false	false	0	1	0.013
1537	false	false	0	1	0.019
1538	false	false	0	1	0.01
1539	false	false	0	1	0.002
1540	false	false	0	7	0.0657
1541	false	false	0	7	0.0411
1542	false	false	0	7	0.0207
1543	false	false	0	7	0.0179
1544	false	false	0	7	0.014
1545	false	false	0	14	0.0248
1546	false	false	0	9	0.0163
1547	false	false	0	10	0.0265
1548	false	false	0	10	0.0258
1549	false	false	0	67	0.0961
1550	false	false	0	6	0.0508
1551	false	false	0	16	0.0411
1552	false	false	0	4	0.0678
1553	false	false	0	4	0.104
1554	false	false	0	5	0.1272
1555	false	true	0	5	0.1656
1556	false	false	0	5	0.1436
1557	false	false	0	5	0.1264
1558	false	false	0	1	0.132
1559	false	false	0	4	0.1
1560	false	false	0	4	0.0767
1561	false	false	0	5	0.0494
1562	false	false	0	5	0.0376
1563	false	false	0	64	0.0793
1564	false	false	0	1	0.049
1565	false	false	0	1	0.029
1566	false	false	0	1	0.023
1567	false	false	0	1	0.025
1568	false	false	0	1	0.012
1569	false	false	0	67	0.0718
1570	false	false	0	8	0.0746
1571	false	false	0	7	0.0579
1572	false	false	0	7	0.0363
1573	false	false	0	7	0.0369
1574	false	false	0	7	0.0553
1575	false	false	0	7	0.0756
1576	false	false	0	8	0.1084
1577	false	false	0	8	0.1626
1578	false	true	0	8	0.1771
1579	false	false	0	8	0.1556
1580	false	false	0	8	0.1395
1581	false	false	0	8	0.14
1582	false	true	0	8	0.1708
1583	false	true	0	8	0.2253
1584	false	true	0	8	0.23
1585	false	true	0	8	0.2145
1586	false	true	0	8	0.2462
1587	false	true	0	8	0.2515
1588	false	true	0	8	0.2229
1589	false	true	0	8	0.2191
1590	false	false	0	1	0.264
1591	false	true	0	6	0.2168
1592	false	false	0	8	0.1271
1593	false	false	0	8	0.1242
1594	false	false	0	77	0.0661
1595	false	false	0	14	0.1136
1596	false	false	0	68	0.0608
1597	false	false	0	3	0.0633
1598	false	false	0	3	0.0943
1599	false	false	0	3	0.094
1600	false	false	0	3	0.0433
1601	false	false	0	78	0.0765
1602	false	false	0	78	0.1061
1603	false	false	0	78	0.1335
1604	false	false	0	78	0.1395
1605	false	false	0	3	0.0067
1606	false	false	0	3	0.0117
1607	false	false	0	3	0.0207
1608	false	false	0	4	0.0245
1609	false	false	0	4	0.0475
1610	false	false	0	4	0.0818
1611	false	false	0	4	0.1475
1612	false	false	0	4	0.2055
1613	false	false	2	80	0.1562
1614	false	true	1	81	0.1693
1615	false	true	0	81	0.1684
1616	false	false	2	81	0.1418
1617	false	false	0	67	0.1459
1618	false	false	0	13	0.0627
1619	false	false	0	77	0.1427
1620	false	false	0	75	0.1309
1621	false	false	0	74	0.123
1622	false	false	0	65	0.1376
1623	false	false	0	2	0.1345
1624	false	false	0	2	0.1305
1625	false	false	0	2	0.1205
1626	false	false	0	2	0.1465
1627	false	false	0	2	0.2285
1628	false	false	0	2	0.288
1629	false	false	0	2	0.299
1630	false	false	0	2	0.25
1631	false	false	0	2	0.174
1632	false	false	0	57	0.1157
1633	false	false	0	2	0.094
1634	false	false	0	11	0.0906
1635	false	false	0	66	0.0957
1636	false	false	0	67	0.1062
1637	false	false	0	67	0.1304
1638	false	false	0	64	0.1384
1639	false	false	0	66	0.1217
1640	false	false	0	61	0.1176
1641	false	false	0	62	0.1103
1642	false	false	0	62	0.0963
1643	false	false	0	5	0.078
1644	false	false	0	5	0.0772
1645	false	false	0	5	0.0682
1646	false	false	0	1	0.025
1647	false	false	0	1	0.019
1648	false	false	0	1	0.013
1649	false	false	0	5	0.0588
1650	false	false	0	2	0.0335
1651	false	false	0	2	0.032
1652	false	false	0	3	0.2057
1653	false	false	0	1	0.662
1654	false	false	0	1	0.579
1655	false	false	0	1	0.418
1656	false	false	0	1	0.158
1657	false	false	0	1	0.049
1658	false	false	0	1	0.023
1659	false	false	0	1	0.037
1660	false	false	0	1	0.031
1661	false	false	0	1	0.02
1662	false	false	0	59	0.0883
1663	false	false	0	59	0.0838
1664	false	false	0	60	0.087
1665	false	false	0	51	0.1128
1666	false	false	0	54	0.1191
1667	false	false	0	55	0.1112
1668	false	false	0	54	0.1103
1669	false	false	0	51	0.1075
1670	false	false	0	53	0.0984
1671	false	false	0	53	0.0894
1672	false	false	0	51	0.0927
1673	false	false	0	56	0.1018
1674	false	false	0	7	0.0267
1675	false	false	0	8	0.0571
1676	false	false	0	8	0.0621
1677	false	false	0	8	0.0745
1678	false	false	0	9	0.0879
1679	false	false	0	7	0.1289
1680	false	false	0	7	0.1001
1681	false	false	0	7	0.0901
1682	false	false	0	7	0.135
1683	false	false	0	7	0.1261
1684	false	false	0	56	0.1056
1685	false	false	0	55	0.0879
1686	false	false	0	23	0.0514
1687	false	false	0	9	0.0717
1688	false	false	0	33	0.0823
1689	false	false	0	47	0.0574
1690	false	false	0	53	0.0549
1691	false	false	0	51	0.0472
1692	false	false	0	14	0.057
1693	false	false	0	8	0.0456
1694	false	false	0	37	0.0486
1695	false	false	0	36	0.0457
1696	false	false	0	12	0.0209
1697	false	false	0	12	0.0175
1698	false	false	0	32	0.0445
1699	false	false	0	3	0.1167
1700	false	false	0	3	0.1053
1701	false	false	0	5	0.0724
1702	false	false	0	5	0.0886
1703	false	false	0	5	0.0844
1704	false	false	0	5	0.0634
1705	false	false	0	8	0.0471
1706	false	false	0	12	0.0403
1707	false	false	0	15	0.0527
1708	false	false	0	33	0.0512
1709	false	false	0	12	0.0471
1710	false	false	0	13	0.0528
1711	false	false	0	15	0.047
1712	false	false	0	15	0.0449
1713	false	false	0	19	0.0433
1714	false	false	0	19	0.0397
1715	false	false	0	19	0.0479
1716	false	false	0	51	0.0546
1717	false	false	0	51	0.0705
1718	false	false	0	51	0.0976
1719	false	false	0	51	0.1249
1720	false	false	0	51	0.1384
1721	false	false	0	49	0.1405
1722	false	false	0	48	0.1487
1723	false	false	0	44	0.1552
1724	false	false	0	45	0.1256
1725	false	false	0	42	0.113
1726	false	false	0	39	0.1242
1727	false	false	0	44	0.1113
1728	false	false	0	44	0.0908
1729	false	false	0	40	0.1142
1730	false	false	0	40	0.1328
1731	false	false	0	40	0.1066
1732	false	false	0	40	0.0939
1733	false	false	0	40	0.1053
1734	false	false	0	39	0.1106
1735	false	false	0	39	0.093
1736	false	false	0	39	0.0874
1737	false	false	0	17	0.0957
1738	false	false	0	16	0.1222
1739	false	false	0	41	0.1061
1740	false	false	0	41	0.11
1741	false	false	0	42	0.108
1742	false	false	0	42	0.1073
1743	false	false	0	42	0.1126
1744	false	false	0	42	0.1287
1745	false	false	0	42	0.1524
1746	false	true	0	42	0.1635
1747	false	true	0	42	0.1844
1748	false	true	0	42	0.2077
1749	false	true	0	42	0.2073
1750	false	true	0	42	0.1884
1751	false	true	0	41	0.1969
1752	false	true	0	42	0.1762
1753	false	false	0	42	0.1256
1754	false	false	0	42	0.1095
1755	false	false	0	45	0.115
1756	false	false	0	49	0.118
1757	false	false	0	58	0.1109
1758	false	false	0	42	0.0906
1759	false	true	0	17	0.2146
1760	false	false	0	55	0.1388
1761	false	false	0	55	0.1187
1762	false	false	0	56	0.1015
1763	false	false	0	23	0.111
1764	false	false	0	20	0.1041
1765	false	false	0	23	0.0935
1766	false	false	0	1	0.037
1767	false	false	0	1	0.025
1768	false	false	0	1	0.024
1769	false	false	0	1	0.04
1770	false	false	0	1	0.067
1771	false	false	0	1	0.089
1772	false	false	0	1	0.103
1773	false	false	0	1	0.125
1774	false	false	0	1	0.165
1775	false	false	0	1	0.144
1776	false	false	0	1	0.06
1777	false	false	0	1	0.047
1778	false	false	0	1	0.072
1779	false	false	0	1	0.087
1780	false	false	0	1	0.115
1781	false	false	0	1	0.12
1782	false	false	0	1	0.084
1783	false	false	0	1	0.073
1784	false	false	0	1	0.023
1785	false	false	0	1	0.006
1786	false	false	0	1	0.004
1787	false	false	0	1	0.003
1788	false	false	0	1	0.002
1789	false	false	0	1	0.002
1790	false	false	0	1	0.01
1791	false	false	0	1	0.061
1792	false	false	0	1	0.1
1793	false	false	0	1	0.11
1794	false	false	0	1	0.132
1795	false	false	0	23	0.1172
1796	false	false	0	23	0.1167
1797	false	false	0	23	0.103
1798	false	false	0	29	0.1059
1799	false	false	0	33	0.1056
1800	false	false	0	33	0.1027
1801	false	false	0	33	0.0899
1802	false	false	0	30	0.0852
1803	false	false	0	29	0.0945
1804	false	false	0	13	0.1395
1805	false	false	0	34	0.1071
1806	false	false	0	1	0.049
1807	false	false	0	4	0.0615
1808	false	false	0	22	0.0504
1809	false	false	0	33	0.0476
1810	false	false	0	70	0.0706
1811	false	false	0	21	0.1291
1812	false	false	0	50	0.0542
1813	false	false	0	50	0.0568
1814	false	false	0	50	0.0679
1815	false	false	0	50	0.0916
1816	false	false	0	50	0.0926
1817	false	false	0	50	0.1029
1818	false	false	0	51	0.1334
1819	false	true	0	53	0.1665
1820	false	true	0	53	0.1656
1821	false	false	0	53	0.1464
1822	false	true	0	53	0.1727
1823	false	true	0	53	0.1844
1824	false	false	0	53	0.1455
1825	false	false	0	53	0.1259
1826	false	false	0	53	0.1615
1827	false	true	0	53	0.171
1828	false	false	0	35	0.1385
1829	false	false	0	35	0.1255
1830	false	false	0	35	0.1419
1831	false	false	0	35	0.1225
1832	false	false	0	35	0.1061
1833	false	false	0	35	0.1008
1834	false	false	0	35	0.1078
1835	false	false	0	14	0.1303
1836	false	false	0	14	0.1299
1837	false	false	0	14	0.1361
1838	false	false	0	14	0.0856
1839	false	false	0	13	0.0717
1840	false	false	0	13	0.0609
1841	false	false	0	12	0.0599
1842	false	false	0	14	0.0569
1843	false	false	0	14	0.0799
1844	false	false	0	14	0.118
1845	false	false	0	14	0.1226
1846	false	false	0	14	0.1387
1847	false	true	0	14	0.1802
1848	false	false	0	14	0.1552
1849	false	false	0	9	0.0644
1850	false	false	0	10	0.0412
1851	false	false	0	10	0.0375
1852	false	false	0	10	0.0371
1853	false	false	0	9	0.0276
1854	false	false	0	9	0.0323
1855	false	false	0	8	0.0513
1856	false	false	0	8	0.0639
1857	false	false	0	8	0.0734
1858	false	false	0	1	0.003
1859	false	false	0	1	0.002
1860	false	false	0	1	0.003
1861	false	false	0	1	0.005
1862	false	false	0	1	0.013
1863	false	false	0	1	0.029
1864	false	false	0	1	0.027
1865	false	false	0	1	0.035
1866	false	false	0	1	0.05
1867	false	false	0	1	0.051
1868	false	false	0	1	0.056
1869	false	false	0	1	0.091
1870	false	false	0	1	0.106
1871	false	false	0	1	0.082
1872	false	false	0	1	0.08
1873	false	false	0	1	0.048
1874	false	false	0	1	0.025
1875	false	false	0	1	0.011
1876	false	false	0	1	0.02
1877	false	false	0	1	0.02
1878	false	false	0	1	0.012
1879	false	false	0	1	0.018
1880	false	false	0	1	0.026
1881	false	false	0	1	0.038
1882	false	false	0	1	0.038
1883	false	false	0	1	0.061
1884	false	false	0	1	0.07
1885	false	false	0	1	0.036
1886	false	false	0	1	0.027
1887	false	false	0	1	0.061
1888	false	false	0	1	0.093
1889	false	false	0	1	0.055
1890	false	false	0	1	0.025
1891	false	false	0	1	0.015
1892	false	false	0	1	0.006
1893	false	false	0	1	0.003
1894	false	false	0	1	0.007
1895	false	false	0	1	0.035
1896	false	false	0	1	0.068
1897	false	false	0	1	0.105
1898	false	false	0	1	0.126
1899	false	false	0	1	0.109
1900	false	false	0	1	0.074
1901	false	false	0	1	0.029
1902	false	false	0	1	0.008
1903	false	false	0	1	0.015
1904	false	false	0	1	0.024
1905	false	false	0	1	0.024
1906	false	false	0	1	0.03
1907	false	false	0	1	0.045
1908	false	false	0	1	0.036
1909	false	false	0	1	0.013
1910	false	false	0	1	0.01
1911	false	false	0	1	0.026
1912	false	false	0	1	0.03
1913	false	false	0	1	0.028
1914	false	false	0	1	0.026
1915	false	false	0	1	0.018
1916	false	false	0	1	0.016
1917	false	false	0	1	0.021
1918	false	false	0	1	0.026
1919	false	false	0	1	0.027
1920	false	false	0	1	0.029
1921	false	false	0	1	0.053
1922	false	false	0	1	0.072
1923	false	false	0	1	0.083
1924	false	false	0	1	0.103
1925	false	false	0	1	0.101
1926	false	false	0	1	0.121
1927	false	false	0	1	0.114
1928	false	false	0	1	0.156
1929	false	false	0	1	0.178
1930	false	false	0	1	0.107
1931	false	false	0	1	0.077
1932	false	false	0	1	0.041
1933	false	false	0	1	0.02
1934	false	false	0	1	0.016
1935	false	false	0	1	0.014
1936	false	false	0	1	0.019
1937	false	false	0	1	0.034
1938	false	false	0	1	0.061
1939	false	false	0	1	0.06
1940	false	false	0	1	0.078
1941	false	false	0	1	0.09
1942	false	false	0	1	0.048
1943	false	false	0	1	0.028
1944	false	false	0	1	0.038
1945	false	false	0	1	0.065
1946	false	false	0	1	0.125
1947	false	false	0	1	0.174
1948	false	false	0	1	0.099
1949	false	false	0	1	0.033
1950	false	false	0	1	0.024
1951	false	false	0	1	0.035
1952	false	false	0	1	0.021
1953	false	false	0	1	0.027
1954	false	false	0	1	0.11
1955	false	false	0	1	0.34
1956	false	false	0	1	0.393
1957	false	false	0	1	0.352
1958	false	false	0	1	0.287
1959	false	false	0	1	0.206
1960	false	false	0	1	0.088
1961	false	false	0	1	0.061
1962	false	false	0	1	0.07
1963	false	false	0	1	0.043
1964	false	false	0	1	0.019
1965	false	false	0	1	0.024
1966	false	false	0	1	0.037
1967	false	false	0	1	0.033
1968	false	false	0	1	0.031
1969	false	false	0	1	0.048
1970	false	false	0	1	0.069
1971	false	false	0	1	0.057
1972	false	false	0	1	0.044
1973	false	false	0	1	0.056
1974	false	false	0	1	0.042
1975	false	false	0	1	0.021
1976	false	false	0	1	0.014
1977	false	false	0	1	0.011
1978	false	false	0	1	0.017
1979	false	false	0	1	0.009
1980	false	false	0	1	0.007
1981	false	false	0	1	0.009
1982	false	false	0	1	0.011
1983	false	false	0	1	0.017
1984	false	false	0	1	0.043
1985	false	false	0	1	0.08
1986	false	false	0	1	0.094
1987	false	false	0	1	0.121
1988	false	false	0	2	0.2565
1989	false	false	0	22	0.1603
1990	false	false	0	22	0.1621
1991	false	false	0	43	0.1493
1992	false	false	0	43	0.1605
1993	false	true	0	42	0.1751
1994	false	false	0	43	0.1609
1995	false	false	0	28	0.1426
1996	false	false	0	1	0.074
1997	false	false	0	1	0.068
1998	false	false	0	1	0.065
1999	false	false	0	1	0.075
[truncated: 312 more rows]
