# Supplementary material for: Characterizing the relation of functional and Early Folding Residues in protein structures using the example of aminoacyl-tRNA synthetases
Source: PLoS One. 2018 Oct 30;13(10):e0206369. doi: 10.1371/journal.pone.0206369 (PMC6207335; doi:10.1371/journal.pone.0206369)
Supplement: S2 File — For each renumbered position, it is stated whether it is functional [48] or an EFR. Furthermore given are the sequence conservation [93, 94], the number of backing sequences [48], and the average EFoldMine score [9]. (CSV) [file pone.0206369.s008.csv]

res	functional	early	conservation	# observations	avg. EFoldMine score
1	false	false	0	1	0.048
2	false	false	0	1	0.075
3	false	false	0	1	0.101
4	false	false	0	1	0.079
5	false	false	0	1	0.048
6	false	false	0	1	0.012
7	false	false	0	1	0.002
8	false	false	0	1	0.002
9	false	false	0	2	0.01
10	false	false	0	2	0.016
11	false	false	0	2	0.0495
12	false	false	0	2	0.089
13	false	false	0	2	0.0825
14	false	false	0	2	0.078
15	false	false	0	2	0.0645
16	false	false	0	2	0.0685
17	false	false	0	2	0.0355
18	false	false	0	2	0.0165
19	false	false	0	2	0.0125
20	false	false	0	2	0.0125
21	false	false	0	2	0.014
22	false	false	0	2	0.038
23	false	false	0	2	0.0835
24	false	false	0	2	0.0765
25	false	false	0	2	0.0285
26	false	false	0	2	0.024
27	false	false	0	2	0.022
28	false	false	0	2	0.0165
29	false	false	0	2	0.0165
30	false	false	0	2	0.0205
31	false	false	0	2	0.026
32	false	false	0	2	0.0375
33	false	false	0	2	0.088
34	false	false	0	2	0.119
35	false	false	0	2	0.0975
36	false	false	0	2	0.084
37	false	false	0	2	0.063
38	false	false	0	2	0.03
39	false	false	0	2	0.018
40	false	false	0	2	0.02
41	false	false	0	2	0.0265
42	false	false	0	2	0.033
43	false	false	0	2	0.0575
44	false	false	0	2	0.0885
45	false	false	0	2	0.0815
46	false	false	0	2	0.1115
47	false	false	0	2	0.1345
48	false	false	0	2	0.0815
49	false	false	0	3	0.0627
50	false	false	0	3	0.076
51	false	false	0	3	0.058
52	false	false	0	3	0.043
53	false	false	0	3	0.042
54	false	false	0	3	0.083
55	false	false	0	3	0.1213
56	false	false	0	3	0.1343
57	false	false	0	3	0.1703
58	false	false	0	3	0.1687
59	false	false	0	3	0.125
60	false	false	0	3	0.0983
61	false	false	0	3	0.0693
62	false	false	0	3	0.0333
63	false	false	0	3	0.0233
64	false	false	0	3	0.019
65	false	false	0	3	0.0143
66	false	false	0	4	0.0285
67	false	false	0	4	0.0488
68	false	false	0	4	0.0553
69	false	false	0	4	0.1023
70	false	false	0	4	0.114
71	false	false	0	5	0.0638
72	false	false	0	5	0.0512
73	false	false	0	5	0.0548
74	false	false	0	5	0.0594
75	false	false	0	6	0.0578
76	false	false	0	6	0.0785
77	false	false	0	7	0.0853
78	false	false	0	7	0.0819
79	false	false	0	7	0.0757
80	false	false	0	7	0.0959
81	false	false	0	1	0.046
82	false	false	0	1	0.032
83	false	false	0	7	0.0913
84	false	false	0	7	0.0954
85	false	false	0	7	0.1209
86	false	false	0	7	0.138
87	false	false	0	7	0.1464
88	false	false	0	7	0.1113
89	false	false	0	7	0.0863
90	false	false	0	7	0.0904
91	false	false	0	8	0.0721
92	false	false	0	8	0.0711
93	false	false	0	9	0.0729
94	false	false	0	9	0.0879
95	false	false	0	9	0.1088
96	false	false	0	10	0.0964
97	false	false	0	6	0.0442
98	false	false	0	7	0.0514
99	false	false	0	7	0.0757
100	false	false	0	7	0.1189
101	false	false	0	7	0.1341
102	false	true	0	7	0.1706
103	false	true	0	7	0.2136
104	false	true	0	6	0.1738
105	false	false	0	3	0.1707
106	false	false	0	3	0.0687
107	false	false	0	4	0.032
108	false	false	0	4	0.019
109	false	false	0	6	0.0422
110	false	false	0	6	0.0415
111	false	false	0	6	0.038
112	false	false	0	6	0.0475
113	false	false	0	5	0.0772
114	false	false	0	5	0.0956
115	false	false	0	4	0.0595
116	false	false	0	4	0.0505
117	false	false	0	4	0.0575
118	false	false	0	4	0.0605
119	false	false	0	5	0.0568
120	false	false	0	10	0.0817
121	false	false	0	11	0.0666
122	false	false	0	11	0.0575
123	false	false	0	11	0.0469
124	false	false	0	11	0.0477
125	false	false	0	12	0.0558
126	false	false	0	14	0.0735
127	false	false	0	7	0.1326
128	false	false	0	5	0.112
129	false	false	0	12	0.0851
130	false	false	0	4	0.083
131	false	false	0	3	0.12
132	false	false	0	2	0.1175
133	false	false	0	3	0.077
134	false	false	0	14	0.1054
135	false	false	0	23	0.079
136	false	false	0	24	0.0771
137	false	false	0	24	0.0814
138	false	false	0	24	0.0922
139	false	false	0	25	0.0886
140	false	false	0	25	0.0912
141	false	false	0	24	0.0773
142	false	false	0	25	0.087
143	false	false	0	25	0.0856
144	false	false	0	25	0.0924
145	false	false	0	25	0.0958
146	false	false	0	25	0.0916
147	false	false	0	25	0.0869
148	false	false	0	25	0.088
149	false	false	0	25	0.0866
150	false	false	0	25	0.0786
151	false	false	0	25	0.0727
152	false	false	0	25	0.0677
153	false	false	0	25	0.0648
154	false	false	0	25	0.0721
155	false	false	0	26	0.0737
156	false	false	0	25	0.0764
157	false	false	0	27	0.0881
158	false	false	0	27	0.0929
159	false	false	0	27	0.1031
160	false	false	0	27	0.1163
161	false	false	0	28	0.1166
162	false	false	0	28	0.114
163	false	false	0	29	0.1067
164	false	false	0	31	0.0891
165	false	false	0	31	0.0923
166	false	false	0	32	0.0942
167	false	false	0	33	0.0927
168	false	false	0	33	0.0785
169	false	false	0	33	0.0801
170	false	false	0	33	0.0916
171	false	false	0	34	0.0974
172	false	false	0	34	0.0999
173	false	false	0	34	0.1062
174	false	false	0	34	0.1019
175	false	false	0	34	0.0882
176	false	false	0	35	0.0882
177	false	false	0	35	0.0887
178	false	false	0	35	0.0879
179	false	false	0	35	0.0846
180	false	false	0	35	0.0843
181	false	false	0	35	0.0914
182	false	false	0	35	0.1029
183	false	false	0	35	0.1112
184	false	false	0	34	0.1286
185	false	false	0	34	0.1335
186	false	false	0	34	0.1373
187	false	false	0	1	0.109
188	false	false	0	1	0.053
189	false	false	0	1	0.044
190	false	false	0	1	0.036
191	false	false	0	1	0.061
192	false	false	0	2	0.0885
193	false	false	0	2	0.116
194	false	false	0	2	0.1455
195	false	false	0	34	0.1299
196	false	false	0	34	0.1268
197	false	false	0	35	0.137
198	false	false	0	35	0.1359
199	false	false	0	35	0.1514
200	false	false	0	35	0.159
201	false	false	0	35	0.1626
202	false	false	0	35	0.1626
203	false	false	0	35	0.1581
204	false	false	0	1	0.016
205	false	false	0	35	0.1461
206	false	false	0	35	0.1345
207	false	false	0	35	0.1377
208	false	false	0	36	0.1379
209	false	false	0	36	0.1408
210	false	false	0	36	0.1493
211	false	true	0	36	0.1659
212	false	true	0	36	0.1632
213	false	true	0	36	0.1637
214	false	false	0	36	0.1467
215	false	false	0	37	0.1401
216	false	false	0	37	0.1411
217	false	false	0	37	0.1329
218	false	false	0	37	0.1234
219	false	false	0	37	0.1192
220	false	false	0	37	0.1166
221	false	false	0	37	0.1118
222	false	false	0	37	0.1115
223	false	false	0	37	0.1143
224	false	false	0	37	0.1302
225	false	false	0	37	0.134
226	false	false	0	37	0.1302
227	false	false	0	37	0.1395
228	false	false	0	37	0.1455
229	false	false	0	37	0.1555
230	false	false	0	37	0.1464
231	false	false	0	37	0.1322
232	false	false	0	37	0.1272
233	false	false	0	36	0.1097
234	false	false	0	37	0.1058
235	false	false	0	37	0.1048
236	false	false	0	37	0.1036
237	false	false	0	37	0.1079
238	false	false	0	37	0.1131
239	false	false	0	37	0.1258
240	false	false	0	37	0.1304
241	false	false	0	37	0.1185
242	false	false	0	37	0.1157
243	false	false	0	37	0.1071
244	false	false	0	37	0.0969
245	false	false	0	37	0.1072
246	false	false	0	37	0.1012
247	false	false	0	37	0.0893
248	false	false	0	37	0.0927
249	false	false	0	38	0.0853
250	false	false	0	38	0.0847
251	false	false	0	38	0.0882
252	false	false	0	39	0.0911
253	false	false	0	39	0.0886
254	false	false	0	39	0.0812
255	false	false	0	41	0.0676
256	false	false	0	40	0.0641
257	false	false	0	41	0.0684
258	false	false	0	41	0.0683
259	false	false	0	41	0.0644
260	false	false	0	1	0.009
261	false	false	0	42	0.0746
262	false	false	0	42	0.0827
263	false	false	0	42	0.0814
264	false	false	0	42	0.0874
265	false	false	0	1	0.104
266	false	false	0	44	0.0805
267	false	false	0	44	0.0785
268	false	false	0	44	0.0853
269	false	false	0	44	0.0918
270	false	false	0	47	0.0996
271	false	false	0	48	0.1088
272	false	false	0	50	0.1095
273	false	false	0	52	0.0974
274	false	false	0	53	0.0928
275	false	false	0	54	0.0917
276	false	false	0	54	0.0859
277	false	false	0	55	0.0836
278	false	false	0	55	0.0857
279	false	false	0	56	0.0893
280	false	false	0	1	0.158
281	false	false	0	56	0.0933
282	false	false	0	57	0.0938
283	false	false	0	58	0.0869
284	false	false	0	1	0.067
285	false	false	0	1	0.051
286	false	false	0	1	0.067
287	false	false	0	1	0.039
288	false	false	0	1	0.016
289	false	false	0	1	0.014
290	false	false	0	1	0.03
291	false	false	0	58	0.1032
292	false	false	0	57	0.1151
293	false	false	0	57	0.1065
294	false	false	0	1	0.023
295	false	false	0	1	0.043
296	false	false	0	57	0.1019
297	false	false	0	57	0.1023
298	false	false	0	56	0.1079
299	false	false	0	1	0.074
300	false	false	0	2	0.0525
301	true	false	0	2	0.048
302	false	false	0	2	0.044
303	false	false	0	54	0.1175
304	false	false	0	7	0.0186
305	false	false	0	57	0.1119
306	false	false	0	57	0.1102
307	false	false	0	59	0.1063
308	false	false	0	60	0.1093
309	false	false	0	64	0.1143
310	false	false	0	65	0.1244
311	false	false	0	69	0.1275
312	false	false	0	70	0.1253
313	false	false	0	70	0.1297
314	false	false	0	70	0.1391
315	false	false	0	70	0.1185
316	false	false	0	70	0.1067
317	false	false	0	70	0.1065
318	false	false	0	70	0.0999
319	false	false	0	70	0.0988
320	false	false	0	70	0.0987
321	false	false	0	70	0.0965
322	false	false	0	70	0.0902
323	false	false	0	70	0.0784
324	false	false	0	70	0.0853
325	false	false	0	70	0.1093
326	false	false	0	1	0.05
327	false	false	0	1	0.142
328	false	false	0	1	0.156
329	false	false	0	1	0.086
330	false	false	0	1	0.051
331	false	false	0	1	0.031
332	false	false	4	74	0.119
333	false	false	2	73	0.1229
334	false	false	3	75	0.1508
335	false	false	2	75	0.1555
336	false	false	1	75	0.1509
337	false	true	1	75	0.1741
338	false	true	6	74	0.2263
339	false	true	2	75	0.2252
340	false	true	3	75	0.2022
341	false	true	2	75	0.2378
342	false	true	6	74	0.268
343	false	true	2	75	0.2271
344	false	true	4	75	0.195
345	false	true	1	75	0.2317
346	false	false	0	2	0.3945
347	false	true	5	75	0.2405
348	false	true	1	75	0.1732
349	false	false	3	75	0.1062
350	false	false	0	1	0.122
351	false	false	0	4	0.117
352	false	false	1	74	0.0847
353	false	false	0	2	0.116
354	false	false	0	1	0.148
355	false	false	0	1	0.064
356	false	false	0	1	0.027
357	false	false	0	1	0.041
358	false	false	0	1	0.067
359	false	false	0	2	0.0725
360	false	false	0	2	0.071
361	false	false	5	75	0.0821
362	false	false	4	75	0.1048
363	false	false	3	75	0.1088
364	false	false	2	75	0.1054
365	false	false	5	74	0.129
366	false	false	2	75	0.1218
367	false	false	0	3	0.0427
368	false	false	3	75	0.1132
369	false	false	0	1	0.014
370	false	false	7	75	0.0906
371	false	false	1	74	0.0871
372	false	false	7	73	0.1105
373	false	false	0	71	0.1218
374	false	false	0	68	0.1048
375	false	false	0	70	0.0953
376	false	false	0	67	0.0988
377	false	false	0	62	0.1286
378	true	false	0	57	0.1617
379	false	false	0	1	0.099
380	false	false	0	1	0.057
381	false	false	0	1	0.049
382	false	false	0	1	0.042
383	false	false	0	1	0.03
384	false	false	0	1	0.056
385	false	false	0	1	0.067
386	false	false	0	1	0.028
387	false	false	0	1	0.018
388	false	true	0	45	0.1633
389	false	false	0	44	0.0977
390	false	false	0	5	0.032
391	false	false	0	1	0.075
392	false	false	0	1	0.062
393	false	false	0	1	0.055
394	false	false	0	2	0.077
395	false	false	0	2	0.0855
396	false	false	0	39	0.0792
397	false	false	0	40	0.0688
398	false	false	0	17	0.0733
399	false	false	0	19	0.0569
400	false	false	0	10	0.0309
401	false	false	0	7	0.0153
402	false	false	0	5	0.0156
403	true	false	0	17	0.0497
404	false	false	0	29	0.0523
405	false	false	0	2	0.0425
406	false	false	0	26	0.0456
407	false	false	0	1	0.031
408	false	false	0	1	0.063
409	false	false	0	1	0.067
410	false	false	0	1	0.067
411	false	false	0	1	0.135
412	false	false	0	1	0.244
413	false	false	0	1	0.221
414	false	false	0	1	0.119
415	false	false	0	1	0.082
416	false	false	0	1	0.062
417	false	false	0	1	0.022
418	false	false	0	1	0.023
419	false	false	0	1	0.022
420	false	false	0	1	0.022
421	false	false	0	1	0.057
422	false	false	0	1	0.063
423	true	false	0	1	0.053
424	false	false	0	1	0.051
425	false	false	0	1	0.065
426	false	false	0	1	0.11
427	false	false	0	1	0.173
428	false	false	0	1	0.191
429	false	false	0	1	0.134
430	false	false	0	1	0.156
431	false	false	0	1	0.164
432	false	false	0	1	0.224
433	false	false	0	1	0.191
434	false	false	0	1	0.162
435	false	false	0	1	0.139
436	false	false	0	1	0.076
437	false	false	0	1	0.047
438	false	false	0	1	0.021
439	false	false	0	1	0.012
440	false	false	0	1	0.015
441	false	false	0	1	0.032
442	false	false	0	1	0.037
443	false	false	0	1	0.039
444	false	false	0	1	0.029
445	false	false	0	1	0.018
446	false	false	0	1	0.015
447	false	false	0	1	0.012
448	false	false	0	1	0.014
449	false	false	0	1	0.02
450	false	false	0	1	0.033
451	false	false	0	1	0.079
452	false	false	0	1	0.13
453	false	false	0	1	0.152
454	false	false	0	1	0.166
455	false	false	0	1	0.152
456	false	false	0	1	0.146
457	false	false	0	1	0.052
458	false	false	0	1	0.024
459	false	false	0	1	0.025
460	false	false	0	1	0.024
461	false	false	0	1	0.032
462	false	false	0	1	0.041
463	false	false	0	1	0.058
464	false	false	0	1	0.105
465	false	false	0	1	0.118
466	false	false	0	1	0.104
467	false	false	0	1	0.183
468	false	false	0	1	0.251
469	false	false	0	1	0.222
470	false	false	0	1	0.134
471	false	false	0	1	0.092
472	false	false	0	1	0.091
473	false	false	0	11	0.0497
474	false	false	0	2	0.0585
475	false	false	0	2	0.071
476	false	false	0	2	0.0605
477	false	false	0	4	0.0435
478	false	false	0	10	0.0427
479	true	false	0	23	0.0457
480	false	false	0	2	0.0175
481	false	false	0	2	0.013
482	false	false	0	2	0.0305
483	false	false	0	6	0.0345
484	false	false	0	9	0.047
485	false	false	0	13	0.0537
486	false	false	0	26	0.0551
487	true	false	0	42	0.0525
488	false	false	0	64	0.0602
489	false	false	0	1	0.034
490	false	false	0	1	0.046
491	false	false	0	1	0.034
492	true	false	0	3	0.0373
493	false	false	0	3	0.066
494	false	false	0	3	0.0733
495	true	false	0	64	0.0634
496	false	false	1	65	0.0819
497	false	false	0	64	0.1447
498	false	true	1	65	0.1994
499	false	true	0	65	0.196
500	false	true	1	65	0.1914
501	false	false	0	65	0.1322
502	true	false	0	55	0.0789
503	false	false	0	42	0.0377
504	false	false	0	3	0.0507
505	false	false	0	1	0.014
506	false	false	0	1	0.019
507	false	false	0	1	0.014
508	false	false	0	1	0.014
509	false	false	0	1	0.015
510	true	false	0	1	0.013
511	false	false	0	1	0.009
512	false	false	0	1	0.01
513	false	false	0	1	0.011
514	false	false	0	1	0.037
515	false	false	0	1	0.101
516	false	false	0	1	0.137
517	false	false	0	1	0.295
518	false	false	0	1	0.372
519	false	false	0	1	0.133
520	false	false	0	1	0.083
521	false	false	0	1	0.093
522	false	false	0	1	0.081
523	false	false	0	1	0.062
524	false	false	0	1	0.04
525	false	false	0	1	0.052
526	false	false	0	1	0.048
527	false	false	0	1	0.052
528	false	false	0	1	0.061
529	false	false	0	1	0.082
530	false	false	0	1	0.07
531	false	false	0	1	0.062
532	false	false	0	1	0.092
533	false	false	0	1	0.131
534	false	false	0	1	0.129
535	false	false	0	1	0.188
536	false	false	0	1	0.29
537	false	false	0	1	0.315
538	false	false	0	1	0.267
539	false	false	0	1	0.293
540	false	false	0	1	0.289
541	false	false	0	1	0.115
542	false	false	0	1	0.055
543	false	false	0	1	0.053
544	false	false	0	1	0.046
545	false	false	0	1	0.024
546	false	false	0	2	0.017
547	false	false	0	2	0.0255
548	false	false	0	2	0.03
549	false	false	0	2	0.0695
550	false	false	0	7	0.0496
551	false	false	0	3	0.114
552	false	false	0	3	0.135
553	false	false	0	4	0.0983
554	false	false	0	4	0.114
555	false	false	0	4	0.1245
556	false	false	0	4	0.1385
557	false	false	0	4	0.1332
558	false	false	0	4	0.1087
559	false	false	0	4	0.1353
560	false	false	0	4	0.1457
561	false	false	0	4	0.113
562	false	false	0	4	0.1345
563	false	false	0	4	0.1725
564	false	false	0	4	0.1583
565	false	false	0	4	0.1588
566	false	false	0	4	0.1672
567	false	false	0	4	0.1042
568	false	false	0	4	0.093
569	false	false	0	4	0.0993
570	false	false	0	4	0.0762
571	false	false	0	5	0.0554
572	false	false	0	5	0.0654
573	false	false	0	5	0.0676
574	false	false	0	6	0.0548
575	false	false	0	7	0.0444
576	false	false	0	8	0.0675
577	false	false	0	8	0.0816
578	false	false	0	15	0.0448
579	false	false	0	1	0.016
580	false	false	0	1	0.025
581	false	false	0	1	0.042
582	false	false	0	1	0.041
583	false	false	0	1	0.053
584	false	false	0	1	0.04
585	false	false	0	1	0.054
586	false	false	0	1	0.095
587	false	false	0	1	0.101
588	false	false	0	1	0.152
589	false	false	0	1	0.224
590	false	false	0	1	0.177
591	false	false	0	1	0.183
592	false	false	0	1	0.186
593	false	false	0	1	0.128
594	false	false	0	1	0.077
595	false	false	0	1	0.06
596	false	false	0	1	0.046
597	false	false	0	1	0.045
598	false	false	0	1	0.026
599	false	false	0	1	0.017
600	false	false	0	1	0.014
601	false	false	0	1	0.019
602	false	false	0	1	0.033
603	true	false	0	1	0.041
604	false	false	0	1	0.069
605	false	false	0	1	0.12
606	false	false	0	1	0.168
607	false	false	0	1	0.163
608	false	false	0	1	0.122
609	false	false	0	1	0.135
610	false	false	0	1	0.087
611	false	false	0	1	0.054
612	false	false	0	1	0.054
613	false	false	0	1	0.023
614	false	false	0	1	0.017
615	false	false	0	1	0.01
616	false	false	0	1	0.01
617	false	false	0	1	0.01
618	false	false	0	1	0.012
619	false	false	0	1	0.039
620	false	false	0	1	0.106
621	false	false	0	1	0.22
622	false	false	0	1	0.329
623	false	false	0	1	0.386
624	false	false	0	1	0.321
625	false	false	0	1	0.241
626	false	false	0	1	0.331
627	false	false	0	1	0.277
628	false	false	0	1	0.114
629	false	false	0	1	0.106
630	false	false	0	1	0.076
631	false	false	0	1	0.063
632	false	false	0	1	0.137
633	false	false	0	1	0.259
634	false	false	0	1	0.346
635	false	false	0	1	0.356
636	false	false	0	1	0.278
637	false	false	0	1	0.31
638	false	false	0	1	0.304
639	false	false	0	1	0.18
640	false	false	0	1	0.147
641	false	false	0	1	0.24
642	false	false	0	1	0.249
643	false	false	0	1	0.145
644	false	false	0	1	0.088
645	false	false	0	1	0.192
646	false	false	0	1	0.17
647	false	false	0	1	0.111
648	false	false	0	15	0.048
649	false	false	0	18	0.0453
650	false	false	0	39	0.0454
651	false	false	0	54	0.0665
652	false	false	0	65	0.0686
653	false	false	0	70	0.0794
654	false	false	0	70	0.1008
655	false	false	1	71	0.1496
656	false	true	1	71	0.1909
657	false	true	8	73	0.1923
658	false	false	2	73	0.1428
659	false	false	4	74	0.1003
660	true	false	2	74	0.0824
661	true	false	4	74	0.062
662	true	false	4	75	0.056
663	false	false	2	75	0.0768
664	false	false	1	75	0.1221
665	true	true	4	75	0.172
666	true	true	1	75	0.204
667	false	true	1	73	0.2192
668	false	true	1	72	0.2422
669	false	true	3	73	0.2107
670	false	false	3	73	0.1584
671	false	false	3	75	0.1167
672	false	false	0	51	0.138
673	false	false	0	1	0.021
674	false	false	0	1	0.008
675	false	false	0	37	0.1303
676	false	true	0	10	0.2426
677	false	false	0	42	0.1209
678	false	false	0	31	0.1047
679	false	false	0	1	0.029
680	false	false	0	1	0.025
681	false	false	0	43	0.1012
682	false	false	0	8	0.0553
683	false	false	0	44	0.0699
684	false	false	0	51	0.0568
685	false	false	0	70	0.0713
686	false	false	5	75	0.0917
687	false	false	3	75	0.0913
688	false	false	4	75	0.0964
689	false	true	5	75	0.1691
690	false	true	4	75	0.1915
691	false	false	3	75	0.1412
692	false	false	3	74	0.1568
693	false	false	2	75	0.1433
694	false	false	0	2	0.0365
695	false	false	3	75	0.1074
696	false	false	3	75	0.1396
697	false	false	4	74	0.1396
698	true	false	11	73	0.0802
699	false	false	2	73	0.0698
700	true	false	1	72	0.0503
701	false	false	0	1	0.013
702	false	false	0	1	0.022
703	true	false	0	64	0.0504
704	false	false	0	21	0.0177
705	false	false	0	9	0.0137
706	false	false	0	3	0.0117
707	true	false	0	3	0.0113
708	true	false	0	12	0.0241
709	false	false	0	13	0.0224
710	false	false	0	29	0.0366
711	false	false	0	30	0.0379
712	false	false	0	34	0.0365
713	false	false	0	67	0.046
714	false	false	0	66	0.0441
715	false	false	0	67	0.0586
716	true	false	0	68	0.061
717	false	false	0	1	0.054
718	true	false	3	70	0.0551
719	false	false	0	1	0.007
720	false	false	0	1	0.006
721	false	false	0	2	0.021
722	false	false	0	2	0.017
723	true	false	2	74	0.0833
724	false	false	2	74	0.0844
725	false	false	5	75	0.0769
726	true	false	5	75	0.1043
727	false	false	0	1	0.138
728	false	false	0	62	0.1173
729	false	false	0	14	0.1002
730	true	false	3	75	0.1039
731	false	false	1	75	0.1168
732	true	false	4	75	0.1198
733	false	false	2	75	0.1451
734	true	false	2	75	0.1592
735	false	false	4	75	0.1585
736	false	false	4	75	0.1582
737	false	false	1	75	0.1254
738	false	false	0	63	0.074
739	false	false	0	52	0.0527
740	false	false	0	8	0.0306
741	false	false	0	15	0.0433
742	false	false	0	24	0.0381
743	false	false	0	27	0.0456
744	false	false	0	5	0.06
745	false	false	0	1	0.006
746	false	false	0	1	0.011
747	false	false	0	1	0.014
748	false	false	0	1	0.014
749	false	false	0	1	0.022
750	false	false	0	1	0.025
751	false	false	0	1	0.028
752	false	false	0	1	0.037
753	false	false	0	1	0.036
754	false	false	0	1	0.041
755	false	false	0	1	0.096
756	false	false	0	2	0.1245
757	false	false	0	2	0.147
758	false	false	0	2	0.16
759	false	false	0	2	0.1475
760	false	false	0	2	0.0895
761	false	false	0	2	0.061
762	false	false	0	2	0.052
763	false	false	0	2	0.0315
764	false	false	0	2	0.036
765	false	false	0	2	0.0305
766	false	false	0	2	0.0275
767	false	false	0	2	0.0355
768	false	false	0	2	0.0345
769	false	false	0	2	0.019
770	false	false	0	2	0.0175
771	false	false	0	2	0.0285
772	false	false	0	2	0.026
773	false	false	0	2	0.0325
774	false	false	0	2	0.044
775	false	false	0	2	0.0275
776	false	false	0	2	0.027
777	false	false	0	2	0.0175
778	false	false	0	2	0.011
779	false	false	0	2	0.023
780	false	false	0	2	0.045
781	false	false	0	2	0.042
782	false	false	0	2	0.0555
783	false	false	0	12	0.0508
784	false	false	0	2	0.098
785	false	false	0	3	0.115
786	false	false	0	27	0.08
787	false	false	0	39	0.0699
788	false	false	0	59	0.1002
789	false	false	1	75	0.1119
790	false	false	1	75	0.1435
791	false	false	2	75	0.1441
792	false	false	3	75	0.1513
793	false	true	7	74	0.2211
794	false	true	3	75	0.2372
795	false	true	2	75	0.2136
796	false	true	5	75	0.2641
797	false	true	4	75	0.3009
798	false	true	1	75	0.2574
799	false	true	3	75	0.2417
800	false	true	5	75	0.319
801	false	true	5	75	0.3333
802	false	true	3	75	0.2556
803	false	true	2	75	0.2065
804	false	true	0	16	0.2631
805	false	false	0	1	0.163
806	false	false	0	1	0.242
807	false	true	1	62	0.1961
808	false	true	5	73	0.1875
809	false	false	0	44	0.1619
810	false	false	0	23	0.1496
811	false	false	0	23	0.143
812	false	false	0	23	0.1011
813	false	false	0	23	0.0624
814	false	false	0	23	0.0684
815	false	false	0	21	0.0733
816	false	false	0	1	0.091
817	false	false	0	1	0.139
818	false	false	0	19	0.0755
819	false	false	0	19	0.0958
820	false	false	0	19	0.1103
821	false	false	0	19	0.1259
822	false	false	0	19	0.1283
823	false	false	0	13	0.1425
824	false	true	0	10	0.1634
825	false	false	0	4	0.0115
826	false	false	0	10	0.0754
827	false	false	0	7	0.052
828	false	false	0	9	0.0541
829	false	false	0	1	0.217
830	false	false	0	1	0.237
831	false	false	0	1	0.272
832	false	false	0	1	0.2
833	false	false	0	1	0.082
834	false	false	0	1	0.075
835	false	false	0	1	0.067
836	false	false	0	1	0.054
837	false	false	0	1	0.048
838	false	false	0	1	0.063
839	false	false	0	1	0.151
840	false	false	0	1	0.253
841	false	false	0	1	0.222
842	false	false	0	1	0.312
843	false	false	0	1	0.4
844	false	false	0	1	0.314
845	false	false	0	1	0.244
846	false	false	0	1	0.293
847	false	false	0	1	0.291
848	false	false	0	1	0.106
849	false	false	0	1	0.054
850	false	false	0	1	0.069
851	false	false	0	1	0.083
852	false	false	0	1	0.039
853	false	false	0	1	0.017
854	false	false	0	1	0.017
855	false	false	0	1	0.018
856	false	false	0	1	0.009
857	false	false	0	1	0.015
858	false	false	0	1	0.022
859	false	false	0	1	0.024
860	false	false	0	1	0.062
861	false	false	0	1	0.068
862	false	false	0	1	0.058
863	false	false	0	1	0.108
864	false	false	0	1	0.173
865	false	false	0	1	0.108
866	false	false	0	1	0.094
867	false	false	0	1	0.159
868	false	false	0	1	0.252
869	false	false	0	1	0.186
870	false	false	0	1	0.125
871	false	false	0	1	0.2
872	false	false	0	1	0.271
873	false	false	0	1	0.27
874	false	false	0	1	0.267
875	false	false	0	1	0.205
876	false	false	0	1	0.058
877	false	false	0	1	0.028
878	false	false	0	1	0.027
879	false	false	0	1	0.035
880	false	false	0	1	0.03
881	false	false	0	1	0.061
882	false	false	0	1	0.177
883	false	false	0	1	0.317
884	false	false	0	1	0.319
885	false	false	0	1	0.311
886	false	false	0	1	0.32
887	false	false	0	1	0.329
888	false	false	0	1	0.284
889	false	false	0	1	0.231
890	false	false	0	1	0.269
891	false	false	0	1	0.319
892	false	false	0	1	0.304
893	false	false	0	1	0.262
894	false	false	0	9	0.0723
895	false	false	0	12	0.076
896	false	false	0	11	0.1102
897	false	false	0	1	0.071
898	false	false	0	8	0.0739
899	false	false	0	19	0.1236
900	false	false	0	19	0.1251
901	false	false	0	19	0.1093
902	false	false	0	19	0.0744
903	false	false	0	22	0.0885
904	false	false	0	23	0.0865
905	false	false	0	23	0.0589
906	false	false	0	23	0.0482
907	false	false	0	23	0.0718
908	false	false	0	23	0.0786
909	false	false	0	23	0.0731
910	false	false	0	23	0.0971
911	false	false	0	23	0.117
912	false	false	0	23	0.1282
913	false	false	0	23	0.1118
914	false	false	0	23	0.1008
915	false	false	0	23	0.152
916	false	true	0	23	0.1927
917	false	false	0	23	0.1459
918	false	false	0	23	0.1343
919	false	false	0	23	0.1327
920	false	false	0	23	0.0837
921	false	false	0	4	0.023
922	false	false	0	4	0.0118
923	false	false	0	4	0.0118
924	false	false	0	4	0.0168
925	false	false	0	4	0.0168
926	false	false	0	4	0.0268
927	false	false	0	4	0.0355
928	false	false	0	4	0.0573
929	false	false	0	4	0.0985
930	false	false	0	4	0.1003
931	false	false	0	4	0.1017
932	false	false	0	4	0.1472
933	false	false	0	4	0.1718
934	false	false	0	4	0.092
935	false	false	0	4	0.129
936	false	false	0	4	0.1393
937	false	false	0	4	0.0745
938	false	false	0	4	0.1065
939	false	false	0	3	0.136
940	false	false	0	3	0.0827
941	false	false	0	3	0.089
942	false	false	0	3	0.1003
943	false	false	0	3	0.0977
944	false	false	0	3	0.1487
945	false	false	0	3	0.183
946	false	false	0	3	0.1533
947	false	false	0	3	0.108
948	false	false	0	3	0.0647
949	false	false	0	3	0.0417
950	false	false	0	3	0.0373
951	false	false	0	3	0.037
952	false	false	0	2	0.0205
953	false	false	0	2	0.009
954	false	false	0	2	0.007
955	false	false	0	2	0.0085
956	false	false	0	2	0.02
957	false	false	0	3	0.0577
958	false	false	0	3	0.0913
959	false	false	0	3	0.1247
960	false	false	0	3	0.1627
961	false	false	0	3	0.1907
962	false	false	0	3	0.157
963	false	false	0	3	0.12
964	false	false	0	3	0.0673
965	false	false	0	2	0.013
966	false	false	0	2	0.018
967	false	false	0	2	0.027
968	false	false	0	2	0.036
969	false	false	0	2	0.078
970	false	false	0	1	0.112
971	false	false	0	1	0.081
972	false	false	0	1	0.066
973	false	false	0	3	0.1073
974	false	false	0	3	0.101
975	false	false	0	3	0.065
976	false	false	0	3	0.0493
977	false	false	0	3	0.0577
978	false	false	0	3	0.072
979	false	false	0	3	0.0717
980	true	false	0	3	0.1353
981	false	false	0	3	0.2093
982	false	false	0	3	0.1543
983	false	false	0	3	0.1397
984	false	false	0	3	0.115
985	false	false	0	3	0.086
986	false	false	0	3	0.0803
987	false	false	0	3	0.0763
988	false	false	0	3	0.068
989	false	false	0	3	0.0833
990	false	false	0	3	0.1103
991	false	false	0	3	0.14
992	false	false	0	3	0.1657
993	false	false	0	3	0.169
994	false	false	0	3	0.185
995	false	false	0	3	0.1477
996	false	false	0	3	0.112
997	false	false	0	3	0.1223
998	false	false	0	3	0.1227
999	false	false	0	3	0.0917
1000	false	false	0	3	0.104
1001	false	false	0	3	0.065
1002	false	false	0	3	0.0233
1003	false	false	0	3	0.0203
1004	false	false	0	3	0.0267
1005	false	false	0	3	0.0203
1006	false	false	0	3	0.0217
1007	false	false	0	3	0.03
1008	false	false	0	3	0.0467
1009	false	false	0	3	0.0683
1010	false	false	0	3	0.084
1011	false	false	0	3	0.0943
1012	false	false	0	3	0.1193
1013	false	false	0	2	0.1465
1014	false	false	0	14	0.0877
1015	false	false	0	1	0.074
1016	false	false	0	1	0.041
1017	false	false	0	1	0.09
1018	false	false	0	1	0.183
1019	false	false	0	1	0.187
1020	false	false	0	1	0.18
1021	false	false	0	1	0.226
1022	false	false	0	1	0.221
1023	false	false	0	1	0.15
1024	false	false	0	1	0.117
1025	false	false	0	14	0.0688
1026	false	false	0	11	0.0943
1027	false	false	0	1	0.148
1028	false	false	0	1	0.234
1029	false	false	0	1	0.335
1030	false	false	0	1	0.484
1031	false	false	0	1	0.482
1032	false	false	0	11	0.1486
1033	false	false	0	11	0.1167
1034	false	false	0	1	0.02
1035	false	false	0	7	0.1096
1036	false	false	0	10	0.0896
1037	false	false	0	12	0.0821
1038	false	false	0	12	0.0747
1039	false	false	0	12	0.0739
1040	false	false	0	1	0.006
1041	false	false	0	1	0.004
1042	false	false	0	1	0.007
1043	false	false	0	1	0.01
1044	false	false	0	1	0.016
1045	false	false	0	1	0.022
1046	false	false	0	1	0.018
1047	false	false	0	1	0.017
1048	false	false	0	1	0.041
1049	false	false	0	1	0.026
1050	false	false	0	1	0.009
1051	false	false	0	1	0.017
1052	false	false	0	13	0.0727
1053	false	false	0	13	0.0628
1054	false	false	0	13	0.0663
1055	false	false	0	13	0.0937
1056	false	false	0	13	0.102
1057	false	false	0	13	0.0907
1058	false	false	0	14	0.11
1059	false	false	0	14	0.1406
1060	false	false	0	1	0.027
1061	false	false	0	14	0.1309
1062	false	false	0	1	0.011
1063	false	false	0	1	0.008
1064	false	false	0	1	0.017
1065	false	false	0	1	0.059
1066	false	false	0	1	0.124
1067	false	false	0	1	0.18
1068	false	false	0	1	0.204
1069	false	false	0	1	0.196
1070	false	false	0	1	0.131
1071	false	false	0	1	0.059
1072	false	false	0	1	0.013
1073	false	false	0	1	0.007
1074	false	false	0	1	0.009
1075	false	false	0	1	0.009
1076	false	false	0	1	0.009
1077	false	false	0	1	0.013
1078	false	false	0	1	0.014
1079	false	false	0	1	0.019
1080	false	false	0	1	0.037
1081	false	false	0	1	0.03
1082	false	false	0	1	0.015
1083	false	false	0	1	0.019
1084	false	false	0	1	0.035
1085	false	false	0	1	0.022
1086	false	false	0	1	0.011
1087	false	false	0	1	0.018
1088	false	false	0	1	0.019
1089	false	false	0	1	0.011
1090	false	false	0	1	0.011
1091	false	false	0	1	0.029
1092	false	false	0	1	0.098
1093	false	false	0	1	0.141
1094	false	false	0	1	0.137
1095	false	false	0	1	0.088
1096	false	false	0	1	0.067
1097	false	false	0	1	0.03
1098	false	false	0	1	0.01
1099	false	false	0	1	0.004
1100	false	false	0	1	0.005
1101	false	false	0	1	0.006
1102	false	false	0	1	0.011
1103	false	false	0	1	0.062
1104	false	false	0	1	0.149
1105	false	false	0	14	0.1363
1106	false	false	0	14	0.1509
1107	false	false	0	14	0.1559
1108	false	false	0	9	0.0521
1109	false	false	0	14	0.1163
1110	false	false	0	20	0.0829
1111	false	false	0	1	0.052
1112	false	false	0	21	0.0777
1113	false	false	0	21	0.072
1114	false	false	0	22	0.0746
1115	false	false	0	22	0.0767
1116	false	false	0	23	0.0814
1117	false	false	0	23	0.0687
1118	false	false	0	14	0.0599
1119	false	false	0	1	0.062
1120	false	false	0	1	0.049
1121	false	false	0	10	0.0613
1122	false	false	0	1	0.13
1123	false	false	0	1	0.067
1124	false	false	0	23	0.0536
1125	false	false	0	23	0.0487
1126	false	false	0	23	0.0486
1127	false	false	0	23	0.0706
1128	false	false	0	23	0.0748
1129	false	false	0	23	0.0719
1130	false	false	0	23	0.1227
1131	false	true	0	23	0.1673
1132	false	false	0	23	0.1436
1133	false	false	0	23	0.1288
1134	false	false	0	23	0.1345
1135	false	false	0	23	0.1342
1136	false	false	0	23	0.1189
1137	false	false	0	23	0.1263
1138	false	false	0	23	0.153
1139	false	false	0	23	0.138
1140	false	false	0	25	0.0877
1141	false	false	0	38	0.1015
1142	false	false	0	41	0.0898
1143	false	false	0	48	0.1085
1144	false	false	0	1	0.321
1145	false	false	0	1	0.157
1146	false	false	0	1	0.035
1147	false	false	0	1	0.019
1148	false	false	0	1	0.012
1149	false	false	0	1	0.007
1150	false	false	0	1	0.008
1151	false	false	0	1	0.01
1152	false	false	0	1	0.011
1153	false	false	0	71	0.1159
1154	false	false	1	75	0.1319
1155	false	true	4	75	0.1763
1156	false	true	3	75	0.2138
1157	false	true	2	75	0.2499
1158	false	true	2	75	0.2344
1159	false	false	1	75	0.1509
1160	false	false	2	75	0.0956
1161	false	false	0	67	0.079
1162	false	false	0	57	0.069
1163	false	false	0	29	0.06
1164	false	false	0	1	0.054
1165	false	false	0	1	0.061
1166	false	false	0	1	0.062
1167	false	false	0	1	0.079
1168	false	false	0	1	0.053
1169	false	false	0	1	0.049
1170	false	false	0	1	0.054
1171	false	false	0	1	0.057
1172	false	false	0	1	0.042
1173	false	false	0	1	0.058
1174	false	false	0	1	0.134
1175	false	false	0	1	0.227
1176	false	false	0	1	0.224
1177	false	false	0	1	0.221
1178	false	false	0	1	0.232
1179	false	false	0	1	0.199
1180	false	false	0	1	0.097
1181	false	false	0	1	0.067
1182	false	false	0	1	0.064
1183	false	false	0	1	0.041
1184	false	false	0	1	0.028
1185	false	false	0	1	0.032
1186	false	false	0	1	0.032
1187	false	false	0	1	0.02
1188	false	false	0	1	0.037
1189	false	false	0	24	0.0748
1190	false	false	0	13	0.1028
1191	false	false	0	10	0.0977
1192	false	false	0	9	0.0951
1193	false	false	0	9	0.1309
1194	false	false	0	9	0.1233
1195	false	false	0	8	0.0953
1196	false	false	0	7	0.1034
1197	false	false	0	6	0.133
1198	false	false	0	5	0.1026
1199	false	false	0	5	0.0582
1200	false	false	0	5	0.0416
1201	false	false	0	5	0.0302
1202	false	false	0	5	0.026
1203	false	false	0	4	0.0417
1204	false	false	0	4	0.0718
1205	false	false	0	5	0.095
1206	false	false	0	5	0.1466
1207	false	true	0	5	0.2272
1208	false	true	0	5	0.3048
1209	false	true	0	5	0.2796
1210	false	true	0	5	0.2256
1211	false	false	0	5	0.1576
1212	false	false	0	7	0.0906
1213	false	false	0	7	0.0767
1214	false	false	0	7	0.106
1215	false	false	0	6	0.0688
1216	false	false	0	2	0.041
1217	false	false	0	2	0.0445
1218	false	false	0	2	0.0455
1219	false	false	0	2	0.054
1220	false	false	0	2	0.0815
1221	false	false	0	2	0.0735
1222	false	false	0	5	0.0752
1223	false	false	0	3	0.0717
1224	false	false	0	4	0.087
1225	false	false	0	4	0.0755
1226	false	false	0	4	0.0892
1227	false	false	0	1	0.22
1228	false	false	0	1	0.191
1229	false	false	0	1	0.285
1230	false	false	0	1	0.419
1231	false	false	0	1	0.332
1232	false	false	0	1	0.329
1233	false	false	0	1	0.341
1234	false	false	0	1	0.355
1235	false	false	0	1	0.27
1236	false	false	0	1	0.174
1237	false	false	0	1	0.173
1238	false	false	0	2	0.102
1239	false	false	0	2	0.1125
1240	false	false	0	2	0.1455
1241	false	false	0	2	0.134
1242	false	false	0	2	0.1345
1243	false	false	0	2	0.1365
1244	false	false	0	7	0.1283
1245	false	false	0	7	0.112
1246	false	false	0	7	0.102
1247	false	false	0	7	0.0919
1248	false	false	0	7	0.0863
1249	false	false	0	7	0.0889
1250	false	false	0	7	0.0874
1251	false	false	0	2	0.02
1252	false	false	0	2	0.013
1253	false	false	0	2	0.013
1254	false	false	0	2	0.015
1255	false	false	0	2	0.02
1256	false	false	0	2	0.0195
1257	false	false	0	7	0.0674
1258	false	false	0	7	0.0597
1259	false	false	0	1	0.045
1260	false	false	0	1	0.059
1261	false	false	0	1	0.033
1262	false	false	0	1	0.024
1263	false	false	0	1	0.023
1264	false	false	0	1	0.057
1265	false	false	0	7	0.0611
1266	false	false	0	7	0.0629
1267	false	false	0	7	0.0653
1268	false	false	0	7	0.061
1269	false	false	0	7	0.0763
1270	false	false	0	8	0.0781
1271	false	false	0	8	0.0564
1272	false	false	0	8	0.057
1273	false	false	0	7	0.0547
1274	false	false	0	9	0.0792
1275	false	false	0	9	0.0912
1276	false	false	0	9	0.0827
1277	false	false	0	1	0.048
1278	false	false	0	1	0.033
1279	false	false	0	1	0.016
1280	false	false	0	1	0.012
1281	false	false	0	9	0.0742
1282	false	false	0	9	0.0948
1283	false	false	0	9	0.1048
1284	false	false	0	9	0.1232
1285	false	false	0	9	0.1568
1286	false	true	0	9	0.1824
1287	false	false	0	9	0.1373
1288	false	false	0	1	0.229
1289	false	false	0	1	0.102
1290	false	false	0	1	0.044
1291	false	false	0	1	0.042
1292	false	false	0	1	0.085
1293	false	false	0	1	0.16
1294	false	false	0	1	0.206
1295	false	false	0	1	0.208
1296	false	false	0	1	0.223
1297	false	false	0	1	0.324
1298	false	false	0	1	0.319
1299	false	false	0	1	0.233
1300	false	false	0	1	0.169
1301	false	false	0	1	0.115
1302	false	false	0	1	0.074
1303	false	false	0	1	0.03
1304	false	false	0	1	0.031
1305	false	false	0	1	0.051
1306	false	false	0	1	0.079
1307	false	false	0	1	0.094
1308	false	false	0	1	0.061
1309	false	false	0	1	0.06
1310	false	false	0	1	0.073
1311	false	false	0	1	0.057
1312	false	false	0	1	0.034
1313	false	false	0	1	0.031
1314	false	false	0	1	0.038
1315	false	false	0	1	0.06
1316	false	false	0	10	0.0607
1317	false	false	0	10	0.0469
1318	false	false	0	10	0.0491
1319	false	false	0	8	0.0581
1320	false	false	0	9	0.0608
1321	false	false	0	13	0.0656
1322	false	false	0	13	0.0705
1323	false	false	0	2	0.029
1324	false	false	0	2	0.023
1325	false	false	0	11	0.0653
1326	false	false	0	11	0.0587
1327	false	false	0	2	0.0605
1328	false	false	0	2	0.0575
1329	false	false	0	1	0.042
1330	false	false	0	14	0.0531
1331	false	false	0	1	0.046
1332	false	false	0	1	0.028
1333	false	false	0	1	0.013
1334	false	false	0	16	0.0512
1335	false	false	0	16	0.0459
1336	false	false	0	16	0.0424
1337	false	false	0	1	0.071
1338	false	false	0	1	0.054
1339	false	false	0	1	0.062
1340	false	false	0	1	0.117
1341	false	false	0	1	0.088
1342	false	false	0	1	0.068
1343	false	false	0	1	0.114
1344	false	false	0	1	0.182
1345	false	false	0	1	0.156
1346	false	false	0	1	0.076
1347	false	false	0	1	0.109
1348	false	false	0	1	0.121
1349	false	false	0	1	0.07
1350	false	false	0	1	0.085
1351	false	false	0	1	0.145
1352	false	false	0	1	0.187
1353	false	false	0	1	0.148
1354	false	false	0	1	0.079
1355	false	false	0	1	0.115
1356	false	false	0	1	0.146
1357	false	false	0	1	0.058
1358	false	false	0	1	0.025
1359	false	false	0	1	0.048
1360	false	false	0	1	0.052
1361	false	false	0	1	0.047
1362	false	false	0	1	0.038
1363	false	false	0	1	0.061
1364	false	false	0	1	0.08
1365	false	false	0	1	0.061
1366	false	false	0	1	0.033
1367	false	false	0	1	0.035
1368	false	false	0	1	0.063
1369	false	false	0	1	0.117
1370	false	false	0	1	0.202
1371	false	false	0	1	0.157
1372	false	false	0	1	0.132
1373	false	false	0	1	0.123
1374	false	false	0	1	0.092
1375	false	false	0	1	0.068
1376	false	false	0	1	0.112
1377	false	false	0	1	0.124
1378	false	false	0	1	0.087
1379	false	false	0	1	0.134
1380	false	false	0	1	0.116
1381	false	false	0	1	0.071
1382	false	false	0	1	0.035
1383	false	false	0	1	0.047
1384	false	false	0	17	0.0495
1385	false	false	0	18	0.0649
1386	false	false	0	20	0.068
1387	false	false	0	22	0.0807
1388	false	false	0	21	0.1016
1389	false	false	0	22	0.1065
1390	false	false	0	22	0.1241
1391	false	true	0	22	0.1808
1392	false	true	0	22	0.1777
1393	false	false	0	28	0.1321
1394	false	true	0	18	0.2364
1395	false	true	0	18	0.2527
1396	false	true	0	18	0.1648
1397	false	false	0	18	0.1178
1398	false	false	0	18	0.1091
1399	false	false	0	2	0.082
1400	false	false	0	19	0.0873
1401	false	false	0	19	0.0767
1402	false	false	0	12	0.0881
1403	false	false	0	8	0.0455
1404	false	false	0	9	0.0631
1405	false	false	0	9	0.1264
1406	false	false	0	3	0.2033
1407	false	false	0	3	0.1987
1408	false	false	0	3	0.069
1409	false	false	0	3	0.0487
1410	false	false	0	3	0.0243
1411	false	false	0	1	0.004
1412	false	false	0	1	0.003
1413	false	false	0	1	0.002
1414	false	false	0	1	0.004
1415	false	false	0	16	0.0464
1416	false	false	0	43	0.1106
1417	false	false	0	1	0.009
1418	true	false	0	44	0.0603
1419	false	false	0	13	0.0705
1420	true	false	0	34	0.0658
1421	false	false	0	38	0.0695
1422	true	false	0	38	0.0839
1423	true	false	0	40	0.0869
1424	true	false	0	33	0.0843
1425	false	false	0	36	0.0583
1426	true	false	0	36	0.0498
1427	false	false	0	35	0.0341
1428	false	true	0	16	0.1927
1429	false	true	0	16	0.1781
1430	true	false	0	16	0.1426
1431	false	false	0	16	0.147
1432	false	true	0	15	0.1709
1433	false	true	0	15	0.2077
1434	false	true	0	15	0.1819
1435	true	false	0	16	0.0973
1436	false	false	0	17	0.1093
1437	false	false	0	64	0.0633
1438	true	false	0	65	0.0536
1439	false	false	0	1	0.12
1440	false	false	0	1	0.126
1441	false	false	0	1	0.126
1442	false	false	0	1	0.09
1443	true	false	0	67	0.0534
1444	true	false	0	67	0.0639
1445	false	false	0	1	0.224
1446	true	false	0	9	0.1141
1447	false	false	0	3	0.1083
1448	true	false	0	64	0.0645
1449	false	false	0	1	0.033
1450	false	false	0	1	0.023
1451	false	false	0	1	0.028
1452	false	false	0	1	0.053
1453	false	false	0	1	0.079
1454	true	false	0	1	0.121
1455	false	false	0	1	0.196
1456	false	false	2	75	0.0752
1457	false	false	1	75	0.086
1458	true	false	3	75	0.1187
1459	false	false	4	75	0.1403
1460	true	false	6	75	0.1385
1461	false	true	5	75	0.1903
1462	false	true	2	75	0.2212
1463	false	true	2	75	0.1854
1464	false	false	0	74	0.15
1465	false	false	0	43	0.1204
1466	false	false	0	1	0.018
1467	false	false	0	1	0.01
1468	false	false	0	1	0.026
1469	false	false	0	1	0.07
1470	false	false	0	1	0.065
1471	false	false	0	1	0.039
1472	false	false	0	1	0.032
1473	false	false	0	1	0.025
1474	false	false	0	1	0.015
1475	false	false	0	35	0.0839
1476	false	false	0	18	0.0462
1477	false	false	0	3	0.0277
1478	false	false	0	3	0.0137
1479	false	false	0	3	0.022
1480	false	false	0	3	0.0737
1481	false	false	0	3	0.178
1482	false	false	0	3	0.2643
1483	false	false	0	3	0.2187
1484	false	false	0	3	0.1177
1485	false	false	0	3	0.056
1486	false	false	0	3	0.0563
1487	false	false	0	1	0.166
1488	false	false	0	1	0.185
1489	false	false	0	1	0.12
1490	false	false	0	1	0.138
1491	false	false	0	1	0.135
1492	false	false	0	1	0.137
1493	false	false	0	1	0.093
1494	false	false	0	1	0.037
1495	false	false	0	1	0.03
1496	false	false	0	1	0.113
1497	false	false	0	1	0.154
1498	false	false	0	1	0.064
1499	false	false	0	1	0.055
1500	false	false	0	1	0.037
1501	false	false	0	1	0.024
1502	false	false	0	1	0.025
1503	false	false	0	1	0.051
1504	false	false	0	1	0.096
1505	false	false	0	1	0.106
1506	false	false	0	1	0.174
1507	false	false	0	1	0.212
1508	false	false	0	1	0.118
1509	false	false	0	1	0.09
1510	false	false	0	1	0.145
1511	false	false	0	1	0.153
1512	false	false	0	3	0.0577
1513	false	false	0	3	0.0577
1514	false	false	0	3	0.0713
1515	false	false	0	3	0.0767
1516	false	false	0	3	0.082
1517	false	false	0	3	0.096
1518	false	false	0	3	0.1007
1519	false	false	0	3	0.081
1520	false	false	0	3	0.0937
1521	false	false	0	3	0.1
1522	false	false	0	3	0.074
1523	false	false	0	3	0.065
1524	false	false	0	2	0.0905
1525	false	false	0	2	0.0835
1526	false	false	0	2	0.0575
1527	false	false	0	2	0.032
1528	false	false	0	2	0.0215
1529	false	false	0	2	0.0175
1530	false	false	0	2	0.0145
1531	false	false	0	2	0.016
1532	false	false	0	2	0.0205
1533	false	false	0	2	0.0345
1534	false	false	0	2	0.0405
1535	false	false	0	2	0.0415
1536	false	false	0	2	0.051
1537	false	false	0	2	0.1025
1538	false	false	0	2	0.104
1539	false	false	0	2	0.103
1540	false	false	0	2	0.1095
1541	false	false	0	2	0.0745
1542	false	false	0	2	0.0625
1543	false	false	0	2	0.039
1544	false	false	0	2	0.0195
1545	false	false	0	2	0.036
1546	false	false	0	2	0.0755
1547	false	false	0	2	0.12
1548	false	false	0	2	0.1965
1549	false	false	0	2	0.2435
1550	false	false	0	2	0.247
1551	false	false	0	2	0.2485
1552	false	false	0	2	0.2055
1553	false	false	0	2	0.124
1554	false	false	0	2	0.158
1555	false	false	0	2	0.2175
1556	false	false	0	2	0.152
1557	false	false	0	2	0.169
1558	false	false	0	2	0.1895
1559	false	false	0	2	0.2085
1560	false	false	0	2	0.1345
1561	false	false	0	2	0.1395
1562	false	false	0	2	0.2875
1563	false	false	0	2	0.3625
1564	false	false	0	2	0.3255
1565	false	false	0	2	0.3805
1566	false	false	0	2	0.4775
1567	false	false	0	2	0.413
1568	false	false	0	2	0.314
1569	false	false	0	2	0.213
1570	false	false	0	1	0.067
1571	false	false	0	1	0.041
1572	false	false	0	2	0.103
1573	false	false	0	2	0.0445
1574	false	false	0	2	0.052
1575	false	false	0	2	0.1165
1576	false	false	0	2	0.208
1577	false	false	0	2	0.332
1578	false	false	0	2	0.4345
1579	false	false	0	2	0.533
1580	false	false	0	2	0.516
1581	false	false	0	2	0.3365
1582	false	false	0	2	0.117
1583	false	false	0	2	0.0475
1584	false	false	0	2	0.025
1585	false	false	0	2	0.0335
1586	false	false	0	2	0.0455
1587	false	false	0	2	0.094
1588	false	false	0	2	0.119
1589	false	false	0	2	0.1395
1590	false	false	0	2	0.215
1591	false	false	0	2	0.2395
1592	false	false	0	2	0.2575
1593	false	false	0	2	0.1715
1594	false	false	0	1	0.166
1595	false	false	0	2	0.1125
1596	false	false	0	2	0.1155
1597	false	false	0	2	0.109
1598	false	false	0	2	0.1195
1599	false	false	0	2	0.096
1600	false	false	0	2	0.117
1601	false	false	0	2	0.1415
1602	false	false	0	2	0.0795
1603	false	false	0	2	0.068
1604	false	false	0	2	0.092
1605	false	false	0	2	0.099
1606	false	false	0	2	0.089
1607	false	false	0	2	0.0725
1608	false	false	0	2	0.091
1609	false	false	0	2	0.156
1610	false	false	0	2	0.2235
1611	false	false	0	2	0.3225
1612	false	false	0	2	0.3605
1613	false	false	0	2	0.3015
1614	false	false	0	2	0.2055
1615	false	false	0	2	0.117
1616	false	false	0	2	0.0435
1617	false	false	0	2	0.0255
1618	false	false	0	2	0.019
1619	false	false	0	2	0.021
1620	false	false	0	2	0.0425
1621	false	false	0	2	0.0635
1622	false	false	0	2	0.053
1623	false	false	0	2	0.042
1624	false	false	0	2	0.043
1625	false	false	0	2	0.049
1626	false	false	0	2	0.0505
1627	false	false	0	2	0.0565
1628	false	false	0	2	0.081
1629	false	false	0	2	0.159
1630	false	false	0	2	0.207
1631	false	false	0	2	0.2915
1632	false	false	0	2	0.3425
1633	false	false	0	2	0.2895
1634	false	false	0	2	0.2075
1635	false	false	0	2	0.217
1636	false	false	0	2	0.273
1637	false	false	0	2	0.307
1638	false	false	0	2	0.2545
1639	false	false	0	2	0.2175
1640	false	false	0	2	0.1935
1641	false	false	0	2	0.1985
1642	false	false	0	2	0.165
1643	false	false	0	2	0.193
1644	false	false	0	2	0.1905
1645	false	false	0	2	0.1305
1646	false	false	0	2	0.074
1647	false	false	0	2	0.0505
1648	false	false	0	2	0.0365
1649	false	false	0	2	0.034
1650	false	false	0	2	0.026
1651	false	false	0	2	0.036
1652	false	false	0	2	0.079
1653	false	false	0	2	0.142
1654	false	false	0	2	0.173
1655	false	false	0	2	0.1985
1656	false	false	0	2	0.1425
1657	false	false	0	2	0.0845
1658	false	false	0	2	0.069
1659	false	false	0	2	0.0755
1660	false	false	0	2	0.045
1661	false	false	0	2	0.0345
1662	false	false	0	2	0.035
1663	false	false	0	2	0.071
1664	false	false	0	2	0.082
1665	false	false	0	2	0.0685
1666	false	false	0	2	0.067
1667	false	false	0	2	0.0575
1668	false	false	0	2	0.082
1669	false	false	0	2	0.0975
1670	false	false	0	2	0.1
1671	false	false	0	2	0.164
1672	false	false	0	2	0.1415
1673	false	false	0	2	0.2045
1674	false	false	0	2	0.2805
1675	false	false	0	2	0.1455
1676	false	false	0	3	0.044
1677	false	false	0	3	0.0303
1678	false	false	0	4	0.0225
1679	false	false	0	4	0.019
1680	false	false	0	4	0.0212
1681	false	false	0	5	0.027
1682	false	false	0	5	0.04
1683	false	false	0	22	0.0441
1684	false	false	0	11	0.0337
1685	false	false	0	8	0.0427
1686	false	false	0	8	0.0536
1687	false	false	0	9	0.1193
1688	false	false	0	14	0.0861
1689	false	false	0	28	0.075
1690	false	false	0	41	0.052
1691	false	false	0	1	0.016
1692	false	false	0	45	0.0547
1693	false	false	2	75	0.1146
1694	false	false	0	1	0.168
1695	false	false	0	1	0.06
1696	false	false	0	1	0.036
1697	false	false	0	1	0.055
1698	false	false	0	1	0.039
1699	false	false	0	1	0.062
1700	false	false	2	74	0.1371
1701	true	false	4	75	0.1129
1702	true	false	9	75	0.1328
1703	true	false	4	75	0.1312
1704	true	false	6	75	0.0937
1705	false	false	4	75	0.0937
1706	true	false	2	75	0.097
1707	false	false	2	75	0.0945
1708	true	false	2	75	0.0856
1709	false	false	1	75	0.0823
1710	false	false	1	74	0.0717
1711	false	false	0	60	0.0554
1712	false	false	0	32	0.0469
1713	false	false	0	23	0.0596
1714	false	false	0	23	0.0921
1715	false	false	0	22	0.122
1716	false	false	0	21	0.1285
1717	false	false	0	21	0.1362
1718	false	true	0	21	0.1697
1719	false	true	0	21	0.2057
1720	false	true	0	21	0.1795
1721	false	false	0	21	0.1427
1722	false	false	0	21	0.1213
1723	false	false	0	13	0.1148
1724	false	false	0	4	0.043
1725	false	false	0	35	0.0969
1726	false	false	0	43	0.0957
1727	false	false	0	36	0.0563
1728	false	false	0	36	0.0726
1729	false	false	0	35	0.1138
1730	false	false	0	19	0.1629
1731	false	true	0	17	0.183
1732	false	true	0	17	0.1759
1733	false	false	0	2	0.0505
1734	false	false	0	2	0.043
1735	false	false	0	2	0.067
1736	false	false	0	2	0.08
1737	false	false	0	9	0.0888
1738	false	false	0	9	0.0769
1739	false	false	0	15	0.0705
1740	false	false	0	15	0.0462
1741	false	false	0	9	0.026
1742	false	false	0	19	0.0844
1743	false	false	0	13	0.0775
1744	false	false	0	14	0.0621
1745	false	false	0	1	0.025
1746	false	false	0	1	0.014
1747	false	false	0	6	0.0538
1748	false	false	0	14	0.0708
1749	false	false	0	12	0.0869
1750	false	false	0	14	0.1176
1751	false	false	0	20	0.1065
1752	false	false	0	33	0.1006
1753	false	false	0	35	0.1038
1754	false	false	0	1	0.14
1755	false	false	0	2	0.1245
1756	false	false	0	2	0.0655
1757	false	false	0	38	0.0898
1758	false	false	0	51	0.1281
1759	false	false	0	55	0.1475
1760	false	false	0	63	0.1461
1761	false	false	0	24	0.111
1762	false	false	0	1	0.054
1763	false	false	0	1	0.061
1764	false	false	0	48	0.118
1765	false	false	2	74	0.1173
1766	false	false	0	1	0.01
1767	false	false	0	67	0.1089
1768	false	false	1	75	0.0663
1769	false	false	0	1	0.072
1770	false	false	0	75	0.0656
1771	false	false	2	75	0.0717
1772	false	false	0	75	0.0836
1773	false	false	2	74	0.1022
1774	false	false	2	75	0.1089
1775	true	false	2	75	0.1075
1776	false	false	5	75	0.095
1777	true	false	2	75	0.074
1778	true	false	2	75	0.0622
1779	true	false	7	75	0.0532
1780	false	false	0	11	0.0849
1781	false	false	0	4	0.0757
1782	false	false	5	74	0.0529
1783	true	false	7	75	0.0638
1784	false	false	0	69	0.0945
1785	true	false	5	75	0.1045
1786	true	false	4	75	0.1379
1787	false	true	6	75	0.2536
1788	false	true	6	75	0.3314
1789	false	true	3	74	0.3344
1790	false	true	5	75	0.3251
1791	false	true	2	75	0.2804
1792	false	true	1	75	0.2006
1793	false	false	4	75	0.1193
1794	false	false	2	75	0.088
1795	false	false	1	75	0.0741
1796	false	false	1	75	0.0805
1797	false	false	3	74	0.1158
1798	false	false	1	74	0.1201
1799	false	false	1	73	0.1263
1800	false	true	1	73	0.1713
1801	false	true	1	74	0.182
1802	false	true	1	74	0.166
1803	false	false	1	74	0.1507
1804	false	false	3	74	0.1127
1805	false	false	0	72	0.0938
1806	false	false	2	73	0.1068
1807	false	false	0	72	0.1235
1808	false	false	0	70	0.1483
1809	false	false	0	64	0.1471
1810	false	false	0	63	0.1442
1811	false	false	0	63	0.1222
1812	false	false	0	61	0.1171
1813	false	false	0	53	0.1292
1814	false	false	0	54	0.1234
1815	false	false	0	53	0.1107
1816	false	false	0	51	0.0982
1817	false	false	0	50	0.0954
1818	false	false	0	50	0.0994
1819	false	false	0	51	0.1069
1820	false	false	0	51	0.1013
1821	false	false	0	48	0.1146
1822	false	false	0	40	0.1387
1823	false	false	0	2	0.0285
1824	false	false	0	2	0.0265
1825	false	false	0	2	0.019
1826	false	false	0	3	0.0283
1827	false	false	0	6	0.0428
1828	false	false	0	6	0.0433
1829	false	false	0	9	0.049
1830	false	false	0	46	0.1318
1831	false	false	0	46	0.1406
1832	false	false	0	46	0.1352
1833	false	false	0	46	0.1155
1834	false	false	0	46	0.1056
1835	false	false	0	46	0.0982
1836	false	false	0	42	0.0836
1837	false	false	0	41	0.0923
1838	false	false	0	41	0.1107
1839	false	false	0	39	0.1309
1840	false	false	0	39	0.1411
1841	false	false	0	39	0.1515
1842	false	false	0	38	0.1524
1843	false	false	0	37	0.1399
1844	false	false	0	35	0.1308
1845	false	false	0	35	0.13
1846	false	false	0	3	0.065
1847	false	false	0	37	0.1198
1848	false	false	0	36	0.1214
1849	false	false	0	36	0.1194
1850	false	false	0	35	0.1287
1851	false	false	0	33	0.1331
1852	false	false	0	33	0.1142
1853	false	false	0	33	0.087
1854	false	false	0	33	0.0776
1855	false	false	0	33	0.0759
1856	false	false	0	25	0.0825
1857	false	false	0	33	0.0731
1858	false	false	0	3	0.012
1859	false	false	0	9	0.0338
1860	false	false	0	33	0.0732
1861	false	false	0	32	0.077
1862	false	false	0	33	0.0897
1863	false	false	0	33	0.0962
1864	false	false	0	33	0.077
1865	false	false	0	33	0.0854
1866	false	false	0	33	0.1097
1867	false	false	0	33	0.1361
1868	false	false	0	2	0.0205
1869	false	false	0	4	0.0312
1870	false	false	0	4	0.0368
1871	false	false	0	4	0.055
1872	false	false	0	4	0.0747
1873	false	false	0	4	0.0813
1874	false	false	0	4	0.0948
1875	false	false	0	4	0.1355
1876	false	false	0	4	0.109
1877	false	false	0	4	0.1077
1878	false	false	0	36	0.1515
1879	false	false	0	36	0.143
1880	false	false	0	36	0.1312
1881	false	false	0	36	0.1152
1882	false	false	0	36	0.094
1883	false	false	0	36	0.0971
1884	false	false	0	35	0.1031
1885	false	false	0	36	0.1222
1886	false	false	0	36	0.1376
1887	false	true	0	36	0.1675
1888	false	false	0	36	0.15
1889	false	false	0	36	0.1304
1890	false	false	0	36	0.1113
1891	false	false	0	36	0.0969
1892	false	false	0	36	0.0874
1893	false	false	0	36	0.0813
1894	false	false	0	35	0.0864
1895	false	false	0	36	0.0855
1896	false	false	0	36	0.0791
1897	false	false	0	1	0.041
1898	false	false	0	36	0.086
1899	false	false	0	36	0.0812
1900	false	false	0	36	0.0897
1901	false	false	0	36	0.1114
1902	false	false	0	36	0.118
1903	false	false	0	36	0.1127
1904	false	false	0	36	0.096
1905	false	false	0	35	0.0881
1906	false	false	0	35	0.0915
1907	false	false	0	32	0.0967
1908	false	false	0	1	0.028
1909	false	false	0	33	0.0849
1910	false	false	0	30	0.0891
1911	false	false	0	1	0.011
1912	false	false	0	3	0.0263
1913	false	false	0	33	0.1026
1914	false	false	0	33	0.1118
1915	false	false	0	33	0.1216
1916	false	false	0	33	0.1167
1917	false	false	0	33	0.099
1918	false	false	0	33	0.0931
1919	false	false	0	2	0.0485
1920	false	false	0	2	0.1005
1921	false	false	0	2	0.1415
1922	false	false	0	2	0.1365
1923	false	false	0	2	0.099
1924	false	false	0	2	0.0565
1925	false	false	0	2	0.0385
1926	false	false	0	2	0.023
1927	false	false	0	2	0.0205
1928	false	false	0	2	0.035
1929	false	false	0	32	0.0879
1930	false	false	0	30	0.0972
1931	false	false	0	29	0.1087
1932	false	false	0	16	0.1519
1933	false	false	0	15	0.1424
1934	false	false	0	25	0.1292
1935	false	false	0	1	0.054
1936	false	false	0	1	0.044
1937	false	false	0	1	0.025
1938	false	false	0	1	0.015
1939	false	false	0	1	0.013
1940	false	false	0	1	0.019
1941	false	false	0	14	0.1292
1942	false	false	0	13	0.1299
1943	false	false	0	13	0.1062
1944	false	false	0	1	0.029
1945	false	false	0	13	0.1066
1946	false	false	0	13	0.1209
1947	false	false	0	14	0.1494
1948	false	false	0	1	0.29
1949	false	false	0	1	0.172
1950	false	false	0	26	0.1387
1951	false	false	0	25	0.1432
1952	false	false	0	24	0.1423
1953	false	false	0	24	0.1297
1954	false	false	0	26	0.1195
1955	false	false	0	26	0.1247
1956	false	false	0	28	0.1015
1957	false	false	0	29	0.08
1958	false	false	0	21	0.0903
1959	false	false	0	19	0.0992
1960	false	false	0	19	0.0968
1961	false	false	0	15	0.1045
1962	false	false	0	14	0.1086
1963	false	false	0	12	0.131
1964	false	false	0	12	0.1206
1965	false	false	0	12	0.1087
1966	false	false	0	12	0.1008
1967	false	false	0	11	0.1218
1968	false	false	0	10	0.1204
1969	false	false	0	11	0.1135
1970	false	false	0	11	0.1229
1971	false	false	0	11	0.1135
1972	false	false	0	11	0.1105
1973	false	true	0	5	0.1662
1974	false	false	0	4	0.157
1975	false	false	0	4	0.116
1976	false	false	0	4	0.1447
1977	false	false	0	4	0.1895
1978	false	false	0	4	0.1827
1979	false	false	0	4	0.152
1980	false	false	0	1	0.054
1981	false	false	0	1	0.061
1982	false	false	0	1	0.031
1983	false	false	0	4	0.1502
1984	false	false	0	4	0.151
1985	false	false	0	4	0.1143
1986	false	false	0	4	0.1125
1987	false	false	0	4	0.155
1988	false	false	0	4	0.1525
1989	false	false	0	4	0.1517
1990	false	false	0	4	0.1862
1991	false	false	0	4	0.2315
1992	false	false	0	4	0.2147
1993	false	false	0	4	0.2075
1994	false	false	0	4	0.238
1995	false	false	0	4	0.1948
1996	false	false	0	4	0.177
1997	false	false	0	4	0.206
1998	false	true	0	5	0.1776
1999	false	true	0	5	0.1738
[truncated: 516 more rows]
