# Supplementary material for: Characterizing the relation of functional and Early Folding Residues in protein structures using the example of aminoacyl-tRNA synthetases
Source: PLoS One. 2018 Oct 30;13(10):e0206369. doi: 10.1371/journal.pone.0206369 (PMC6207335; doi:10.1371/journal.pone.0206369)
Supplement: S3 File — Machine-readable JSON version of the dataset. Provides protein name, Start2Fold identifier, PDB identifier, UniProt identifier, number of EFR, range of residues numbers, and the secondary structure element composition for each dataset entry. (JSON) [file pone.0206369.s009.json]

[ {
  "name" : "Acyl-CoA-binding protein",
  "entryId" : "STF0001",
  "uniProtId" : "P07107",
  "pdbId" : "2abd",
  "numberOfResidues" : 86,
  "fragment" : "2-87",
  "secondaryStructure" : "Alpha"
}, {
  "name" : "Alpha-1-antitrypsin",
  "entryId" : "STF0031",
  "uniProtId" : "P01009",
  "pdbId" : "1qlp",
  "numberOfResidues" : 394,
  "fragment" : "47-440",
  "secondaryStructure" : "Alpha + Beta"
}, {
  "name" : "Alpha-amylase inhibitor HOE-467A",
  "entryId" : "STF0047",
  "uniProtId" : "P01092",
  "pdbId" : "1ok0",
  "numberOfResidues" : 74,
  "fragment" : "31-104",
  "secondaryStructure" : "Beta"
}, {
  "name" : "Alpha-lactalbumin",
  "entryId" : "STF0049",
  "uniProtId" : "P00709",
  "pdbId" : "3b0o",
  "numberOfResidues" : 123,
  "fragment" : "21-142",
  "secondaryStructure" : "Alpha + Beta"
}, {
  "name" : "Alpha-lactalbumin",
  "entryId" : "STF0048",
  "uniProtId" : "P00713",
  "pdbId" : "1hfx",
  "numberOfResidues" : 123,
  "fragment" : "20-142",
  "secondaryStructure" : "Alpha + Beta"
}, {
  "name" : "Alpha-lactalbumin",
  "entryId" : "STF0007",
  "uniProtId" : "P00711",
  "pdbId" : "1hfz",
  "numberOfResidues" : 123,
  "fragment" : "20-142",
  "secondaryStructure" : "Beta + Alpha"
}, {
  "name" : "Barstar",
  "entryId" : "STF0029",
  "uniProtId" : "P11540",
  "pdbId" : "1bta",
  "numberOfResidues" : 89,
  "fragment" : "2-90",
  "secondaryStructure" : "Alpha + Beta"
}, {
  "name" : "Beta-lactamase PSE-4",
  "entryId" : "STF0055",
  "uniProtId" : "P16897",
  "pdbId" : "1g68",
  "numberOfResidues" : 271,
  "fragment" : "18-288",
  "secondaryStructure" : "Alpha + Beta"
}, {
  "name" : "Beta-lactoglobulin",
  "entryId" : "STF0005",
  "uniProtId" : "P02754",
  "pdbId" : "3npo",
  "numberOfResidues" : 162,
  "fragment" : "17-178",
  "secondaryStructure" : "Beta + Alpha"
}, {
  "name" : "Chemotaxis protein CheY",
  "entryId" : "STF0050",
  "uniProtId" : "P0AE67",
  "pdbId" : "3chy",
  "numberOfResidues" : 128,
  "fragment" : "2-129",
  "secondaryStructure" : "Alpha + Beta"
}, {
  "name" : "Cobrotoxin",
  "entryId" : "STF0008",
  "uniProtId" : "P60770",
  "pdbId" : "1coe",
  "numberOfResidues" : 62,
  "fragment" : "22-83",
  "secondaryStructure" : "Beta"
}, {
  "name" : "Cytochrome c",
  "entryId" : "STF0023",
  "uniProtId" : "P00004",
  "pdbId" : "1hrc",
  "numberOfResidues" : 104,
  "fragment" : "2-105",
  "secondaryStructure" : "Alpha"
}, {
  "name" : "Cytochrome c-551",
  "entryId" : "STF0051",
  "uniProtId" : "P00099",
  "pdbId" : "451c",
  "numberOfResidues" : 82,
  "fragment" : "23-104",
  "secondaryStructure" : "Alpha"
}, {
  "name" : "Cytotoxin 3",
  "entryId" : "STF0037",
  "uniProtId" : "P60301",
  "pdbId" : "2crt",
  "numberOfResidues" : 60,
  "fragment" : "22-81",
  "secondaryStructure" : "Beta"
}, {
  "name" : "Dihydrofolate reductase",
  "entryId" : "STF0011",
  "uniProtId" : "P0ABQ4",
  "pdbId" : "5dfr",
  "numberOfResidues" : 159,
  "fragment" : "1-159",
  "secondaryStructure" : "Alpha + Beta"
}, {
  "name" : "Disks large homolog 4",
  "entryId" : "STF0035",
  "uniProtId" : "P31016",
  "pdbId" : "1be9",
  "numberOfResidues" : 119,
  "fragment" : "302-402",
  "secondaryStructure" : "Alpha + Beta"
}, {
  "name" : "Endolysin",
  "entryId" : "STF0006",
  "uniProtId" : "P03706",
  "pdbId" : "1am7",
  "numberOfResidues" : 158,
  "fragment" : "1-158",
  "secondaryStructure" : "Beta + Alpha"
}, {
  "name" : "FAS-associated death domain protein",
  "entryId" : "STF0025",
  "uniProtId" : "Q13158",
  "pdbId" : "1e3y",
  "numberOfResidues" : 100,
  "fragment" : "93-192",
  "secondaryStructure" : "Alpha"
}, {
  "name" : "Fibroblast growth factor 1",
  "entryId" : "STF0024",
  "uniProtId" : "P05230",
  "pdbId" : "1rg8",
  "numberOfResidues" : 140,
  "fragment" : "16-155",
  "secondaryStructure" : "Beta"
}, {
  "name" : "Flavodoxin-2",
  "entryId" : "STF0030",
  "uniProtId" : "P00324",
  "pdbId" : "1yob",
  "numberOfResidues" : 179,
  "fragment" : "2-180",
  "secondaryStructure" : "Alpha + Beta"
}, {
  "name" : "Fructose-bisphosphate aldolase A",
  "entryId" : "STF0017",
  "uniProtId" : "P00883",
  "pdbId" : "1ado",
  "numberOfResidues" : 363,
  "fragment" : "2-364",
  "secondaryStructure" : "Beta + Alpha"
}, {
  "name" : "Gag-Pol polyprotein",
  "entryId" : "STF0026",
  "uniProtId" : "P03366",
  "pdbId" : "1hrh",
  "numberOfResidues" : 136,
  "fragment" : "1026-1161",
  "secondaryStructure" : "Alpha + Beta"
}, {
  "name" : "Guanyl-specific ribonuclease T1",
  "entryId" : "STF0019",
  "uniProtId" : "P00651",
  "pdbId" : "1ygw",
  "numberOfResidues" : 104,
  "fragment" : "27-130",
  "secondaryStructure" : "Alpha + Beta"
}, {
  "name" : "H14 protein",
  "entryId" : "STF0052",
  "uniProtId" : "A2KD53",
  "pdbId" : "1hcv",
  "numberOfResidues" : 117,
  "fragment" : "2-117",
  "secondaryStructure" : "Beta"
}, {
  "name" : "Hisactophilin-1",
  "entryId" : "STF0010",
  "uniProtId" : "P13231",
  "pdbId" : "1hce",
  "numberOfResidues" : 118,
  "fragment" : "1-118",
  "secondaryStructure" : "Beta"
}, {
  "name" : "Immunoglobulin G-binding protein A",
  "entryId" : "STF0045",
  "uniProtId" : "P38507",
  "pdbId" : "1bdd",
  "numberOfResidues" : 58,
  "fragment" : "212-270",
  "secondaryStructure" : "Alpha"
}, {
  "name" : "Immunoglobulin G-binding protein G",
  "entryId" : "STF0040",
  "uniProtId" : "P06654",
  "pdbId" : "1pga",
  "numberOfResidues" : 56,
  "fragment" : "228-282",
  "secondaryStructure" : "Beta + Alpha"
}, {
  "name" : "Interleukin-1 beta",
  "entryId" : "STF0043",
  "uniProtId" : "P01584",
  "pdbId" : "1i1b",
  "numberOfResidues" : 153,
  "fragment" : "117-269",
  "secondaryStructure" : "Beta"
}, {
  "name" : "Lysozyme",
  "entryId" : "STF0021",
  "uniProtId" : "D9IEF7",
  "pdbId" : "2lzm",
  "numberOfResidues" : 164,
  "fragment" : "1-164",
  "secondaryStructure" : "Beta + Alpha"
}, {
  "name" : "Lysozyme C",
  "entryId" : "STF0014",
  "uniProtId" : "P61626",
  "pdbId" : "1lz1",
  "numberOfResidues" : 130,
  "fragment" : "19-148",
  "secondaryStructure" : "Alpha + Beta"
}, {
  "name" : "Maltose-binding periplasmic protein",
  "entryId" : "STF0002",
  "uniProtId" : "P0AEX9",
  "pdbId" : "1omp",
  "numberOfResidues" : 370,
  "fragment" : "27-396",
  "secondaryStructure" : "Alpha + Beta"
}, {
  "name" : "Myoglobin",
  "entryId" : "STF0004",
  "uniProtId" : "P02185",
  "pdbId" : "1mbc",
  "numberOfResidues" : 153,
  "fragment" : "2-154",
  "secondaryStructure" : "Alpha"
}, {
  "name" : "Outer surface protein A",
  "entryId" : "STF0034",
  "uniProtId" : "P0CL66",
  "pdbId" : "1osp",
  "numberOfResidues" : 257,
  "fragment" : "18-273",
  "secondaryStructure" : "Alpha + Beta"
}, {
  "name" : "Ovomucoid",
  "entryId" : "STF0016",
  "uniProtId" : "P68390",
  "pdbId" : "1omu",
  "numberOfResidues" : 56,
  "fragment" : "130-185",
  "secondaryStructure" : "Alpha + Beta"
}, {
  "name" : "Pancreatic trypsin inhibitor",
  "entryId" : "STF0038",
  "uniProtId" : "P00974",
  "pdbId" : "5pti",
  "numberOfResidues" : 58,
  "fragment" : "36-93",
  "secondaryStructure" : "Beta"
}, {
  "name" : "Phosphotransferase RcsD",
  "entryId" : "STF0054",
  "uniProtId" : "P39838",
  "pdbId" : "1sr2",
  "numberOfResidues" : 116,
  "fragment" : "775-890",
  "secondaryStructure" : "Alpha"
}, {
  "name" : "Plastocyanin",
  "entryId" : "STF0012",
  "uniProtId" : "P00287",
  "pdbId" : "9pcy",
  "numberOfResidues" : 99,
  "fragment" : "1-99",
  "secondaryStructure" : "Alpha + Beta"
}, {
  "name" : "Polyubiquitin-C",
  "entryId" : "STF0027",
  "uniProtId" : "P0CG48",
  "pdbId" : "1ubq",
  "numberOfResidues" : 76,
  "fragment" : "609-684",
  "secondaryStructure" : "Alpha + Beta"
}, {
  "name" : "Protein LG",
  "entryId" : "STF0044",
  "uniProtId" : "Q53291",
  "pdbId" : "2ptl",
  "numberOfResidues" : 62,
  "fragment" : "24-101",
  "secondaryStructure" : "Beta + Alpha"
}, {
  "name" : "Protein P-30",
  "entryId" : "STF0015",
  "uniProtId" : "P22069",
  "pdbId" : "1onc",
  "numberOfResidues" : 104,
  "fragment" : "2-104",
  "secondaryStructure" : "Beta + Alpha"
}, {
  "name" : "Protein phosphatase 2C 70",
  "entryId" : "STF0033",
  "uniProtId" : "P46014",
  "pdbId" : "1mzk",
  "numberOfResidues" : 139,
  "fragment" : "180-313",
  "secondaryStructure" : "Beta"
}, {
  "name" : "Retinol-binding protein 1",
  "entryId" : "STF0056",
  "uniProtId" : "P02696",
  "pdbId" : "1jbh",
  "numberOfResidues" : 134,
  "fragment" : "1-135",
  "secondaryStructure" : "Beta + Alpha"
}, {
  "name" : "Retinol-binding protein 2",
  "entryId" : "STF0057",
  "uniProtId" : "P06768",
  "pdbId" : "1opa",
  "numberOfResidues" : 134,
  "fragment" : "1-135",
  "secondaryStructure" : "Beta + Alpha"
}, {
  "name" : "Ribonuclease",
  "entryId" : "STF0041",
  "uniProtId" : "P00648",
  "pdbId" : "1a2p",
  "numberOfResidues" : 110,
  "fragment" : "48-157",
  "secondaryStructure" : "Alpha + Beta"
}, {
  "name" : "Ribonuclease HI",
  "entryId" : "STF0018",
  "uniProtId" : "P0A7Y4",
  "pdbId" : "1f21",
  "numberOfResidues" : 155,
  "fragment" : "1-155",
  "secondaryStructure" : "Alpha + Beta"
}, {
  "name" : "Ribonuclease pancreatic",
  "entryId" : "STF0046",
  "uniProtId" : "P61823",
  "pdbId" : "1rbx",
  "numberOfResidues" : 124,
  "fragment" : "27-150",
  "secondaryStructure" : "Alpha + Beta"
}, {
  "name" : "Soluble cytochrome b562",
  "entryId" : "STF0036",
  "uniProtId" : "P0ABE7",
  "pdbId" : "1yyx",
  "numberOfResidues" : 106,
  "fragment" : "23-128",
  "secondaryStructure" : "Alpha"
}, {
  "name" : "Spectrin alpha chain, non-erythrocytic 1",
  "entryId" : "STF0053",
  "uniProtId" : "P07751",
  "pdbId" : "1shg",
  "numberOfResidues" : 62,
  "fragment" : "964-1025",
  "secondaryStructure" : "Beta + Alpha"
}, {
  "name" : "Subtilisin-chymotrypsin inhibitor-2A",
  "entryId" : "STF0039",
  "uniProtId" : "P01053",
  "pdbId" : "3ci2",
  "numberOfResidues" : 64,
  "fragment" : "19-84",
  "secondaryStructure" : "Beta + Alpha"
}, {
  "name" : "T-cell surface antigen CD2",
  "entryId" : "STF0009",
  "uniProtId" : "P08921",
  "pdbId" : "1a64",
  "numberOfResidues" : 98,
  "fragment" : "23-121",
  "secondaryStructure" : "Beta"
}, {
  "name" : "Thermonuclease",
  "entryId" : "STF0020",
  "uniProtId" : "P00644",
  "pdbId" : "1joo",
  "numberOfResidues" : 149,
  "fragment" : "83-231",
  "secondaryStructure" : "Alpha + Beta"
}, {
  "name" : "Triosephosphate isomerase",
  "entryId" : "STF0032",
  "uniProtId" : "P00939",
  "pdbId" : "1r2t",
  "numberOfResidues" : 248,
  "fragment" : "1-248",
  "secondaryStructure" : "Alpha + Beta"
}, {
  "name" : "Tryptophan synthase alpha chain",
  "entryId" : "STF0022",
  "uniProtId" : "P00929",
  "pdbId" : "1bks",
  "numberOfResidues" : 268,
  "fragment" : "1-268",
  "secondaryStructure" : "Alpha + Beta"
}, {
  "name" : "Villin-1",
  "entryId" : "STF0028",
  "uniProtId" : "P02640",
  "pdbId" : "2vil",
  "numberOfResidues" : 126,
  "fragment" : "2-127",
  "secondaryStructure" : "Alpha + Beta"
} ]
