# Supplementary material for: Characterizing the relation of functional and Early Folding Residues in protein structures using the example of aminoacyl-tRNA synthetases
Source: PLoS One. 2018 Oct 30;13(10):e0206369. doi: 10.1371/journal.pone.0206369 (PMC6207335; doi:10.1371/journal.pone.0206369)
Supplement: S4 File — Summary table of all protein chains used for the analysis. Provides Start2Fold identifier, PDB identifier, evaluated HDX experiments, number of EFR, UniProt identifier, and identifiers of functional residues derived from UniProt. The last column contains the features in the UniProt XML file considered functional for this entry. (LIST) [file pone.0206369.s010.list]

start2fold	pdb	experiments	number_efr	uniprot	functional_residues	annotation
STF0001	2abd	[1]	39	P07107	[14,51,55,74,29-33]	[region of interest:"Acyl-CoA binding,binding site"]
STF0004	1mbc	[16]	12	P02185	[65,94]	[metal ion-binding site]
STF0012	9pcy	[61]	6	P00287	[37,84,87,92]	[metal ion-binding site]
STF0006	1am7	[30]	29	P03706	[19]	[active site]
STF0038	5pti	[168]	7	P00974	[50-51]	[site:"Reactive bond for trypsin"]
STF0009	1a64	[48]	19	P08921	[56-68,99-113]	[region of interest:"CD58 binding region 1",region of interest:"CD58 binding region 2"]
STF0008	1coe	[43]	6	P60770	[54,57]	[site:"May be critical for toxicity"]
STF0037	2crt	[162]	12	P60301	[]	[]
STF0011	5dfr	[57]	5	P0ABQ4	[5,7,27,52,57,76,113,13-19,45-46,63-64,95-102]	[nucleotide phosphate-binding region,binding site]
STF0025	1e3y	[128]	24	Q13158	[]	[]
STF0023	1hrc	[111,112]	13	P00004	[15,18,19,81]	[metal ion-binding site,binding site]
STF0040	1pga	[173]	26	P06654	[]	[]
STF0024	1rg8	[123]	39	P05230	[33,127-143]	[region of interest:"Heparin-binding",binding site]
STF0010	1hce	[53]	10	P13231	[]	[]
STF0026	1hrh	[131]	13	P03366	[221-222,525,709,784,785,1000,1013,1042,1077,1097,1148,1223,1275,1311]	[active site,metal ion-binding site,site:"Cis/trans isomerization of proline peptide bond	by human PPIA/CYPA",site:"Essential for RT p66/p51 heterodimerization"]
STF0043	1i1b	[180]	21	P01584	[120,171,179,181,190,204]	[site:"Involved in receptor binding",site:"Important for interaction with integrin"]
STF0044	2ptl	[183]	12	Q53291	[330-384,400-454]	[domain:"IgG_binding_B"]
STF0014	1lz1	[70]	13	P61626	[53,71]	[active site]
STF0016	1omu	[76]	4	P68390	[88-89,147-148]	[site:"Reactive bond 2 for trypsin",site:"Reactive bond 3 for chymotrypsin, elastase, proteases A and B, and subtilisin"]
STF0045	1bdd	[185]	20	P38507	[]	[]
STF0046	1rbx	[187]	14	P61823	[33,36,38,92,111,145,67-71]	[region of interest:"Substrate binding",active site,binding site]
STF0018	1f21	[84,85]	16	P0A7Y4	[10,10,48,70,134]	[metal ion-binding site]
STF0019	1ygw	[91]	13	P00651	[66,84,118]	[active site]
STF0020	1joo	[100]	9	P00644	[103,117,122,123,125,169]	[active site,metal ion-binding site]
STF0021	2lzm	[103]	7	D9IEF7	[11,20,32,104,45-48]	[active site,region of interest:"N-acetyl-D-glucosamine binding"]
STF0028	2vil	[137]	31	P02640	[112-119,129-137,138-146,735-826,820-823]	[region of interest:"Polyphosphoinositide binding",region of interest:"Crucial for binding an actin filament",region of interest:"Polyphosphoinositide binding",region of interest:"Headpiece",region of interest:"Absolutely required for activity"]
STF0015	1onc	[73]	31	P22069	[10,97,31-35]	[active site,region of interest:"Substrate binding"]
