# Supplementary material for: Characterizing the relation of functional and Early Folding Residues in protein structures using the example of aminoacyl-tRNA synthetases
Source: PLoS One. 2018 Oct 30;13(10):e0206369. doi: 10.1371/journal.pone.0206369 (PMC6207335; doi:10.1371/journal.pone.0206369)
Supplement: S5 File — Contains for all residues the set of computed features as well as the annotation of Early Folding and functional residues. (CSV) [file pone.0206369.s011.csv]

pdb	chain	res	aa	sse3	sse9	sseSize	exposed	dCentroid	terminusDistance	plip_hydrogen	plip_hydrophobic	plip_bb	plip_total	plip_l_hydrogen	plip_l_hydrophobic	plip_l_bb	plip_l_total	plip_nl_hydrogen	plip_nl_hydrophobic	plip_nl_bb	plip_nl_total	energy	egor	equant	asa	loopFraction	eccount	cumstrength	ecstrength	conservation	conv_total	conv_l_total	conv_nl_total	conv_betweenness	conv_closeness	conv_clusteringcoefficient	conv_distinct_neighborhoods	folds	functional
2abd	A	1	S	c	c	4	exposed	20.0457	0	1	0	0	1	1	0	0	1	0	0	0	0	-0.1388	-1.17	4.04	1.2835	0.8	0	0	0	0	2	2	0	0.0233	0.2103	1	0	late	non-functional
2abd	A	2	Q	c	c	4	exposed	15.2252	0.0116	1	0	0	1	1	0	0	1	0	0	0	0	-1.9073	-27.33	3.95	0.5728	0.6667	0	0	0	0	5	5	0	0.0394	0.256	0.7	0	late	non-functional
2abd	A	3	A	c	c	4	exposed	15.4275	0.0233	2	0	1	2	2	0	1	2	0	0	0	0	-8.4426	-5.24	3.88	0.4473	0.5714	0	0	0	0	6	6	0	0.0301	0.2638	0.6667	0	late	non-functional
2abd	A	4	E	c	S	4	exposed	13.7503	0.0349	4	0	3	4	4	0	3	4	0	0	0	0	-0.8446	-1.17	3.89	0.4017	0.5	4	1.128	4.2	16	7	6	1	0.0287	0.2722	0.6667	1	late	non-functional
2abd	A	5	F	H	H	8	buried	9.0441	0.0465	5	2	4	7	5	0	4	5	0	2	0	2	-22.7839	-27.33	3.68	0.0015	0.4444	2	0.39	1.4	89	11	7	4	0.0944	0.3295	0.4545	4	late	non-functional
2abd	A	6	D	H	H	8	exposed	11.0534	0.0581	2	0	2	2	2	0	2	2	0	0	0	0	0.6635	-1.17	3.61	0.1989	0.399	0	0	0	0	8	8	0	0.026	0.3039	0.6429	0	late	non-functional
2abd	A	7	K	H	H	8	exposed	14.0702	0.0698	5	0	4	5	5	0	4	5	0	0	0	0	0.9261	-1.17	3.63	0.5787	0.2204	0	0	0	0	8	8	0	0.0345	0.3139	0.6429	0	late	non-functional
2abd	A	8	A	H	H	8	buried	9.0771	0.0814	4	1	4	5	4	0	4	4	0	1	0	1	-15.7609	-13.3	3.68	0.0373	0.0969	2	0.4	1.5	79	11	8	3	0.0446	0.3359	0.4727	3	early	non-functional
2abd	A	9	A	H	H	8	buried	7.7361	0.093	4	1	4	5	4	0	4	4	0	1	0	1	-14.0716	-13.3	3.73	0.037	0.0295	2	0.434	1.6	32	11	8	3	0.1144	0.3874	0.4	2	early	non-functional
2abd	A	10	E	H	H	8	exposed	12.4584	0.1047	3	0	2	3	3	0	2	3	0	0	0	0	2.3207	-1.17	3.75	0.3713	0.0295	1	0.175	0.6	28	8	8	0	0.0312	0.3116	0.6429	0	early	non-functional
2abd	A	11	E	H	H	8	buried	12.3444	0.1163	7	1	6	8	7	0	6	7	0	1	0	1	-1.0803	-1.17	3.75	0.1106	0.0969	6	1.353	5	16	11	8	3	0.0539	0.3295	0.5273	3	early	non-functional
2abd	A	12	V	H	H	8	buried	6.9896	0.1279	2	1	2	3	2	0	2	2	0	1	0	1	-25.1309	-27.33	3.78	0.0521	0.2204	6	1.3	4.8	46	13	7	6	0.0802	0.3644	0.4359	1	early	non-functional
2abd	A	13	K	c	T	8	exposed	9.9635	0.1395	3	0	2	3	3	0	2	3	0	0	0	0	-0.1869	-1.17	3.87	0.5896	0.399	1	0.16	0.6	45	6	6	0	0.0235	0.3139	0.8	0	late	functional
2abd	A	14	H	c	T	8	exposed	13.2385	0.1512	4	0	2	4	4	0	2	4	0	0	0	0	-7.7009	-13.3	4.05	0.4366	0.601	1	0.149	0.5	14	9	7	2	0.0383	0.2945	0.5833	2	late	non-functional
2abd	A	15	L	c	c	8	buried	11.9481	0.1628	2	0	2	2	2	0	2	2	0	0	0	0	-22.0883	-27.33	4.29	0.0027	0.7796	0	0	0	0	13	8	5	0.058	0.3185	0.5	4	late	non-functional
2abd	A	16	K	c	S	8	exposed	17.7703	0.1744	4	0	3	4	1	0	1	1	3	0	2	3	-2.3197	-1.17	4.54	0.8372	0.9031	3	0.535	2	25	7	4	3	0.0238	0.2515	0.7619	3	late	non-functional
2abd	A	17	T	c	S	8	exposed	15.4477	0.186	1	1	1	2	1	0	1	1	0	1	0	1	-3.1151	-5.24	4.73	0.4811	0.9705	2	0.327	1.2	23	6	4	2	0.0235	0.273	0.8	2	late	non-functional
2abd	A	18	K	c	c	8	exposed	12.8997	0.1977	1	0	0	1	1	0	0	1	0	0	0	0	-1.7915	-1.17	4.8	0.6727	0.9705	1	0.304	1.1	23	7	6	1	0.0364	0.2765	0.5714	1	late	non-functional
2abd	A	19	P	c	c	8	buried	9.7244	0.2093	0	1	0	1	0	0	0	0	0	1	0	1	-7.5302	-1.17	4.69	0.0158	0.9031	2	0.363	1.3	60	10	8	2	0.0944	0.3359	0.4444	2	late	non-functional
2abd	A	20	A	c	c	8	exposed	10.8431	0.2209	5	0	4	5	5	0	4	5	0	0	0	0	-3.6508	-13.3	4.42	0.4476	0.7796	0	0	0	0	6	6	0	0.0323	0.306	0.7333	0	late	non-functional
2abd	A	21	D	H	H	15	buried	10.0969	0.2326	2	0	2	2	2	0	2	2	0	0	0	0	0.7277	-1.17	4.03	0.0794	0.601	3	0.733	2.7	36	9	6	3	0.0922	0.3386	0.5278	3	late	non-functional
2abd	A	22	E	H	H	15	exposed	10.7931	0.2442	2	0	2	2	2	0	2	2	0	0	0	0	-1.8796	-1.17	3.64	0.6737	0.399	0	0	0	0	7	7	0	0.0293	0.344	0.7619	0	late	non-functional
2abd	A	23	E	H	H	15	exposed	9.2588	0.2558	5	1	4	6	5	0	4	5	0	1	0	1	-1.7122	-1.17	3.32	0.161	0.2204	4	1.017	3.8	32	9	8	1	0.0531	0.3707	0.5556	1	late	non-functional
2abd	A	24	M	H	H	15	exposed	7.3222	0.2674	4	0	4	4	4	0	4	4	0	0	0	0	-19.5736	-13.3	3.15	0.3864	0.0969	5	1.176	4.3	32	10	9	1	0.0594	0.3772	0.5556	1	late	non-functional
2abd	A	25	L	H	H	15	buried	6.2431	0.2791	5	1	4	6	5	0	4	5	0	1	0	1	-24.2588	-27.33	3.2	0.0711	0.0295	2	0.338	1.2	87	12	8	4	0.0796	0.3927	0.5152	4	late	non-functional
2abd	A	26	F	H	H	15	exposed	5.6961	0.2907	5	3	4	8	5	1	4	6	0	2	0	2	-24.0006	-27.33	3.45	0.214	0	6	1.97	7.3	24	11	8	3	0.0947	0.4095	0.5091	2	late	non-functional
2abd	A	27	I	H	H	15	buried	2.5449	0.3023	4	3	4	7	4	1	4	5	0	2	0	2	-38.6729	-27.33	3.88	0.069	0	4	1.314	4.9	62	13	8	5	0.1425	0.4322	0.3462	2	late	non-functional
2abd	A	28	Y	H	H	15	exposed	4.4013	0.314	4	2	4	6	4	1	4	5	0	1	0	1	-21.6826	-27.33	4.4	0.2553	0	4	0.993	3.7	91	11	8	3	0.0689	0.4038	0.5818	3	early	functional
2abd	A	29	S	H	H	15	buried	4.4679	0.3256	5	0	4	5	5	0	4	5	0	0	0	0	-12.008	-13.3	4.88	0	0	2	1.072	4	44	15	8	7	0.1259	0.4175	0.4476	5	early	functional
2abd	A	30	H	H	H	15	exposed	5.8995	0.3372	5	1	4	6	5	0	4	5	0	1	0	1	-22.6053	-13.3	5.16	0.2034	0	2	0.477	1.8	68	14	8	6	0.0884	0.4135	0.4396	2	late	functional
2abd	A	31	Y	H	H	15	exposed	6.0954	0.3488	5	6	4	11	5	2	4	7	0	4	0	4	-21.7958	-13.3	5.16	0.2795	0	4	0.841	3.1	63	13	9	4	0.1001	0.4175	0.4231	1	early	functional
2abd	A	32	K	H	H	15	buried	6.512	0.3605	5	3	5	8	5	2	5	7	0	1	0	1	-3.6444	-1.17	4.96	0.1566	0	3	0.792	2.9	91	12	9	3	0.0583	0.3707	0.5455	2	early	functional
2abd	A	33	Q	H	H	15	buried	9.7282	0.3721	5	0	2	5	3	0	2	3	2	0	0	2	-7.124	-27.33	4.67	0.0048	0.0295	2	0.575	2.1	87	17	9	8	0.0714	0.3707	0.4338	1	late	non-functional
2abd	A	34	A	H	H	15	buried	9.5903	0.3837	2	1	2	3	2	0	2	2	0	1	0	1	-16.1923	-13.3	4.34	0.0483	0.0969	3	0.738	2.7	73	14	7	7	0.0618	0.3468	0.4835	6	early	non-functional
2abd	A	35	T	H	H	15	exposed	9.2967	0.3953	4	1	2	5	4	1	2	5	0	0	0	0	-6.0999	-5.24	4.13	0.2218	0.2204	1	0.152	0.6	64	7	6	1	0.0252	0.3221	0.8095	1	early	non-functional
2abd	A	36	V	c	T	12	exposed	11.1458	0.407	2	1	1	3	2	0	1	2	0	1	0	1	-14.4253	-27.33	4.09	0.434	0.399	0	0	0	0	8	8	0	0.026	0.3413	0.75	0	early	non-functional
2abd	A	37	G	c	c	12	buried	11.4385	0.4186	5	0	3	5	4	0	3	4	1	0	0	1	-7.5793	-13.3	4.26	0.0188	0.601	4	0.769	2.8	92	11	8	3	0.0413	0.3173	0.5273	3	early	non-functional
2abd	A	38	D	c	S	12	exposed	14.095	0.4302	1	1	0	2	0	0	0	0	1	1	0	2	-1.1397	-1.17	4.64	0.2578	0.7796	3	1.878	6.9	50	11	5	6	0.0317	0.3185	0.5455	1	late	non-functional
2abd	A	39	I	c	c	12	buried	12.3552	0.4419	4	3	3	7	3	0	3	3	1	3	0	4	-24.2479	-27.33	5.22	0.0323	0.9031	3	0.929	3.4	35	12	6	6	0.0684	0.3308	0.4242	2	early	non-functional
2abd	A	40	N	c	c	12	exposed	14.2895	0.4535	0	0	0	0	0	0	0	0	0	0	0	0	-1.9568	-5.24	5.89	0.4857	0.9705	2	0.373	1.4	43	5	5	0	0.026	0.2704	0.6	0	late	non-functional
2abd	A	41	T	c	S	12	exposed	13.0449	0.4651	4	1	2	5	4	0	2	4	0	1	0	1	-4.544	-5.24	6.54	0.4767	1	3	0.879	3.2	28	4	4	0	0.026	0.2606	0.6667	0	late	non-functional
2abd	A	42	E	c	c	12	exposed	16.9873	0.4767	2	0	0	2	2	0	0	2	0	0	0	0	-0.6541	-1.17	7.09	0.6405	1	4	0.663	2.4	32	6	5	1	0.0347	0.2857	0.5333	1	late	non-functional
2abd	A	43	R	c	c	12	exposed	16.6226	0.4884	0	1	0	2	0	0	0	0	0	1	0	2	-0.2512	-5.24	7.54	0.508	1	5	1.749	6.5	37	7	4	3	0.0402	0.2748	0.4286	3	late	non-functional
2abd	A	44	P	c	c	12	exposed	15.9526	0.5	0	0	0	0	0	0	0	0	0	0	0	0	-1.931	-1.17	7.88	0.3573	1	3	0.74	2.7	88	9	6	3	0.0616	0.2756	0.4722	3	late	non-functional
2abd	A	45	G	c	c	12	exposed	20.5875	0.4884	0	0	0	0	0	0	0	0	0	0	0	0	-3.085	-1.17	8.1	0.568	0.9705	2	0.428	1.6	62	5	5	0	0.0233	0.2299	0.7	0	late	non-functional
2abd	A	46	M	c	S	12	exposed	21.4839	0.4767	3	0	2	3	3	0	2	3	0	0	0	0	-6.8322	-27.33	8.13	1.1314	0.9031	2	0.616	2.3	26	4	4	0	0.0233	0.2275	1	0	late	non-functional
2abd	A	47	L	c	S	12	exposed	20.3231	0.4651	2	1	2	3	2	1	2	3	0	0	0	0	-9.5631	-27.33	7.89	0.6773	0.7796	0	0	0	0	7	7	0	0.0358	0.2464	0.619	0	late	non-functional
2abd	A	48	D	H	G	3	buried	17.9127	0.4535	8	1	7	9	8	1	7	9	0	0	0	0	-1.6869	-1.17	7.39	0.1278	0.6306	0	0	0	0	8	8	0	0.0233	0.2486	0.6071	0	late	non-functional
2abd	A	49	F	H	G	3	exposed	19.8397	0.4419	3	1	1	4	3	1	1	4	0	0	0	0	-8.0567	-27.33	6.69	0.8018	0.4663	1	0.151	0.6	25	5	5	0	0.0233	0.245	0.9	0	late	non-functional
2abd	A	50	K	H	G	3	exposed	14.5751	0.4302	4	0	2	4	4	0	2	4	0	0	0	0	-0.0855	-1.17	5.9	0.6785	0.3439	4	0.931	3.4	25	8	7	1	0.0761	0.3018	0.5714	1	late	functional
2abd	A	51	G	c	T	1	exposed	12.3805	0.4186	6	0	6	6	6	0	6	6	0	0	0	0	-2.4338	-5.24	5.2	0.2102	0.2754	4	0.814	3	54	9	8	1	0.0323	0.2886	0.5833	1	late	non-functional
2abd	A	52	K	H	H	8	exposed	15.4872	0.407	6	1	4	7	6	1	4	7	0	0	0	0	2.9361	-1.17	4.65	0.4187	0.2316	4	0.946	3.5	41	10	8	2	0.035	0.2915	0.5111	2	late	non-functional
2abd	A	53	A	H	H	8	exposed	10.9283	0.3953	2	0	2	2	2	0	2	2	0	0	0	0	-8.0742	-13.3	4.27	0.2463	0.1786	1	0.222	0.8	57	9	7	2	0.0523	0.3373	0.5556	2	late	non-functional
2abd	A	54	K	H	H	8	exposed	8.4232	0.3837	5	2	4	7	5	0	4	5	0	2	0	2	-1.1035	-1.17	3.99	0.1732	0.1235	3	0.73	2.7	90	13	8	5	0.0681	0.3613	0.4487	3	late	functional
2abd	A	55	W	H	H	8	buried	12.5114	0.3721	4	4	4	8	4	2	4	6	0	2	0	2	-18.5351	-13.3	3.76	0.1173	0.0673	6	1.889	7	66	13	8	5	0.1179	0.3525	0.4103	1	early	non-functional
2abd	A	56	D	H	H	8	exposed	12.4343	0.3605	6	1	4	8	6	1	4	7	0	0	0	1	1.0476	-1.17	3.53	0.2298	0.0295	1	1.023	3.8	48	9	8	1	0.0402	0.3185	0.5556	1	early	non-functional
2abd	A	57	A	H	H	8	buried	8.6264	0.3488	2	0	2	2	2	0	2	2	0	0	0	0	-16.4376	-13.3	3.29	0.1352	0.0295	2	0.292	1.1	84	12	8	4	0.0337	0.366	0.5455	4	early	non-functional
2abd	A	58	W	H	H	8	buried	8.2033	0.3372	8	5	6	13	6	0	6	6	2	5	0	7	-26.9743	-27.33	3.13	0	0.0969	1	0.269	1	95	17	8	9	0.0785	0.3927	0.4265	5	early	non-functional
2abd	A	59	N	H	H	8	exposed	12.5495	0.3256	3	1	2	4	3	1	2	4	0	0	0	0	-4.3102	-5.24	3.08	0.2515	0.2204	3	0.632	2.3	28	10	7	3	0.0279	0.3359	0.6	1	early	non-functional
2abd	A	60	E	c	T	6	exposed	12.3928	0.314	2	0	2	2	2	0	2	2	0	0	0	0	0.7321	-1.17	3.19	0.6988	0.399	4	0.853	3.2	24	7	6	1	0.0279	0.3221	0.7619	1	early	non-functional
2abd	A	61	L	c	T	6	buried	10.2247	0.3023	4	0	3	4	4	0	3	4	0	0	0	0	-25.5975	-27.33	3.43	0.0716	0.601	6	2.061	7.6	55	11	7	4	0.0399	0.3482	0.5273	3	early	non-functional
2abd	A	62	K	c	T	6	exposed	14.7753	0.2907	3	1	2	4	2	0	2	2	1	1	0	2	1.0639	-1.17	3.76	0.6073	0.7796	3	1.125	4.2	38	10	6	4	0.0279	0.3185	0.5778	3	early	non-functional
2abd	A	63	G	c	T	6	exposed	14.866	0.2791	1	0	0	1	0	0	0	0	1	0	0	1	-1.8984	-5.24	4.07	0.5611	0.8736	2	1.284	4.7	54	8	5	3	0.0282	0.2945	0.6071	3	late	non-functional
2abd	A	64	T	c	c	6	exposed	12.4282	0.2674	4	1	1	5	3	1	1	4	1	0	0	1	-4.1562	-5.24	4.3	0.3032	0.8736	3	1.259	4.7	36	9	7	2	0.0293	0.3071	0.5833	2	early	non-functional
2abd	A	65	S	c	c	6	exposed	15.2224	0.2558	5	0	4	5	5	0	4	5	0	0	0	0	-0.9377	-5.24	4.39	0.5808	0.7796	1	0.165	0.6	61	7	6	1	0.0252	0.281	0.7619	1	late	non-functional
2abd	A	66	K	H	H	18	exposed	13.3717	0.2442	3	0	3	3	3	0	3	3	0	0	0	0	2.4404	-1.17	4.32	0.4852	0.601	4	0.688	2.5	37	11	7	4	0.0345	0.3173	0.5455	4	late	non-functional
2abd	A	67	E	H	H	18	exposed	15.0282	0.2326	3	0	3	3	3	0	3	3	0	0	0	0	1.6898	-1.17	4.1	0.4806	0.399	0	0	0	0	7	6	1	0.0254	0.2848	0.8095	1	late	non-functional
2abd	A	68	D	H	H	18	exposed	13.5036	0.2209	4	0	4	4	4	0	4	4	0	0	0	0	1.0456	-1.17	3.75	0.3112	0.2204	0	0	0	0	9	8	1	0.0328	0.3039	0.6667	1	late	non-functional
2abd	A	69	A	H	H	18	buried	9.1621	0.2093	4	2	4	6	4	1	4	5	0	1	0	1	-17.7927	-13.3	3.38	0	0.0969	1	0.174	0.6	96	13	9	4	0.0446	0.3568	0.5128	4	early	non-functional
2abd	A	70	M	H	H	18	buried	10.6794	0.1977	4	0	4	4	4	0	4	4	0	0	0	0	-22.8373	-27.33	3.04	0.1267	0.0295	2	0.483	1.8	50	12	8	4	0.0763	0.3598	0.5	1	early	non-functional
2abd	A	71	K	H	H	18	exposed	13.7726	0.186	4	0	4	4	4	0	4	4	0	0	0	0	-0.6819	-1.17	2.78	0.5583	0	2	0.504	1.9	22	9	8	1	0.0309	0.3221	0.5833	1	early	non-functional
2abd	A	72	A	H	H	18	exposed	9.6234	0.1744	4	1	4	5	4	0	4	4	0	1	0	1	-10.3031	-13.3	2.63	0.202	0	4	1.668	6.2	21	9	8	1	0.0462	0.3554	0.5833	1	early	non-functional
2abd	A	73	Y	H	H	18	buried	5.2649	0.1628	4	7	4	11	4	1	4	5	0	6	0	6	-31.5647	-27.33	2.58	0.0167	0	5	1.217	4.5	88	14	8	6	0.1133	0.3981	0.3956	2	early	functional
2abd	A	74	I	H	H	18	buried	10.7169	0.1512	4	1	4	5	4	1	4	5	0	0	0	0	-25.4683	-27.33	2.62	0.111	0	1	0.149	0.5	48	12	8	4	0.049	0.3386	0.4242	4	early	non-functional
2abd	A	75	D	H	H	18	exposed	12.3957	0.1395	2	0	2	2	2	0	2	2	0	0	0	0	-0.7677	-1.17	2.77	0.5203	0	2	0.325	1.2	23	7	7	0	0.0244	0.3162	0.7143	0	early	non-functional
2abd	A	76	K	H	H	18	exposed	10.3045	0.1279	4	1	4	5	4	0	4	4	0	1	0	1	-3.2665	-1.17	3.02	0.4048	0	3	1.413	5.2	38	9	8	1	0.0531	0.3583	0.5278	1	early	non-functional
2abd	A	77	V	H	H	18	buried	8.5777	0.1163	6	0	6	6	6	0	6	6	0	0	0	0	-20.3729	-27.33	3.37	0.02	0	5	1.703	6.3	46	11	8	3	0.0596	0.3707	0.4545	2	early	non-functional
2abd	A	78	E	H	H	18	exposed	14.058	0.1047	2	0	2	2	2	0	2	2	0	0	0	0	1.8469	-1.17	3.76	0.4256	0	3	0.664	2.5	26	8	8	0	0.0389	0.3139	0.6071	0	early	non-functional
2abd	A	79	E	H	H	18	exposed	12.8712	0.093	5	0	5	5	5	0	5	5	0	0	0	0	4.0556	-1.17	4.14	0.2685	0	2	0.373	1.4	28	7	7	0	0.032	0.2976	0.7143	0	early	non-functional
2abd	A	80	L	H	H	18	buried	10.0978	0.0814	7	2	7	9	7	1	7	8	0	1	0	1	-24.899	-27.33	4.42	0.0078	0	1	0.153	0.6	54	13	9	4	0.0799	0.3413	0.4103	2	early	non-functional
2abd	A	81	K	H	H	18	exposed	14.3588	0.0698	2	0	2	2	2	0	2	2	0	0	0	0	1.7976	-1.17	4.59	0.5635	0.0295	3	0.689	2.5	18	12	9	3	0.0347	0.3116	0.5152	3	early	non-functional
2abd	A	82	K	H	H	18	exposed	17.5079	0.0581	2	0	2	2	2	0	2	2	0	0	0	0	2.2869	-1.17	4.62	0.8064	0.0969	0	0	0	0	7	7	0	0.0274	0.2783	0.7619	0	early	non-functional
2abd	A	83	K	H	H	18	exposed	14.8827	0.0465	2	2	2	4	2	2	2	4	0	0	0	0	3.3774	-1.17	4.58	0.4387	0.2204	0	0	0	0	6	6	0	0.0235	0.2671	0.8667	0	early	non-functional
2abd	A	84	Y	c	T	3	exposed	13.403	0.0349	2	5	2	7	2	3	2	5	0	2	0	2	-15.5316	-13.3	4.6	0.1984	0.4286	0	0	0	0	11	6	5	0.0345	0.2925	0.5273	5	early	non-functional
2abd	A	85	G	c	c	3	buried	14.6472	0.0233	4	0	4	4	2	0	2	2	2	0	2	2	-7.5869	-5.24	4.66	0.0851	0.5	0	0	0	0	12	6	6	0.0276	0.3007	0.5303	5	late	non-functional
2abd	A	86	I	c	c	3	exposed	16.4121	0.0116	1	1	0	2	0	0	0	0	1	1	0	2	-9.2497	-27.33	4.47	0.6154	0.6	0	0	0	0	8	3	5	0.0246	0.2925	0.75	5	late	non-functional
1ymb	A	1	G	c	c	3	exposed	19.4426	0	1	0	0	1	0	0	0	0	1	0	0	1	-2.9007	-1.17	3.99	1.021	0.6	0	0	0	0	4	2	2	0.0193	0.2284	0.5	2	late	non-functional
1ymb	A	2	L	c	c	3	buried	17.6475	0.0065	1	2	0	3	1	1	0	2	0	1	0	1	-20.4846	-13.3	3.93	0.1229	0.5	0	0	0	0	9	6	3	0.0273	0.2304	0.4722	3	late	non-functional
1ymb	A	3	S	c	c	3	exposed	21.235	0.0131	5	0	3	7	5	0	3	7	0	0	0	0	-3.2684	-5.24	3.87	0.4234	0.4286	3	0.852	3.9	36	6	6	0	0.0131	0.211	0.7333	0	late	non-functional
1ymb	A	4	D	H	H	15	exposed	22.2783	0.0196	2	0	3	5	2	0	3	5	0	0	0	0	1.6297	-1.17	3.75	0.3976	0.375	1	0.14	0.6	21	6	6	0	0.0133	0.2037	0.8667	0	late	non-functional
1ymb	A	5	G	H	H	15	exposed	21.6474	0.0261	2	0	3	4	2	0	3	4	0	0	0	0	-3.8636	-5.24	3.65	0.4459	0.3333	4	0.7	3.2	19	7	7	0	0.0134	0.2161	0.7619	0	late	non-functional
1ymb	A	6	E	H	H	15	exposed	18.9724	0.0327	5	0	3	6	5	0	3	6	0	0	0	0	1.1856	-1.17	3.52	0.2252	0.2204	4	1.702	7.9	25	10	8	2	0.0169	0.2308	0.5778	2	late	non-functional
1ymb	A	7	W	H	H	15	buried	16.2223	0.0392	5	4	4	9	5	2	4	7	0	2	0	2	-19.0708	-13.3	3.36	0.0667	0.0969	2	0.431	2	29	11	9	2	0.0363	0.2365	0.4727	1	late	non-functional
1ymb	A	8	Q	H	H	15	exposed	20.9892	0.0458	4	0	4	6	4	0	4	6	0	0	0	0	-2.7285	-5.24	3.23	0.5715	0.0295	0	0	0	0	8	8	0	0.0157	0.2227	0.6429	0	late	non-functional
1ymb	A	9	Q	H	H	15	exposed	18.4977	0.0523	4	2	4	9	4	0	4	5	0	2	0	4	-6.7551	-27.33	3.1	0.3134	0	5	1.25	5.8	28	12	8	4	0.0281	0.2525	0.4545	4	late	non-functional
1ymb	A	10	V	H	H	15	buried	13.8233	0.0588	3	1	3	4	3	1	3	4	0	0	0	0	-30.4767	-27.33	2.99	0	0	3	1.062	4.9	45	13	8	5	0.0508	0.2708	0.4103	1	late	non-functional
1ymb	A	11	L	H	H	15	exposed	15.4742	0.0654	2	1	2	3	2	0	2	2	0	1	0	1	-21.4912	-27.33	2.91	0.2695	0	5	0.938	4.3	34	10	8	2	0.0286	0.246	0.4444	2	late	non-functional
1ymb	A	12	N	H	H	15	exposed	17.8946	0.0719	5	0	5	6	5	0	5	6	0	0	0	0	-5.3482	-5.24	2.86	0.612	0	2	0.27	1.3	27	8	8	0	0.0191	0.2368	0.6429	0	late	non-functional
1ymb	A	13	V	H	H	15	buried	14.1284	0.0784	6	2	6	8	6	0	6	6	0	2	0	2	-29.1868	-27.33	2.87	0.0153	0	4	1.217	5.6	35	10	8	2	0.0525	0.2598	0.4667	2	late	non-functional
1ymb	A	14	W	H	H	15	buried	10.6577	0.085	4	2	4	7	4	1	4	6	0	1	0	1	-18.8286	-27.33	2.96	0.0195	0	4	0.823	3.8	45	9	8	1	0.0375	0.2633	0.5	1	late	non-functional
1ymb	A	15	G	H	H	15	exposed	15.6483	0.0915	4	0	4	4	4	0	4	4	0	0	0	0	-6.12	-5.24	3.11	0.4208	0	1	0.14	0.6	29	8	8	0	0.0193	0.2406	0.6429	0	late	non-functional
1ymb	A	16	K	H	H	15	exposed	15.3884	0.098	2	0	2	4	2	0	2	2	0	0	0	2	-1.5563	-1.17	3.28	0.1813	0.0295	2	0.619	2.9	32	8	8	0	0.0245	0.2394	0.6429	0	late	non-functional
1ymb	A	17	V	H	H	15	buried	11.4649	0.1046	4	2	4	6	4	1	4	5	0	1	0	1	-21.2693	-27.33	3.41	0.0212	0.0969	0	0	0	0	9	8	1	0.0507	0.2652	0.5556	1	late	non-functional
1ymb	A	18	E	H	H	15	exposed	14.221	0.1111	4	0	4	5	4	0	4	5	0	0	0	0	-0.727	-1.17	3.46	0.3727	0.1909	2	0.585	2.7	15	7	7	0	0.0133	0.2417	0.7143	0	late	non-functional
1ymb	A	19	A	c	T	2	exposed	16.9232	0.1176	2	0	2	2	2	0	2	2	0	0	0	0	-3.703	-13.3	3.5	0.7614	0.3021	1	0.135	0.6	15	6	6	0	0.0134	0.2318	0.8	0	late	non-functional
1ymb	A	20	D	c	T	2	exposed	15.2167	0.1242	6	0	5	6	6	0	5	6	0	0	0	0	-2.1147	-1.17	3.62	0.4168	0.3806	1	0.17	0.8	19	8	8	0	0.0247	0.2488	0.5714	0	late	non-functional
1ymb	A	21	I	H	H	15	exposed	12.1925	0.1307	5	1	6	7	5	0	6	6	0	1	0	1	-21.778	-27.33	3.91	0.2648	0.3806	2	0.262	1.2	26	12	8	4	0.0497	0.2722	0.4242	4	late	non-functional
1ymb	A	22	A	H	H	15	exposed	13.1039	0.1373	2	0	4	4	2	0	4	4	0	0	0	0	-8.777	-13.3	4.36	0.2421	0.3021	2	0.565	2.6	22	10	6	4	0.0243	0.2512	0.6444	4	late	non-functional
1ymb	A	23	G	H	H	15	exposed	12.9551	0.1438	6	0	5	7	5	0	5	6	1	0	0	1	-3.2602	-5.24	4.95	0.1613	0.1909	1	0.125	0.6	25	9	7	2	0.0139	0.2521	0.6667	2	late	non-functional
1ymb	A	24	H	H	H	15	buried	10.9785	0.1503	5	1	4	6	5	0	4	5	0	1	0	1	-16.3886	-13.3	5.46	0.0416	0.0969	3	0.491	2.3	28	11	8	3	0.0735	0.2865	0.5091	1	late	non-functional
1ymb	A	25	G	H	H	15	buried	8.8223	0.1569	4	0	4	4	4	0	4	4	0	0	0	0	-13.1576	-5.24	5.79	0.0014	0.0295	3	0.647	3	43	14	8	6	0.0471	0.2782	0.4835	4	late	non-functional
1ymb	A	26	Q	H	H	15	buried	12.8803	0.1634	5	1	4	6	4	1	4	5	1	0	0	1	-5.551	-5.24	5.84	0.1163	0	4	0.611	2.8	19	13	8	5	0.0558	0.2782	0.4744	2	late	non-functional
1ymb	A	27	E	H	H	15	exposed	12.2064	0.1699	5	0	4	6	5	0	4	5	0	0	0	1	-0.9844	-1.17	5.62	0.2413	0	4	1.102	5.1	26	9	8	1	0.0224	0.2762	0.5833	1	late	non-functional
1ymb	A	28	V	H	H	15	buried	6.9267	0.1765	4	1	4	5	4	0	4	4	0	1	0	1	-32.1424	-27.33	5.16	0.0161	0	6	1.071	5	45	13	8	5	0.1043	0.3036	0.4487	1	late	non-functional
1ymb	A	29	L	H	H	15	buried	8.2454	0.183	4	1	4	5	4	0	4	4	0	1	0	1	-31.8918	-27.33	4.56	0.0147	0	4	0.818	3.8	48	12	8	4	0.0504	0.2988	0.4394	2	late	non-functional
1ymb	A	30	I	H	H	15	buried	12.6601	0.1895	4	2	4	6	4	1	4	5	0	1	0	1	-28.3231	-27.33	3.94	0.0416	0	2	0.287	1.3	15	11	8	3	0.0531	0.2611	0.4182	3	late	non-functional
1ymb	A	31	R	H	H	15	exposed	12.051	0.1961	4	0	4	9	4	0	4	4	0	0	0	5	-10.829	-5.24	3.39	0.3994	0	4	1.689	7.8	58	11	9	2	0.0351	0.2722	0.5091	2	late	non-functional
1ymb	A	32	L	H	H	15	buried	9.0137	0.2026	4	1	4	5	4	0	4	4	0	1	0	1	-28.6969	-27.33	2.94	0.0725	0	6	1.542	7.1	45	13	9	4	0.057	0.2881	0.4487	1	late	non-functional
1ymb	A	33	F	H	H	15	buried	11.8907	0.2092	2	4	2	6	2	0	2	2	0	4	0	4	-32.0203	-27.33	2.72	0.0225	0.0295	4	0.663	3.1	65	11	9	2	0.0279	0.2652	0.5455	2	late	non-functional
1ymb	A	34	T	H	H	15	exposed	15.0972	0.2157	2	0	2	3	2	0	2	3	0	0	0	0	-8.7615	-13.3	2.68	0.3783	0.0673	0	0	0	0	8	7	1	0.0168	0.2421	0.6429	1	late	non-functional
1ymb	A	35	G	H	H	15	exposed	14.7884	0.2222	2	0	2	3	2	0	2	3	0	0	0	0	-7.0263	-5.24	2.78	0.4962	0.1235	4	1.56	7.2	18	6	6	0	0.0131	0.2347	0.9333	0	late	non-functional
1ymb	A	36	H	c	c	1	exposed	12.9514	0.2288	6	0	6	6	6	0	6	6	0	0	0	0	-11.7114	-13.3	2.96	0.2511	0.1786	4	0.913	4.2	28	10	9	1	0.0235	0.2633	0.5556	1	late	non-functional
1ymb	A	37	P	H	H	4	exposed	16.5722	0.2353	1	0	0	1	1	0	0	1	0	0	0	0	-3.646	-5.24	3.17	0.5461	0.202	1	0.172	0.8	92	9	9	0	0.0193	0.2464	0.6389	0	late	non-functional
1ymb	A	38	E	H	H	4	exposed	15.7549	0.2418	2	1	2	3	2	0	2	2	0	1	0	1	1.5313	-1.17	3.38	0.3553	0.2081	2	0.293	1.4	36	7	7	0	0.0208	0.2421	0.7619	0	late	non-functional
1ymb	A	39	T	H	H	4	buried	12.4619	0.2484	4	1	4	5	4	0	4	4	0	1	0	1	-9.4142	-5.24	3.56	0.0301	0.2204	5	0.839	3.9	35	10	7	3	0.0381	0.2656	0.4889	2	late	non-functional
1ymb	A	40	L	H	H	4	buried	14.9821	0.2549	4	1	4	5	4	0	4	4	0	1	0	1	-19.0204	-27.33	3.74	0.0872	0.2877	3	0.475	2.2	37	10	7	3	0.033	0.2484	0.5556	1	late	non-functional
1ymb	A	41	E	c	T	11	exposed	18.1383	0.2614	3	0	2	3	3	0	2	3	0	0	0	0	1.0808	-1.17	3.94	0.551	0.4285	0	0	0	0	9	8	1	0.0163	0.2368	0.6111	1	late	non-functional
1ymb	A	42	K	c	T	11	exposed	14.7093	0.268	2	0	2	2	2	0	2	2	0	0	0	0	-0.789	-1.17	4.15	0.3436	0.601	5	0.898	4.2	26	9	7	2	0.0828	0.2488	0.4444	2	late	non-functional
1ymb	A	43	F	c	c	11	exposed	13.1199	0.2745	7	2	7	9	7	1	7	8	0	1	0	1	-13.804	-27.33	4.37	0.2159	0.7796	7	1.167	5.4	97	8	8	0	0.0209	0.2357	0.6786	0	late	non-functional
1ymb	A	44	D	c	T	11	exposed	19.1694	0.281	1	0	1	4	1	0	1	4	0	0	0	0	0.5058	-1.17	4.58	0.6553	0.9031	3	0.422	2	28	7	7	0	0.018	0.223	0.7143	0	late	non-functional
1ymb	A	45	K	c	T	11	exposed	16.6897	0.2876	3	2	2	6	3	2	2	5	0	0	0	1	0.4054	-1.17	4.74	0.4937	0.9705	1	0.147	0.7	18	5	5	0	0.0132	0.2051	0.9	0	late	non-functional
1ymb	A	46	F	c	T	11	buried	15.1019	0.2941	4	6	4	10	4	3	4	7	0	3	0	3	-27.724	-27.33	4.79	0.0029	1	0	0	0	0	9	7	2	0.0535	0.2368	0.4722	1	late	non-functional
1ymb	A	47	K	c	T	11	exposed	19.7139	0.3007	4	0	3	7	4	0	3	7	0	0	0	0	-1.4073	-1.17	4.78	0.3574	1	1	0.202	0.9	19	10	8	2	0.0363	0.2315	0.5111	2	late	non-functional
1ymb	A	48	H	c	T	11	exposed	21.0572	0.3072	3	0	2	3	3	0	2	3	0	0	0	0	-4.6152	-13.3	4.71	0.5435	1	2	0.295	1.4	29	6	6	0	0.0133	0.2062	0.6667	0	late	non-functional
1ymb	A	49	L	c	c	11	buried	19.0912	0.3137	2	1	2	3	2	1	2	3	0	0	0	0	-23.1342	-27.33	4.64	0.0217	0.9705	2	0.387	1.8	28	8	7	1	0.0279	0.2131	0.5357	1	late	non-functional
1ymb	A	50	K	c	c	11	exposed	22.2214	0.3203	3	0	1	3	3	0	1	3	0	0	0	0	0.0818	-1.17	4.56	0.6405	0.9031	3	0.534	2.5	30	7	7	0	0.0157	0.2128	0.619	0	late	non-functional
1ymb	A	51	T	c	S	11	exposed	21.65	0.3268	3	0	1	3	3	0	1	3	0	0	0	0	-3.7136	-5.24	4.48	0.4496	0.7796	0	0	0	0	6	6	0	0.0148	0.199	0.8667	0	late	non-functional
1ymb	A	52	E	H	H	5	exposed	18.5729	0.3333	2	0	2	2	2	0	2	2	0	0	0	0	0.108	-1.17	4.35	0.4205	0.601	0	0	0	0	9	7	2	0.0343	0.2234	0.5278	2	late	non-functional
1ymb	A	53	A	H	H	5	exposed	21.2532	0.3399	1	0	1	1	1	0	1	1	0	0	0	0	-5.2552	-13.3	4.16	0.5838	0.399	0	0	0	0	6	6	0	0.0138	0.1977	0.8	0	late	non-functional
1ymb	A	54	E	H	H	5	exposed	21.9765	0.3464	4	1	1	5	4	1	1	5	0	0	0	0	1.0532	-1.17	3.97	0.3749	0.25	0	0	0	0	9	9	0	0.0169	0.2084	0.6111	0	late	non-functional
1ymb	A	55	M	H	H	5	buried	16.8034	0.3529	5	1	5	6	5	0	5	5	0	1	0	1	-26.5607	-27.33	3.83	0.029	0.1937	0	0	0	0	11	8	3	0.0229	0.2304	0.4727	1	late	non-functional
1ymb	A	56	K	H	H	5	exposed	18.0502	0.3595	3	1	2	4	2	0	2	2	1	1	0	2	-0.6391	-1.17	3.76	0.4758	0.2204	0	0	0	0	9	7	2	0.0315	0.2343	0.5	2	late	non-functional
1ymb	A	57	A	c	T	2	exposed	20.5935	0.366	3	0	3	3	3	0	3	3	0	0	0	0	-4.9413	-13.3	3.79	0.6305	0.3021	0	0	0	0	6	6	0	0.014	0.1992	0.6667	0	late	non-functional
1ymb	A	58	S	c	c	2	buried	17.962	0.3725	6	0	5	6	6	0	5	6	0	0	0	0	-6.1811	-5.24	3.9	0.11	0.3806	0	0	0	0	8	8	0	0.018	0.2214	0.5357	0	late	non-functional
1ymb	A	59	E	H	H	19	exposed	19.0225	0.3791	3	0	3	3	3	0	3	3	0	0	0	0	2.1081	-1.17	4	0.5669	0.3806	2	0.381	1.8	19	6	6	0	0.0163	0.2221	0.6667	0	late	non-functional
1ymb	A	60	D	H	H	19	exposed	17.0041	0.3856	2	0	2	2	2	0	2	2	0	0	0	0	0.9833	-1.17	4.04	0.3944	0.3021	4	0.601	2.8	30	6	6	0	0.0138	0.2243	0.8	0	late	non-functional
1ymb	A	61	L	H	H	19	buried	13.3185	0.3922	4	4	3	8	4	0	3	4	0	4	0	4	-26.5376	-27.33	3.98	0	0.1909	5	0.815	3.8	26	12	8	4	0.0812	0.2661	0.3485	2	late	non-functional
1ymb	A	62	K	H	H	19	exposed	14.9315	0.3987	5	0	4	5	5	0	4	5	0	0	0	0	3.5539	-1.17	3.81	0.2965	0.0969	4	0.804	3.7	24	12	8	4	0.0221	0.2432	0.5152	4	late	non-functional
1ymb	A	63	K	H	H	19	exposed	15.2111	0.4052	4	0	4	4	4	0	4	4	0	0	0	0	1.2418	-1.17	3.54	0.6137	0.0295	1	0.187	0.9	38	9	8	1	0.0218	0.2464	0.5833	1	late	non-functional
1ymb	A	64	H	H	H	19	exposed	10.3071	0.4118	4	1	4	6	4	0	4	4	0	1	0	2	-14.9234	-13.3	3.26	0.2127	0	7	1.33	6.1	47	9	8	1	0.0199	0.2492	0.6111	1	late	functional
1ymb	A	65	G	H	H	19	buried	9.1105	0.4183	4	0	4	4	4	0	4	4	0	0	0	0	-13.4329	-5.24	3.04	0	0	2	0.39	1.8	39	16	8	8	0.047	0.2849	0.4417	6	late	non-functional
1ymb	A	66	T	H	H	19	exposed	11.2665	0.4248	6	1	4	7	6	0	4	6	0	1	0	1	-9.4771	-5.24	2.94	0.2434	0	2	0.397	1.8	24	12	8	4	0.0316	0.2606	0.5455	4	late	non-functional
1ymb	A	67	V	H	H	19	exposed	10.2525	0.4314	4	0	4	4	4	0	4	4	0	0	0	0	-14.537	-27.33	2.92	0.5321	0	1	0.138	0.6	30	8	8	0	0.0266	0.2576	0.6429	0	late	non-functional
1ymb	A	68	V	H	H	19	exposed	5.876	0.4379	4	0	4	4	4	0	4	4	0	0	0	0	-26.0967	-27.33	2.95	0.2303	0	6	1.105	5.1	48	9	8	1	0.0286	0.2666	0.6111	1	late	non-functional
1ymb	A	69	L	H	H	19	buried	6.4977	0.4444	4	1	4	5	4	0	4	4	0	1	0	1	-29.5142	-27.33	3.02	0.0213	0	4	0.803	3.7	25	10	8	2	0.0375	0.2722	0.5556	2	late	non-functional
1ymb	A	70	T	H	H	19	exposed	10.3526	0.451	5	0	4	5	5	0	4	5	0	0	0	0	-10.7476	-13.3	3.1	0.4907	0	2	0.291	1.3	16	9	8	1	0.0486	0.2642	0.5556	1	late	non-functional
1ymb	A	71	A	H	H	19	exposed	8.543	0.4575	4	0	4	4	4	0	4	4	0	0	0	0	-15.8314	-13.3	3.21	0.3512	0	2	0.363	1.7	43	8	8	0	0.0367	0.2647	0.6429	0	late	non-functional
1ymb	A	72	L	H	H	19	buried	5.9744	0.4641	4	2	4	6	4	0	4	4	0	2	0	2	-24.8406	-27.33	3.35	0.0671	0	3	0.494	2.3	34	8	8	0	0.0319	0.2737	0.6429	0	late	non-functional
1ymb	A	73	G	H	H	19	buried	10.0259	0.4706	4	0	4	4	4	0	4	4	0	0	0	0	-8.8704	-5.24	3.48	0.0343	0	3	0.778	3.6	18	9	8	1	0.048	0.2797	0.5	1	late	non-functional
1ymb	A	74	G	H	H	19	exposed	11.8568	0.4771	2	0	2	2	2	0	2	2	0	0	0	0	-5.945	-5.24	3.57	0.3703	0	3	0.415	1.9	19	9	8	1	0.0516	0.2689	0.5278	1	late	non-functional
1ymb	A	75	I	H	H	19	buried	10.4164	0.4837	4	1	4	5	4	0	4	4	0	1	0	1	-25.4148	-27.33	3.65	0.0255	0.0295	4	0.791	3.7	36	12	9	3	0.085	0.2732	0.4242	3	late	non-functional
1ymb	A	76	L	H	H	19	buried	10.4544	0.4902	4	1	4	5	4	0	4	4	0	1	0	1	-25.6364	-27.33	3.79	0.0183	0.0969	4	0.787	3.6	36	11	8	3	0.054	0.2737	0.3818	2	late	non-functional
1ymb	A	77	K	H	H	19	exposed	14.5554	0.4967	2	1	2	3	2	0	2	2	0	1	0	1	-1.1061	-1.17	4.05	0.4273	0.2204	1	0.367	1.7	21	7	6	1	0.018	0.2567	0.619	1	late	non-functional
1ymb	A	78	K	c	T	5	exposed	16.1335	0.4967	5	0	4	7	5	0	4	5	0	0	0	2	1.3592	-1.17	4.36	0.3753	0.399	0	0	0	0	8	8	0	0.018	0.2421	0.6429	0	late	non-functional
1ymb	A	79	K	c	T	5	exposed	17.5905	0.4902	3	2	3	5	3	0	3	3	0	2	0	2	-1.4014	-1.17	4.65	0.3753	0.601	3	0.498	2.3	45	8	7	1	0.0314	0.2402	0.5357	1	late	non-functional
1ymb	A	80	G	c	T	5	exposed	16.2524	0.4837	3	0	3	3	3	0	3	3	0	0	0	0	-3.9496	-1.17	4.82	0.2423	0.75	3	0.825	3.8	55	7	6	1	0.0271	0.2525	0.5714	1	late	non-functional
1ymb	A	81	H	c	c	5	exposed	19.2507	0.4771	3	0	2	3	3	0	2	3	0	0	0	0	-3.9253	-13.3	4.8	0.6782	0.8063	0	0	0	0	6	6	0	0.0184	0.2253	0.6	0	late	non-functional
1ymb	A	82	H	c	c	5	buried	14.1457	0.4706	7	0	7	7	7	0	7	7	0	0	0	0	-11.5676	-13.3	4.59	0.0486	0.75	3	0.463	2.1	43	9	8	1	0.0211	0.2421	0.5278	1	late	non-functional
1ymb	A	83	E	H	H	13	exposed	17.8163	0.4641	4	0	3	4	4	0	3	4	0	0	0	0	1.57	-1.17	4.29	0.4737	0.601	1	0.125	0.6	14	6	6	0	0.0152	0.2208	0.7333	0	late	non-functional
1ymb	A	84	A	H	H	13	exposed	17.408	0.4575	1	0	0	1	1	0	0	1	0	0	0	0	-5.8473	-13.3	3.98	0.6437	0.399	0	0	0	0	7	7	0	0.0181	0.2263	0.6667	0	late	non-functional
1ymb	A	85	E	H	H	13	exposed	14.5966	0.451	2	0	2	4	2	0	2	2	0	0	0	2	0.0531	-1.17	3.75	0.2827	0.2204	4	0.606	2.8	25	9	7	2	0.0423	0.2516	0.5	2	late	non-functional
1ymb	A	86	L	H	H	13	buried	12.3759	0.4444	6	2	6	8	6	0	6	6	0	2	0	2	-24.9361	-27.33	3.63	0.0015	0.0969	3	0.482	2.2	48	11	8	3	0.083	0.2598	0.4	1	late	non-functional
1ymb	A	87	K	H	H	13	exposed	17.3934	0.4379	4	0	4	4	4	0	4	4	0	0	0	0	1.6082	-1.17	3.59	0.514	0.0295	2	0.315	1.5	20	9	8	1	0.0278	0.2277	0.5556	1	late	non-functional
1ymb	A	88	P	H	H	13	exposed	14.9176	0.4314	2	0	2	2	2	0	2	2	0	0	0	0	-2.5881	-5.24	3.59	0.4418	0	1	0.122	0.6	18	8	8	0	0.0272	0.2343	0.6429	0	late	non-functional
1ymb	A	89	L	H	H	13	exposed	10.7802	0.4248	4	0	4	4	4	0	4	4	0	0	0	0	-18.8776	-27.33	3.63	0.2536	0	4	0.623	2.9	57	8	8	0	0.0185	0.2387	0.6429	0	late	non-functional
1ymb	A	90	A	H	H	13	buried	13.2193	0.4183	4	1	4	5	4	0	4	4	0	1	0	1	-16.6327	-13.3	3.68	0.0058	0	2	0.504	2.3	31	11	8	3	0.0423	0.2456	0.4545	3	late	non-functional
1ymb	A	91	Q	H	H	13	exposed	17.0313	0.4118	6	0	6	7	6	0	6	7	0	0	0	0	-3.4019	-5.24	3.76	0.4516	0	0	0	0	0	10	9	1	0.0201	0.2247	0.5333	1	late	non-functional
1ymb	A	92	S	H	H	13	exposed	14.109	0.4052	4	0	4	5	4	0	4	5	0	0	0	0	-5.5846	-5.24	3.85	0.2308	0	2	0.324	1.5	34	10	9	1	0.0354	0.2315	0.6222	1	late	non-functional
1ymb	A	93	H	H	H	13	exposed	10.9028	0.3987	4	0	4	4	2	0	2	2	2	0	2	2	-14.4492	-13.3	3.97	0.2511	0.0295	6	0.921	4.3	98	10	9	1	0.0235	0.2432	0.6222	1	late	functional
1ymb	A	94	A	H	H	13	buried	15.6145	0.3922	4	1	4	5	4	0	4	4	0	1	0	1	-15.5853	-13.3	4.09	0.0033	0.0969	3	0.381	1.8	33	13	9	4	0.0498	0.2452	0.4103	1	late	non-functional
1ymb	A	95	T	H	H	13	exposed	18.5137	0.3856	2	1	2	3	2	0	2	2	0	1	0	1	-4.7451	-13.3	4.23	0.4526	0.2204	0	0	0	0	8	7	1	0.0144	0.2155	0.7143	1	late	non-functional
1ymb	A	96	K	c	T	5	exposed	17.7096	0.3791	2	0	2	3	2	0	2	3	0	0	0	0	1.5241	-1.17	4.38	0.6705	0.399	1	0.159	0.7	35	7	7	0	0.0134	0.2137	0.9048	0	late	non-functional
1ymb	A	97	H	c	T	5	exposed	14.0036	0.3725	2	1	2	4	2	1	2	4	0	0	0	0	-4.8235	-13.3	4.49	0.4075	0.601	0	0	0	0	8	7	1	0.0595	0.2398	0.6786	1	late	non-functional
1ymb	A	98	K	c	c	5	exposed	17.177	0.366	2	1	2	3	2	0	2	2	0	1	0	1	0.0206	-1.17	4.5	0.4468	0.75	2	0.257	1.2	35	8	7	1	0.0137	0.2284	0.7143	1	late	non-functional
1ymb	A	99	I	c	c	5	buried	11.7055	0.3595	3	1	2	4	0	1	0	1	3	0	2	3	-16.3588	-27.33	4.37	0.1113	0.8063	4	0.718	3.3	56	9	7	2	0.0697	0.2703	0.4167	1	late	non-functional
1ymb	A	100	P	c	c	5	exposed	13.1701	0.3529	4	1	4	5	4	1	4	5	0	0	0	0	-4.5518	-5.24	4.11	0.2445	0.75	0	0	0	0	8	6	2	0.0444	0.2615	0.4286	1	late	non-functional
1ymb	A	101	I	H	H	18	exposed	11.986	0.3464	4	1	3	5	3	0	3	3	1	1	0	2	-21.0457	-27.33	3.76	0.2139	0.601	1	0.234	1.1	63	9	6	3	0.0533	0.2792	0.4722	3	late	non-functional
1ymb	A	102	K	H	H	18	exposed	12.8429	0.3399	3	2	3	5	3	2	3	5	0	0	0	0	-2.3001	-1.17	3.4	0.4382	0.399	1	0.131	0.6	41	6	6	0	0.0206	0.258	0.8	0	late	non-functional
1ymb	A	103	Y	H	H	18	buried	11.2166	0.3333	4	3	4	7	4	2	4	6	0	1	0	1	-19.9403	-13.3	3.1	0.1557	0.2204	2	0.456	2.1	31	9	8	1	0.0612	0.2849	0.5	1	late	non-functional
1ymb	A	104	L	H	H	18	buried	6.9481	0.3268	4	0	4	4	4	0	4	4	0	0	0	0	-26.5221	-27.33	2.92	0.0854	0.0969	5	0.746	3.5	46	10	9	1	0.0655	0.3018	0.5111	1	late	non-functional
1ymb	A	105	E	H	H	18	exposed	10.401	0.3203	4	0	4	4	4	0	4	4	0	0	0	0	-2.4364	-1.17	2.9	0.277	0.0295	3	0.521	2.4	22	9	8	1	0.0285	0.2909	0.5556	1	late	non-functional
1ymb	A	106	F	H	H	18	buried	10.1319	0.3137	4	5	4	9	4	3	4	7	0	2	0	2	-24.9999	-27.33	3.04	0.1038	0	5	1.238	5.7	29	10	8	2	0.0444	0.2892	0.4667	2	late	non-functional
1ymb	A	107	I	H	H	18	buried	3.9237	0.3072	4	1	4	5	4	0	4	4	0	1	0	1	-30.4345	-27.33	3.25	0.1471	0	3	0.582	2.7	42	11	8	3	0.0778	0.3091	0.4727	3	early	non-functional
1ymb	A	108	S	H	H	18	buried	5.9829	0.3007	4	0	4	5	4	0	4	5	0	0	0	0	-13.0134	-5.24	3.42	0.0469	0	4	1.274	5.9	51	11	8	3	0.0915	0.3036	0.4	3	early	non-functional
1ymb	A	109	D	H	H	18	exposed	9.4997	0.2941	4	0	4	6	4	0	4	5	0	0	0	1	-4.5339	-1.17	3.48	0.4498	0	4	0.853	3.9	25	8	8	0	0.0224	0.2782	0.6429	0	early	non-functional
1ymb	A	110	A	H	H	18	buried	7.3639	0.2876	4	0	4	5	4	0	4	4	0	0	0	1	-21.0244	-13.3	3.37	0.0308	0	6	1.843	8.5	24	12	8	4	0.0607	0.3006	0.4697	4	early	non-functional
1ymb	A	111	I	H	H	18	buried	5.8186	0.281	4	2	4	6	4	0	4	4	0	2	0	2	-31.8432	-27.33	3.13	0.0479	0	4	0.816	3.8	69	9	8	1	0.0372	0.2898	0.5833	1	early	non-functional
1ymb	A	112	I	H	H	18	buried	10.2067	0.2745	4	1	4	5	4	0	4	4	0	1	0	1	-28.3696	-27.33	2.84	0.1507	0	2	0.632	2.9	52	11	8	3	0.0918	0.2948	0.4	3	early	non-functional
1ymb	A	113	H	H	H	18	exposed	12.9525	0.268	4	0	4	7	4	0	4	4	0	0	0	3	-13.0138	-13.3	2.62	0.4112	0	3	1.249	5.8	17	8	8	0	0.0207	0.2642	0.6429	0	early	non-functional
1ymb	A	114	V	H	H	18	buried	10.8752	0.2614	4	0	4	4	4	0	4	4	0	0	0	0	-24.6729	-27.33	2.55	0.0305	0	4	0.782	3.6	30	12	8	4	0.0638	0.2818	0.3939	3	early	non-functional
1ymb	A	115	L	H	H	18	buried	12.0478	0.2549	4	3	4	7	4	0	4	4	0	3	0	3	-32.218	-27.33	2.67	0.0103	0	1	0.136	0.6	43	10	9	1	0.0312	0.2576	0.5556	1	early	non-functional
1ymb	A	116	H	H	H	18	exposed	15.5974	0.2484	3	0	2	3	2	0	2	2	1	0	0	1	-13.4562	-13.3	2.99	0.2975	0.0295	3	1.063	4.9	37	10	9	1	0.0338	0.2567	0.5556	1	early	non-functional
1ymb	A	117	S	H	H	18	exposed	16.2146	0.2418	2	0	2	3	2	0	2	2	0	0	0	1	-5.1824	-5.24	3.48	0.4119	0.0969	3	1.109	5.1	31	7	7	0	0.0136	0.2318	0.7619	0	late	non-functional
1ymb	A	118	K	H	H	18	exposed	15.1829	0.2353	4	0	2	4	3	0	2	3	1	0	0	1	0.5721	-1.17	4.05	0.2653	0.2204	4	0.668	3.1	24	6	6	0	0.0187	0.2273	0.8667	0	late	non-functional
1ymb	A	119	H	c	S	6	buried	16.3479	0.2288	9	0	8	9	9	0	8	9	0	0	0	0	-10.3656	-5.24	4.61	0.1386	0.399	1	0.175	0.8	46	8	8	0	0.0166	0.2208	0.6786	0	late	non-functional
1ymb	A	120	P	c	T	6	exposed	20.2255	0.2222	0	0	0	0	0	0	0	0	0	0	0	0	-0.5951	-1.17	5.05	0.6938	0.601	0	0	0	0	8	8	0	0.0132	0.2208	0.6786	0	late	non-functional
1ymb	A	121	G	c	T	6	exposed	21.6696	0.2157	2	0	2	2	2	0	2	2	0	0	0	0	-3.5306	-5.24	5.27	0.79	0.7796	2	0.26	1.2	19	6	6	0	0.0172	0.2195	0.7333	0	late	non-functional
1ymb	A	122	D	c	T	6	exposed	20.0851	0.2092	4	0	4	5	4	0	4	4	0	0	0	1	0.1708	-1.17	5.19	0.5418	0.8736	2	0.552	2.6	25	5	5	0	0.0132	0.1987	0.8	0	late	non-functional
1ymb	A	123	F	c	S	6	buried	15.7504	0.2026	3	4	2	8	2	1	2	3	1	3	0	5	-22.6914	-27.33	4.87	0.0364	0.8736	2	0.361	1.7	37	11	8	3	0.0443	0.2444	0.3818	1	late	non-functional
1ymb	A	124	G	c	c	6	exposed	19.1518	0.1961	4	0	4	4	4	0	4	4	0	0	0	0	-3.4559	-13.3	4.45	0.349	0.7796	0	0	0	0	7	7	0	0.0173	0.224	0.5714	0	late	non-functional
1ymb	A	125	A	H	H	24	exposed	20.1215	0.1895	2	0	2	2	2	0	2	2	0	0	0	0	-4.222	-13.3	4.05	0.7671	0.601	3	0.547	2.5	47	6	6	0	0.0143	0.226	0.8	0	late	non-functional
1ymb	A	126	D	H	H	24	exposed	20.2753	0.183	3	0	2	5	3	0	2	3	0	0	0	2	0.1475	-1.17	3.74	0.469	0.399	2	0.442	2	49	7	6	1	0.0162	0.2311	0.6667	1	late	non-functional
1ymb	A	127	A	H	H	24	buried	16.4681	0.1765	3	3	2	6	3	1	2	4	0	2	0	2	-15.3765	-13.3	3.56	0.0671	0.2204	2	0.768	3.6	41	12	8	4	0.028	0.2533	0.4545	3	late	non-functional
1ymb	A	128	Q	H	H	24	exposed	15.1342	0.1699	4	0	4	5	4	0	4	5	0	0	0	0	-6.4258	-5.24	3.51	0.3253	0.0969	2	0.807	3.7	19	10	9	1	0.0441	0.2629	0.5111	1	late	non-functional
1ymb	A	129	G	H	H	24	exposed	15.9467	0.1634	4	0	4	4	4	0	4	4	0	0	0	0	-3.9268	-5.24	3.59	0.423	0.0295	3	0.57	2.6	36	8	8	0	0.0211	0.2448	0.6429	0	late	non-functional
1ymb	A	130	A	H	H	24	buried	14.8764	0.1569	4	1	4	5	4	0	4	4	0	1	0	1	-18.0236	-13.3	3.78	0.0304	0	3	0.854	3.9	77	13	8	5	0.0357	0.2611	0.4487	3	late	non-functional
1ymb	A	131	M	H	H	24	buried	10.7961	0.1503	4	0	4	4	4	0	4	4	0	0	0	0	-33.2464	-27.33	4.06	0.0014	0	2	0.621	2.9	73	11	8	3	0.0391	0.2812	0.4727	2	late	non-functional
1ymb	A	132	T	H	H	24	exposed	12.1218	0.1438	4	0	4	5	4	0	4	5	0	0	0	0	-7.8608	-13.3	4.28	0.32	0	5	0.992	4.6	22	10	8	2	0.0544	0.2876	0.5111	2	late	non-functional
1ymb	A	133	K	H	H	24	exposed	15.0639	0.1373	5	1	4	6	4	0	4	4	1	1	0	2	-2.2018	-1.17	4.33	0.2664	0	2	1.619	7.5	43	10	8	2	0.0297	0.2598	0.4889	2	early	non-functional
1ymb	A	134	A	H	H	24	buried	10.9163	0.1307	4	0	4	4	4	0	4	4	0	0	0	0	-20.1904	-13.3	4.14	0.0088	0	4	1.016	4.7	37	11	8	3	0.0611	0.2792	0.4182	1	early	non-functional
1ymb	A	135	L	H	H	24	buried	7.4605	0.1242	5	2	4	7	5	0	4	5	0	2	0	2	-23.9517	-27.33	3.78	0.0169	0	4	0.973	4.5	44	9	8	1	0.03	0.2876	0.5556	1	early	non-functional
1ymb	A	136	E	H	H	24	exposed	12.1844	0.1176	4	0	4	4	4	0	4	4	0	0	0	0	-0.816	-1.17	3.4	0.3781	0	3	0.721	3.3	19	9	8	1	0.0366	0.2876	0.5556	1	early	non-functional
1ymb	A	137	L	H	H	24	buried	12.8196	0.1111	6	0	4	6	6	0	4	6	0	0	0	0	-20.235	-27.33	3.2	0.1458	0	3	0.413	1.9	17	10	8	2	0.0516	0.2722	0.4222	1	early	non-functional
1ymb	A	138	F	H	H	24	buried	7.8062	0.1046	4	4	4	8	4	1	4	5	0	3	0	3	-33.0058	-27.33	3.21	0.0766	0	2	0.436	2	32	8	8	0	0.0391	0.2698	0.6429	0	late	non-functional
1ymb	A	139	R	H	H	24	exposed	9.7208	0.098	5	0	4	5	5	0	4	5	0	0	0	0	-9.6054	-5.24	3.42	0.1941	0	1	0.223	1	52	11	8	3	0.0608	0.286	0.4182	3	late	non-functional
1ymb	A	140	N	H	H	24	exposed	14.6469	0.0915	5	0	4	5	5	0	4	5	0	0	0	0	-4.636	-5.24	3.7	0.5593	0	1	0.128	0.6	16	8	8	0	0.0258	0.2563	0.6429	0	late	non-functional
1ymb	A	141	D	H	H	24	exposed	14.1528	0.085	6	1	4	7	6	0	4	6	0	1	0	1	-3.5904	-1.17	3.95	0.1705	0	4	0.571	2.6	27	9	8	1	0.0401	0.2602	0.5278	1	late	non-functional
1ymb	A	142	I	H	H	24	buried	11.6486	0.0784	4	2	4	6	4	2	4	6	0	0	0	0	-32.9486	-27.33	4.12	0.0093	0	3	0.621	2.9	47	11	8	3	0.0579	0.2718	0.4364	2	late	non-functional
1ymb	A	143	A	H	H	24	exposed	15.0038	0.0719	4	0	4	4	4	0	4	4	0	0	0	0	-10.2073	-13.3	4.22	0.312	0	2	0.475	2.2	26	9	8	1	0.0259	0.2512	0.5556	1	late	non-functional
1ymb	A	144	A	H	H	24	exposed	17.5141	0.0654	4	0	4	4	4	0	4	4	0	0	0	0	-7.3292	-13.3	4.28	0.4205	0	2	0.317	1.5	13	8	8	0	0.0209	0.2294	0.6429	0	late	non-functional
1ymb	A	145	K	H	H	24	exposed	16.4818	0.0588	5	1	4	6	5	0	4	5	0	1	0	1	-0.276	-1.17	4.35	0.1831	0	0	0	0	0	11	8	3	0.0322	0.2308	0.4182	3	late	non-functional
1ymb	A	146	Y	H	H	24	buried	14.8572	0.0523	5	5	4	10	4	3	4	7	1	2	0	3	-22.7693	-13.3	4.44	0.0115	0.0295	0	0	0	0	12	9	3	0.0366	0.2318	0.4545	2	late	non-functional
1ymb	A	147	K	H	H	24	exposed	21.362	0.0458	3	0	3	3	3	0	3	3	0	0	0	0	-0.8557	-1.17	4.67	0.7214	0.0969	0	0	0	0	10	9	1	0.0198	0.2119	0.5556	1	late	non-functional
1ymb	A	148	E	H	H	24	exposed	21.5831	0.0392	3	0	3	3	3	0	3	3	0	0	0	0	0.3888	-1.17	4.98	0.6844	0.2204	0	0	0	0	7	7	0	0.0133	0.2011	0.7619	0	late	non-functional
1ymb	A	149	L	c	T	5	exposed	20.2762	0.0327	2	1	2	3	2	0	2	2	0	1	0	1	-17.6609	-27.33	5.44	0.4574	0.399	0	0	0	0	7	6	1	0.0169	0.2131	0.7143	1	late	non-functional
1ymb	A	150	G	c	T	5	exposed	21.8735	0.0261	4	0	4	4	4	0	4	4	0	0	0	0	-5.2499	-5.24	5.72	0.6284	0.601	0	0	0	0	7	7	0	0.0143	0.2011	0.7619	0	late	non-functional
1ymb	A	151	F	c	c	5	buried	17.6158	0.0196	3	4	2	7	3	3	2	6	0	1	0	1	-15.1814	-27.33	5.94	0.1222	0.7143	0	0	0	0	9	7	2	0.0181	0.2084	0.5278	2	late	non-functional
1ymb	A	152	Q	c	c	5	exposed	17.7415	0.0131	4	1	2	5	3	1	2	4	1	0	0	1	-4.2826	-5.24	6.22	0.4129	0.8333	0	0	0	0	6	4	2	0.031	0.224	0.6	1	late	non-functional
1ymb	A	153	G	c	c	5	exposed	22.6504	0.0065	0	0	0	0	0	0	0	0	0	0	0	0	-0.4095	-5.24	6.53	1.4988	1	0	0	0	0	4	3	1	0.0131	0.1915	1	1	late	non-functional
1mbc	A	1	V	c	c	3	exposed	20.1741	0	0	0	0	1	0	0	0	0	0	0	0	1	-6.9498	-5.24	3.33	1.0612	0.6	0	0	0	0	4	2	2	0.0202	0.2357	0.5	1	late	non-functional
1mbc	A	2	L	c	c	3	buried	17.5486	0.0065	1	2	0	3	1	1	0	2	0	1	0	1	-22.5892	-13.3	3.26	0.0724	0.5	0	0	0	0	10	6	4	0.0282	0.2387	0.4	1	late	non-functional
1mbc	A	3	S	c	c	3	exposed	21.1841	0.0131	6	0	3	6	6	0	3	6	0	0	0	0	-4.272	-5.24	3.17	0.4075	0.4286	3	0.851	3.9	36	6	6	0	0.0131	0.2122	0.7333	0	late	non-functional
1mbc	A	4	E	H	H	32	exposed	22.1635	0.0196	2	0	2	3	2	0	2	2	0	0	0	1	0.4159	-1.17	3.04	0.4715	0.375	1	0.144	0.7	21	6	6	0	0.0133	0.2045	0.8667	0	late	non-functional
1mbc	A	5	G	H	H	32	exposed	21.564	0.0261	3	0	2	3	3	0	2	3	0	0	0	0	-5.251	-5.24	2.97	0.3962	0.3333	3	0.557	2.5	19	7	7	0	0.0136	0.2183	0.7619	0	late	non-functional
1mbc	A	6	E	H	H	32	exposed	18.917	0.0327	5	2	3	7	5	1	3	6	0	1	0	1	-0.5312	-1.17	2.79	0.1923	0.2204	4	1.706	7.8	25	10	8	2	0.0201	0.2318	0.5778	2	late	non-functional
1mbc	A	7	W	H	H	32	buried	16.2245	0.0392	5	2	4	7	5	0	4	5	0	2	0	2	-20.4582	-13.3	2.62	0.0544	0.0969	3	0.595	2.7	29	12	9	3	0.0359	0.2472	0.4394	1	late	non-functional
1mbc	A	8	Q	H	H	32	exposed	20.9983	0.0458	4	0	4	4	4	0	4	4	0	0	0	0	-4.8434	-5.24	2.49	0.609	0.0295	0	0	0	0	8	8	0	0.0163	0.2257	0.6429	0	late	non-functional
1mbc	A	9	L	H	H	32	exposed	18.2498	0.0523	4	1	4	5	4	0	4	4	0	1	0	1	-27.1196	-27.33	2.41	0.284	0	5	1.273	5.8	28	12	8	4	0.0288	0.2554	0.4545	4	late	non-functional
1mbc	A	10	V	H	H	32	buried	13.9236	0.0588	4	1	4	5	4	0	4	4	0	1	0	1	-31.1397	-27.33	2.41	0	0	3	1.04	4.7	45	13	8	5	0.0551	0.2752	0.4231	1	early	non-functional
1mbc	A	11	L	H	H	32	exposed	15.4858	0.0654	4	2	4	6	4	0	4	4	0	2	0	2	-24.2969	-27.33	2.44	0.2389	0	7	1.2	5.5	34	10	8	2	0.0279	0.2516	0.4444	2	early	non-functional
1mbc	A	12	H	H	H	32	exposed	18.9998	0.0719	4	0	4	4	4	0	4	4	0	0	0	0	-13.686	-13.3	2.51	0.5703	0	1	0.134	0.6	27	9	8	1	0.0245	0.2436	0.5278	1	late	non-functional
1mbc	A	13	V	H	H	32	buried	14.4887	0.0784	4	1	4	5	4	0	4	4	0	1	0	1	-30.9122	-27.33	2.63	0	0	4	1.209	5.5	35	13	8	5	0.0629	0.2718	0.3718	2	late	non-functional
1mbc	A	14	W	H	H	32	buried	10.7109	0.085	4	1	4	7	4	0	4	4	0	1	0	3	-20.1238	-27.33	2.81	0.0143	0	5	0.938	4.3	45	9	8	1	0.0365	0.267	0.5	1	early	non-functional
1mbc	A	15	A	H	H	32	exposed	16.2877	0.0915	2	0	2	2	2	0	2	2	0	0	0	0	-11.3887	-13.3	3.04	0.5336	0	1	0.128	0.6	29	8	8	0	0.02	0.246	0.6429	0	late	non-functional
1mbc	A	16	K	H	H	32	exposed	17.1495	0.098	4	0	4	4	4	0	4	4	0	0	0	0	-0.8179	-1.17	3.28	0.2053	0	3	0.748	3.4	32	8	8	0	0.0248	0.2436	0.6429	0	late	non-functional
1mbc	A	17	V	H	H	32	buried	12.3908	0.1046	4	1	4	5	4	0	4	4	0	1	0	1	-22.8853	-27.33	3.48	0.0017	0	1	0.129	0.6	35	10	8	2	0.0574	0.2727	0.4667	1	late	non-functional
1mbc	A	18	E	H	G	32	exposed	14.3234	0.1111	4	0	4	4	4	0	4	4	0	0	0	0	-0.9815	-1.17	3.59	0.3426	0	3	0.778	3.5	15	7	7	0	0.0138	0.2468	0.7143	0	late	non-functional
1mbc	A	19	A	H	G	32	exposed	17.362	0.1176	2	0	2	2	2	0	2	2	0	0	0	0	-4.2706	-13.3	3.73	0.726	0	0	0	0	0	6	6	0	0.0138	0.2376	0.8	0	late	non-functional
1mbc	A	20	D	H	G	32	exposed	15.5704	0.1242	7	0	5	8	7	0	5	7	0	0	0	1	-1.8016	-1.17	3.92	0.2951	0	4	0.588	2.7	20	8	8	0	0.0268	0.2512	0.5714	0	late	non-functional
1mbc	A	21	V	H	H	32	exposed	12.2802	0.1307	4	1	4	5	4	0	4	4	0	1	0	1	-19.3492	-27.33	4.25	0.2144	0	3	0.398	1.8	26	12	8	4	0.0454	0.2752	0.4091	4	late	non-functional
1mbc	A	22	A	H	H	32	exposed	13.4563	0.1373	2	1	2	3	2	0	2	2	0	1	0	1	-9.2509	-13.3	4.73	0.2145	0	2	0.578	2.6	22	10	6	4	0.0292	0.2521	0.6	4	late	non-functional
1mbc	A	23	G	H	H	32	exposed	13.5219	0.1438	4	0	3	4	4	0	3	4	0	0	0	0	-4.8166	-5.24	5.29	0.1663	0	0	0	0	0	8	7	1	0.0141	0.2516	0.6429	1	late	non-functional
1mbc	A	24	H	H	H	32	buried	11.5439	0.1503	5	1	4	7	5	0	4	5	0	1	0	2	-17.8844	-13.3	5.74	0.0042	0	3	0.458	2.1	28	11	8	3	0.0675	0.2881	0.4909	1	late	non-functional
1mbc	A	25	G	H	H	32	buried	9.3182	0.1569	4	0	4	4	4	0	4	4	0	0	0	0	-14.2961	-5.24	6	0.0086	0	4	0.775	3.5	43	14	8	6	0.0501	0.2849	0.4615	4	late	non-functional
1mbc	A	26	Q	H	H	32	buried	13.2175	0.1634	5	1	4	6	4	1	4	5	1	0	0	1	-7.3394	-5.24	6.03	0.1282	0	3	0.497	2.3	20	12	8	4	0.0605	0.2767	0.4697	2	late	non-functional
1mbc	A	27	D	H	H	32	exposed	12.2589	0.1699	4	0	4	5	4	0	4	4	0	0	0	1	-3.2263	-1.17	5.83	0.273	0	4	1.084	4.9	26	9	8	1	0.0279	0.2797	0.5556	1	late	non-functional
1mbc	A	28	I	H	H	32	buried	7.3842	0.1765	4	2	4	6	4	0	4	4	0	2	0	2	-38.7085	-27.33	5.39	0.0079	0	6	1.09	5	45	13	8	5	0.0984	0.3078	0.4359	1	late	non-functional
1mbc	A	29	L	H	H	32	buried	8.4693	0.183	4	2	4	6	4	1	4	5	0	1	0	1	-35.1552	-27.33	4.86	0.0176	0	3	0.674	3.1	48	11	8	3	0.0304	0.2977	0.4909	1	late	non-functional
1mbc	A	30	I	H	H	32	buried	12.8405	0.1895	4	4	4	8	4	2	4	6	0	2	0	2	-28.0023	-27.33	4.32	0.0452	0	1	0.131	0.6	15	11	8	3	0.0532	0.2598	0.4182	3	early	non-functional
1mbc	A	31	R	H	H	32	exposed	12.2685	0.1961	4	1	4	8	4	0	4	6	0	1	0	2	-10.5439	-5.24	3.84	0.3643	0	4	1.67	7.6	58	9	8	1	0.021	0.2666	0.5833	1	late	non-functional
1mbc	A	32	L	H	H	32	buried	9.1015	0.2026	4	0	4	4	4	0	4	4	0	0	0	0	-28.2887	-27.33	3.46	0.055	0	6	1.55	7	45	13	9	4	0.0659	0.2881	0.4359	1	late	non-functional
1mbc	A	33	F	H	H	32	buried	11.9934	0.2092	2	3	2	5	2	1	2	3	0	2	0	2	-31.299	-27.33	3.26	0.0229	0.0295	4	0.656	3	65	11	9	2	0.0269	0.2593	0.5273	2	late	non-functional
1mbc	A	34	K	H	H	32	exposed	16.0094	0.2157	2	1	2	3	2	1	2	3	0	0	0	0	-1.0738	-1.17	3.21	0.4567	0.0969	0	0	0	0	8	7	1	0.0173	0.2372	0.6071	1	late	non-functional
1mbc	A	35	S	H	H	32	exposed	14.141	0.2222	2	0	2	4	2	0	2	4	0	0	0	0	-6.5596	-5.24	3.24	0.3333	0.1909	4	1.539	7	18	6	6	0	0.0132	0.2308	0.8667	0	late	non-functional
1mbc	A	36	H	c	c	2	exposed	12.8873	0.2288	4	0	4	4	4	0	4	4	0	0	0	0	-10.9901	-13.3	3.33	0.2343	0.3021	4	0.96	4.4	28	9	8	1	0.0259	0.2584	0.5833	1	late	non-functional
1mbc	A	37	P	c	T	2	exposed	16.2251	0.2353	4	0	4	4	4	0	4	4	0	0	0	0	-2.2531	-5.24	3.43	0.5771	0.3806	1	0.143	0.7	92	9	9	0	0.0202	0.2452	0.6389	0	late	non-functional
1mbc	A	38	E	H	H	4	exposed	15.1901	0.2418	2	1	2	3	2	0	2	2	0	1	0	1	0.8565	-1.17	3.51	0.3565	0.3806	1	0.158	0.7	36	7	7	0	0.02	0.2368	0.7619	0	late	non-functional
1mbc	A	39	T	H	H	4	buried	11.817	0.2484	2	0	2	2	2	0	2	2	0	0	0	0	-12.6762	-5.24	3.59	0.0212	0.3317	4	0.702	3.2	35	10	7	3	0.0396	0.2642	0.4889	2	late	non-functional
1mbc	A	40	L	H	H	4	buried	14.7811	0.2549	4	1	4	5	4	0	4	4	0	1	0	1	-19.0204	-27.33	3.68	0.1238	0.2877	4	0.625	2.8	37	10	7	3	0.0353	0.2429	0.5333	1	late	non-functional
1mbc	A	41	E	H	H	4	exposed	17.892	0.2614	2	0	2	3	2	0	2	2	0	0	0	1	1.5944	-1.17	3.77	0.5321	0.3173	0	0	0	0	8	7	1	0.0171	0.2267	0.6429	1	late	non-functional
1mbc	A	42	K	c	T	10	exposed	14.2765	0.268	4	1	4	6	4	0	4	4	0	1	0	2	-0.789	-1.17	3.91	0.2762	0.4285	5	0.953	4.3	26	9	7	2	0.0795	0.248	0.4444	2	late	non-functional
1mbc	A	43	F	c	c	10	buried	12.6383	0.2745	4	2	4	6	4	1	4	5	0	1	0	1	-13.9969	-27.33	4.07	0.145	0.601	7	1.142	5.2	97	8	8	0	0.0204	0.2343	0.6429	0	late	non-functional
1mbc	A	44	D	c	T	10	exposed	18.6942	0.281	5	0	5	6	5	0	5	6	0	0	0	0	-1.2662	-1.17	4.22	0.6253	0.7796	2	0.302	1.4	28	7	7	0	0.0172	0.2217	0.6667	0	late	non-functional
1mbc	A	45	R	c	T	10	exposed	15.5158	0.2876	3	1	1	5	2	1	1	3	1	0	0	2	-3.0379	-5.24	4.35	0.5077	0.9031	1	0.184	0.8	18	5	5	0	0.0131	0.204	0.9	0	late	non-functional
1mbc	A	46	F	c	T	10	buried	14.9267	0.2941	3	5	3	8	3	3	3	6	0	2	0	2	-32.5138	-27.33	4.43	0.0029	0.9705	0	0	0	0	8	6	2	0.0533	0.2325	0.4643	1	late	non-functional
1mbc	A	47	K	c	T	10	exposed	19.17	0.3007	3	0	3	6	3	0	3	5	0	0	0	1	-1.9812	-1.17	4.46	0.2879	1	2	0.325	1.5	18	10	8	2	0.0353	0.2273	0.4889	2	late	non-functional
1mbc	A	48	H	c	T	10	exposed	20.9841	0.3072	4	0	1	5	4	0	1	5	0	0	0	0	-4.6152	-13.3	4.46	0.5829	1	2	0.405	1.8	29	6	6	0	0.0132	0.2032	0.6667	0	late	non-functional
1mbc	A	49	L	c	c	10	buried	19.0729	0.3137	2	2	1	4	2	2	1	4	0	0	0	0	-23.1342	-27.33	4.42	0.0512	0.9705	4	0.878	4	27	7	6	1	0.0249	0.2116	0.5238	1	late	non-functional
1mbc	A	50	K	c	c	10	exposed	22.0856	0.3203	2	0	0	2	2	0	0	2	0	0	0	0	0.0818	-1.17	4.38	0.6659	0.9031	2	0.64	2.9	29	7	7	0	0.0182	0.2122	0.5714	0	late	non-functional
1mbc	A	51	T	c	S	10	exposed	21.6346	0.3268	5	0	3	5	5	0	3	5	0	0	0	0	-3.7136	-5.24	4.3	0.3992	0.7796	0	0	0	0	6	6	0	0.0149	0.199	0.8	0	late	non-functional
1mbc	A	52	E	H	H	6	exposed	18.898	0.3333	2	0	2	2	2	0	2	2	0	0	0	0	0.865	-1.17	4.17	0.2918	0.601	0	0	0	0	8	6	2	0.0308	0.2227	0.5357	2	late	non-functional
1mbc	A	53	A	H	H	6	exposed	21.6516	0.3399	2	0	2	2	2	0	2	2	0	0	0	0	-5.2552	-13.3	4.02	0.5974	0.399	0	0	0	0	6	6	0	0.0143	0.1979	0.8	0	late	non-functional
1mbc	A	54	E	H	H	6	exposed	21.8398	0.3464	4	1	1	5	4	1	1	5	0	0	0	0	1.0532	-1.17	3.85	0.3488	0.2204	0	0	0	0	9	9	0	0.0177	0.2082	0.5833	0	late	non-functional
1mbc	A	55	M	H	H	6	buried	16.7688	0.3529	4	1	4	5	4	0	4	4	0	1	0	1	-29.1086	-27.33	3.73	0.0455	0.1264	0	0	0	0	11	8	3	0.0269	0.2315	0.4364	1	late	non-functional
1mbc	A	56	K	H	H	6	exposed	18.3152	0.3595	3	1	2	4	2	0	2	2	1	1	0	2	0.3288	-1.17	3.68	0.4442	0.0969	0	0	0	0	9	6	3	0.0353	0.2336	0.4722	2	late	non-functional
1mbc	A	57	A	H	H	6	exposed	20.8457	0.366	2	0	2	2	2	0	2	2	0	0	0	0	-4.9413	-13.3	3.7	0.7304	0.1235	0	0	0	0	6	6	0	0.0138	0.2016	0.6667	0	late	non-functional
1mbc	A	58	S	c	c	1	buried	18.1928	0.3725	6	0	4	6	6	0	4	6	0	0	0	0	-6.1811	-5.24	3.79	0.1216	0.1786	0	0	0	0	8	8	0	0.0166	0.2105	0.5357	0	late	non-functional
1mbc	A	59	E	H	H	18	exposed	19.0358	0.3791	2	0	2	2	2	0	2	2	0	0	0	0	2.1081	-1.17	3.87	0.5568	0.202	2	0.524	2.4	19	6	6	0	0.0167	0.2143	0.6667	0	late	non-functional
1mbc	A	60	D	H	H	18	exposed	16.804	0.3856	3	0	2	4	2	0	2	2	1	0	0	2	0.4094	-1.17	3.88	0.2685	0.1786	3	0.471	2.1	32	6	6	0	0.0138	0.2173	0.8	0	late	non-functional
1mbc	A	61	L	H	H	18	buried	13.5001	0.3922	4	3	2	7	4	0	2	4	0	3	0	3	-25.5696	-27.33	3.81	0	0.1235	4	1.004	4.6	26	10	7	3	0.0645	0.25	0.4	1	late	non-functional
1mbc	A	62	K	H	H	18	exposed	15.2256	0.3987	4	0	4	4	4	0	4	4	0	0	0	0	2.5385	-1.17	3.64	0.2961	0.0673	5	1.098	5	25	13	8	5	0.035	0.2452	0.4359	4	late	non-functional
1mbc	A	63	K	H	H	18	exposed	15.7333	0.4052	4	0	4	4	4	0	4	4	0	0	0	0	1.4702	-1.17	3.38	0.5532	0.0295	0	0	0	0	9	8	1	0.0257	0.2529	0.5833	1	late	non-functional
1mbc	A	64	H	H	H	18	buried	10.365	0.4118	4	0	4	4	4	0	4	4	0	0	0	0	-13.2942	-13.3	3.11	0.1516	0	7	1.365	6.2	47	9	8	1	0.0229	0.2559	0.6111	1	late	functional
1mbc	A	65	G	H	H	18	buried	9.2349	0.4183	4	0	4	4	4	0	4	4	0	0	0	0	-14.2317	-5.24	2.91	0.0058	0	2	0.397	1.8	39	15	8	7	0.0517	0.2909	0.4286	5	late	non-functional
1mbc	A	66	V	H	H	18	exposed	11.3637	0.4248	5	1	4	6	5	0	4	5	0	1	0	1	-19.3179	-27.33	2.81	0.341	0	2	0.403	1.8	24	11	8	3	0.0258	0.262	0.5818	3	late	non-functional
1mbc	A	67	T	H	H	18	exposed	10.2376	0.4314	4	0	4	4	4	0	4	4	0	0	0	0	-7.4293	-5.24	2.81	0.5123	0	0	0	0	0	8	8	0	0.039	0.2661	0.6429	0	late	non-functional
1mbc	A	68	V	H	H	18	exposed	5.9095	0.4379	4	0	4	4	4	0	4	4	0	0	0	0	-23.5366	-27.33	2.87	0.2137	0	6	1.037	4.7	49	9	8	1	0.0282	0.2752	0.6111	1	late	non-functional
1mbc	A	69	L	H	H	18	buried	6.9046	0.4444	4	2	4	7	4	0	4	4	0	2	0	3	-29.5142	-27.33	2.93	0.0181	0	6	1.009	4.6	26	10	8	2	0.0437	0.2833	0.5556	2	late	non-functional
1mbc	A	70	T	H	H	18	exposed	10.3548	0.451	5	0	4	5	5	0	4	5	0	0	0	0	-11.42	-13.3	2.96	0.4991	0	1	0.141	0.6	18	9	8	1	0.0343	0.2642	0.5556	1	late	non-functional
1mbc	A	71	A	H	H	18	exposed	8.3746	0.4575	4	0	4	4	4	0	4	4	0	0	0	0	-15.3836	-13.3	2.97	0.339	0	3	0.44	2	43	9	8	1	0.0648	0.2752	0.5556	1	late	non-functional
1mbc	A	72	L	H	H	18	buried	5.9972	0.4641	4	2	4	6	4	0	4	4	0	2	0	2	-25.4082	-27.33	2.98	0.0533	0	2	0.392	1.8	34	8	8	0	0.0297	0.2747	0.6429	0	late	non-functional
1mbc	A	73	G	H	H	18	buried	10.0735	0.4706	4	0	4	5	4	0	4	4	0	0	0	1	-9.7773	-5.24	2.99	0.0143	0	3	0.843	3.8	18	9	8	1	0.0449	0.2823	0.5	1	late	non-functional
1mbc	A	74	A	H	H	18	exposed	11.9041	0.4771	2	0	2	2	2	0	2	2	0	0	0	0	-12.0392	-13.3	3.04	0.3599	0.0295	2	0.312	1.4	18	9	8	1	0.0333	0.2684	0.5556	1	late	non-functional
1mbc	A	75	I	H	H	18	buried	9.9061	0.4837	4	2	4	7	4	0	4	4	0	2	0	3	-27.2896	-27.33	3.16	0.0244	0.0969	5	0.869	4	35	12	9	3	0.0636	0.2752	0.4545	3	late	non-functional
1mbc	A	76	L	H	H	18	buried	10.5702	0.4902	4	0	4	4	4	0	4	4	0	0	0	0	-23.1862	-27.33	3.4	0.0147	0.2204	4	0.792	3.6	37	12	8	4	0.0634	0.2782	0.3788	2	late	non-functional
1mbc	A	77	K	c	T	6	exposed	14.5613	0.4967	2	1	2	3	2	0	2	2	0	1	0	1	-1.6737	-1.17	3.76	0.4722	0.399	1	0.352	1.6	20	7	6	1	0.0169	0.2593	0.619	1	late	non-functional
1mbc	A	78	K	c	T	6	exposed	15.79	0.4967	5	0	4	5	5	0	4	5	0	0	0	0	0.6807	-1.17	4.2	0.3369	0.601	1	0.126	0.6	32	8	8	0	0.0166	0.244	0.6786	0	late	non-functional
1mbc	A	79	K	c	T	6	exposed	17.4395	0.4902	2	2	2	5	2	0	2	2	0	2	0	3	-1.6188	-1.17	4.59	0.2654	0.7796	3	0.517	2.4	46	8	7	1	0.0267	0.2432	0.5714	1	late	non-functional
1mbc	A	80	G	c	T	6	exposed	15.995	0.4837	3	0	2	4	3	0	2	4	0	0	0	0	-1.997	-1.17	4.82	0.236	0.8736	3	0.835	3.8	54	9	6	3	0.0333	0.2602	0.4167	2	late	non-functional
1mbc	A	81	H	c	c	6	exposed	18.9155	0.4771	5	0	4	5	5	0	4	5	0	0	0	0	-2.5589	-13.3	4.85	0.6602	0.8736	0	0	0	0	5	5	0	0.0139	0.2221	0.7	0	late	non-functional
1mbc	A	82	H	c	c	6	buried	13.7578	0.4706	7	0	6	9	7	0	6	8	0	0	0	1	-12.2883	-13.3	4.67	0.0443	0.7796	2	0.339	1.5	43	10	8	2	0.0279	0.2533	0.4889	2	late	non-functional
1mbc	A	83	E	H	H	13	exposed	17.4984	0.4641	4	0	4	4	4	0	4	4	0	0	0	0	1.57	-1.17	4.4	0.5359	0.601	0	0	0	0	6	6	0	0.0169	0.2347	0.6667	0	late	non-functional
1mbc	A	84	A	H	H	13	exposed	16.8336	0.4575	1	0	0	1	1	0	0	1	0	0	0	0	-4.9423	-13.3	4.13	0.6322	0.399	1	0.127	0.6	19	6	6	0	0.0169	0.2406	0.8	0	late	non-functional
1mbc	A	85	E	H	H	13	exposed	14.1538	0.451	3	1	2	4	3	0	2	3	0	1	0	1	-0.5146	-1.17	3.96	0.2349	0.2204	4	0.558	2.5	26	10	7	3	0.0618	0.2633	0.4444	3	late	non-functional
1mbc	A	86	L	H	H	13	buried	12.0916	0.4444	6	2	6	8	6	0	6	6	0	2	0	2	-24.9361	-27.33	3.9	0.0169	0.0969	4	0.655	3	48	11	8	3	0.0559	0.2598	0.4182	1	late	non-functional
1mbc	A	87	K	H	H	13	exposed	16.6962	0.4379	4	0	4	4	4	0	4	4	0	0	0	0	1.6082	-1.17	3.91	0.3669	0.0295	2	0.318	1.4	20	10	8	2	0.0359	0.2456	0.5111	2	late	non-functional
1mbc	A	88	P	H	H	13	exposed	14.6044	0.4314	2	0	2	2	2	0	2	2	0	0	0	0	-3.2779	-5.24	3.92	0.4991	0	0	0	0	0	8	8	0	0.024	0.2409	0.6429	0	late	non-functional
1mbc	A	89	L	H	H	13	buried	10.0365	0.4248	4	2	4	6	4	0	4	4	0	2	0	2	-21.9311	-27.33	3.92	0.1457	0	4	0.603	2.7	57	8	8	0	0.0281	0.2452	0.6429	0	late	non-functional
1mbc	A	90	A	H	H	13	buried	12.5321	0.4183	4	1	4	5	4	0	4	4	0	1	0	1	-14.4514	-13.3	3.9	0.0012	0	3	0.659	3	30	11	8	3	0.0358	0.2464	0.4909	3	late	non-functional
1mbc	A	91	Q	H	H	13	exposed	17.0099	0.4118	4	0	4	4	4	0	4	4	0	0	0	0	-3.4019	-5.24	3.87	0.469	0	0	0	0	0	11	9	2	0.0227	0.2294	0.4909	2	late	non-functional
1mbc	A	92	S	H	H	13	exposed	13.4669	0.4052	6	0	6	6	6	0	6	6	0	0	0	0	-5.5846	-5.24	3.85	0.1995	0	2	0.307	1.4	34	10	9	1	0.036	0.2336	0.6222	1	late	non-functional
1mbc	A	93	H	H	H	13	exposed	10.296	0.3987	4	1	4	5	3	0	3	3	1	1	1	2	-14.4492	-13.3	3.86	0.2352	0.0295	6	0.95	4.3	98	10	9	1	0.0236	0.2448	0.6222	1	late	functional
1mbc	A	94	A	H	H	13	buried	14.8621	0.3922	3	2	3	5	3	0	3	3	0	2	0	2	-16.9939	-13.3	3.91	0.0034	0.0969	1	0.139	0.6	33	12	9	3	0.0394	0.2444	0.4848	1	late	non-functional
1mbc	A	95	T	H	H	13	exposed	17.6216	0.3856	2	1	2	3	2	0	2	2	0	1	0	1	-4.345	-13.3	3.95	0.3856	0.2204	0	0	0	0	8	7	1	0.0141	0.2164	0.7143	1	late	non-functional
1mbc	A	96	K	c	T	5	exposed	17.5639	0.3791	2	0	2	2	2	0	2	2	0	0	0	0	1.7525	-1.17	4.01	0.8638	0.399	1	0.164	0.7	36	7	7	0	0.0134	0.2143	0.9048	0	late	non-functional
1mbc	A	97	H	c	T	5	exposed	13.2764	0.3725	2	1	2	3	2	1	2	3	0	0	0	0	-6.1899	-13.3	4	0.3751	0.601	0	0	0	0	8	7	1	0.0556	0.2406	0.6786	1	late	non-functional
1mbc	A	98	K	c	c	5	exposed	16.5882	0.366	2	0	2	3	2	0	2	2	0	0	0	1	0.4207	-1.17	3.9	0.5978	0.75	1	0.136	0.6	35	8	7	1	0.0139	0.229	0.7143	1	late	non-functional
1mbc	A	99	I	c	c	5	buried	11.1914	0.3595	3	3	1	7	0	2	0	2	3	1	1	5	-19.5451	-27.33	3.7	0.0955	0.8063	4	0.693	3.2	56	9	7	2	0.0633	0.2703	0.4167	1	late	non-functional
1mbc	A	100	P	c	c	5	exposed	12.7193	0.3529	4	1	4	5	4	1	4	5	0	0	0	0	-4.5518	-5.24	3.43	0.2399	0.75	0	0	0	0	9	6	3	0.0468	0.2602	0.4167	1	late	non-functional
1mbc	A	101	I	H	H	18	exposed	11.5903	0.3464	4	1	3	5	3	0	3	3	1	1	0	2	-25.9782	-27.33	3.13	0.1628	0.601	1	0.222	1	63	10	6	4	0.0547	0.2727	0.4222	2	late	non-functional
1mbc	A	102	K	H	H	18	exposed	12.7047	0.3399	3	1	3	4	3	1	3	4	0	0	0	0	-1.7576	-1.17	2.88	0.4662	0.399	0	0	0	0	6	6	0	0.0243	0.2529	0.8	0	late	non-functional
1mbc	A	103	Y	H	H	18	buried	10.9941	0.3333	4	5	4	9	4	3	4	7	0	2	0	2	-20.615	-13.3	2.72	0.1524	0.2204	2	0.476	2.2	31	9	8	1	0.0585	0.2823	0.5	1	late	non-functional
1mbc	A	104	L	H	H	18	buried	6.6613	0.3268	4	1	4	5	4	0	4	4	0	1	0	1	-29.54	-27.33	2.75	0.0709	0.0969	4	0.607	2.8	46	10	9	1	0.0664	0.3018	0.5111	1	late	non-functional
1mbc	A	105	E	H	H	18	exposed	10.2094	0.3203	4	0	4	4	4	0	4	4	0	0	0	0	-2.3132	-1.17	2.96	0.2508	0.0295	3	0.536	2.4	22	9	8	1	0.0296	0.292	0.5556	1	late	non-functional
1mbc	A	106	F	H	H	18	buried	10.1098	0.3137	4	2	4	6	4	2	4	6	0	0	0	0	-24.9124	-27.33	3.33	0.1355	0	5	1.265	5.8	29	10	8	2	0.05	0.2892	0.4667	2	late	non-functional
1mbc	A	107	I	H	H	18	buried	3.9618	0.3072	4	0	4	4	4	0	4	4	0	0	0	0	-26.5555	-27.33	3.79	0.1299	0	4	0.716	3.3	42	11	8	3	0.0746	0.3091	0.4727	3	early	non-functional
1mbc	A	108	S	H	H	18	buried	6.0019	0.3007	4	0	4	4	4	0	4	4	0	0	0	0	-12.5436	-5.24	4.19	0.0072	0	4	1.233	5.6	51	10	8	2	0.0789	0.3042	0.4444	2	late	non-functional
1mbc	A	109	E	H	H	18	exposed	9.8147	0.2941	4	0	4	4	4	0	4	4	0	0	0	0	-3.2548	-1.17	4.42	0.4227	0	3	0.738	3.4	25	8	8	0	0.0223	0.2812	0.6429	0	late	non-functional
1mbc	A	110	A	H	H	18	buried	7.7923	0.2876	4	1	4	5	4	0	4	4	0	1	0	1	-22.1241	-13.3	4.44	0.0257	0	6	1.824	8.3	24	12	8	4	0.0544	0.2977	0.4545	4	early	non-functional
1mbc	A	111	I	H	H	18	buried	6.0778	0.281	4	2	4	6	4	0	4	4	0	2	0	2	-32.0331	-27.33	4.24	0.0165	0	3	0.677	3.1	69	9	8	1	0.0452	0.2959	0.5833	1	early	non-functional
1mbc	A	112	I	H	H	18	buried	10.3048	0.2745	4	1	4	5	4	0	4	4	0	1	0	1	-27.8998	-27.33	3.9	0.0919	0	2	0.64	2.9	52	11	8	3	0.07	0.2971	0.4182	3	early	non-functional
1mbc	A	113	H	H	H	18	exposed	12.9293	0.268	4	0	4	5	4	0	4	4	0	0	0	1	-12.8907	-13.3	3.51	0.4008	0	3	1.218	5.5	17	8	8	0	0.0207	0.2694	0.6429	0	early	non-functional
1mbc	A	114	V	H	H	18	buried	11.3743	0.2614	4	1	4	5	4	0	4	4	0	1	0	1	-25.6831	-27.33	3.17	0.0492	0	4	0.778	3.5	30	11	8	3	0.0565	0.2807	0.4182	3	early	non-functional
1mbc	A	115	L	H	H	18	buried	11.6908	0.2549	2	3	2	5	2	0	2	2	0	3	0	3	-31.8239	-27.33	2.95	0	0	1	0.151	0.7	43	12	9	3	0.0502	0.2747	0.4242	2	early	non-functional
1mbc	A	116	H	H	H	18	exposed	16.4917	0.2484	5	1	4	11	4	0	4	4	1	1	0	7	-14.6254	-13.3	2.85	0.4791	0.0295	3	1.049	4.8	38	11	8	3	0.0391	0.2611	0.4909	3	late	non-functional
1mbc	A	117	S	H	H	18	exposed	16.4535	0.2418	2	0	2	2	2	0	2	2	0	0	0	0	-5.0449	-5.24	2.87	0.5309	0.0673	3	1.106	5	31	7	7	0	0.0141	0.2429	0.7619	0	late	non-functional
1mbc	A	118	R	H	H	18	exposed	15.4865	0.2353	2	0	2	6	2	0	2	3	0	0	0	3	-6.0271	-5.24	2.98	0.3161	0.1235	3	0.578	2.6	24	6	6	0	0.0175	0.2368	0.8667	0	late	non-functional
1mbc	A	119	H	c	c	1	buried	16.4941	0.2288	4	1	4	7	4	1	4	7	0	0	0	0	-10.105	-13.3	3.12	0.1036	0.1786	3	0.469	2.1	46	9	8	1	0.021	0.2357	0.5833	1	late	non-functional
1mbc	A	120	P	H	G	3	exposed	19.934	0.2222	2	0	2	2	2	0	2	2	0	0	0	0	-2.7672	-5.24	3.26	0.5542	0.2316	0	0	0	0	9	9	0	0.0141	0.2237	0.6111	0	late	non-functional
1mbc	A	121	G	H	G	3	exposed	21.6678	0.2157	1	0	0	1	1	0	0	1	0	0	0	0	-3.6059	-5.24	3.38	0.8058	0.2754	2	0.259	1.2	19	5	5	0	0.0131	0.1984	0.9	0	late	non-functional
1mbc	A	122	D	H	G	3	exposed	19.4935	0.2092	3	1	2	5	3	1	2	5	0	0	0	0	-1.3972	-1.17	3.49	0.2906	0.3144	2	0.557	2.5	25	8	6	2	0.0173	0.225	0.5357	2	late	non-functional
1mbc	A	123	F	c	S	2	buried	15.4616	0.2026	3	6	2	12	2	0	2	2	1	6	0	10	-23.1528	-27.33	3.56	0.005	0.3694	3	0.506	2.3	37	12	9	3	0.0239	0.2436	0.4697	1	late	non-functional
1mbc	A	124	G	c	c	2	exposed	19.1657	0.1961	3	0	3	6	3	0	3	4	0	0	0	2	-4.6832	-13.3	3.61	0.3474	0.4102	0	0	0	0	9	8	1	0.02	0.2357	0.5556	1	late	non-functional
1mbc	A	125	A	H	H	25	exposed	20.0005	0.1895	1	0	1	1	1	0	1	1	0	0	0	0	-4.222	-13.3	3.63	0.6728	0.3806	2	0.41	1.9	47	6	6	0	0.0136	0.2253	0.8667	0	late	non-functional
1mbc	A	126	D	H	H	25	exposed	20.372	0.183	3	0	2	4	3	0	2	4	0	0	0	0	-1.363	-1.17	3.6	0.511	0.3021	2	0.446	2	50	8	7	1	0.0162	0.2325	0.6429	1	late	non-functional
1mbc	A	127	A	H	H	25	buried	16.6906	0.1765	5	0	4	5	5	0	4	5	0	0	0	0	-18.85	-13.3	3.52	0.0486	0.1909	3	0.913	4.2	41	13	9	4	0.033	0.2559	0.4359	3	late	non-functional
1mbc	A	128	Q	H	H	25	exposed	15.5158	0.1699	4	0	4	4	4	0	4	4	0	0	0	0	-6.6745	-5.24	3.42	0.3823	0.0969	2	0.815	3.7	19	11	9	2	0.0371	0.2633	0.4909	2	late	non-functional
1mbc	A	129	G	H	H	25	exposed	16.0141	0.1634	4	0	4	4	4	0	4	4	0	0	0	0	-6.2712	-5.24	3.35	0.3859	0.0295	3	0.573	2.6	36	8	8	0	0.0192	0.2452	0.6429	0	late	non-functional
1mbc	A	130	A	H	H	25	buried	15.1012	0.1569	4	3	4	7	4	0	4	4	0	3	0	3	-17.1866	-13.3	3.33	0.0223	0	3	0.86	3.9	77	13	8	5	0.0322	0.2629	0.4615	3	late	non-functional
1mbc	A	131	M	H	H	25	buried	11.4546	0.1503	4	1	4	5	4	0	4	4	0	1	0	1	-34.4103	-27.33	3.36	0	0	2	0.593	2.7	73	11	8	3	0.0354	0.2812	0.4727	2	late	non-functional
1mbc	A	132	N	H	H	25	exposed	12.2397	0.1438	4	0	4	5	4	0	4	4	0	0	0	1	-4.3943	-5.24	3.41	0.254	0	5	0.967	4.4	22	10	8	2	0.0564	0.2892	0.4889	2	late	non-functional
1mbc	A	133	K	H	H	25	exposed	15.3604	0.1373	4	1	4	6	4	0	4	4	0	1	0	2	-1.4068	-1.17	3.4	0.313	0	2	1.602	7.3	44	9	8	1	0.023	0.2593	0.5556	1	late	non-functional
1mbc	A	134	A	H	H	25	buried	10.9664	0.1307	3	1	3	4	3	0	3	3	0	1	0	1	-20.7178	-13.3	3.3	0.0212	0	4	0.986	4.5	37	12	8	4	0.0661	0.2833	0.3939	2	late	non-functional
1mbc	A	135	L	H	H	25	buried	7.701	0.1242	7	0	5	7	7	0	5	7	0	0	0	0	-23.6051	-27.33	3.15	0.0073	0	4	0.951	4.3	43	9	8	1	0.0402	0.2881	0.5278	1	late	non-functional
1mbc	A	136	E	H	H	25	exposed	12.5204	0.1176	4	0	4	6	4	0	4	6	0	0	0	0	-0.059	-1.17	3.05	0.3672	0	3	0.735	3.3	19	8	8	0	0.0277	0.2703	0.6429	0	late	non-functional
1mbc	A	137	L	H	H	25	buried	13.0048	0.1111	5	0	4	5	5	0	4	5	0	0	0	0	-20.9514	-27.33	3.08	0.1558	0	3	0.404	1.8	18	10	8	2	0.0499	0.2737	0.4222	1	late	non-functional
1mbc	A	138	F	H	H	25	buried	7.4998	0.1046	4	2	4	6	4	1	4	5	0	1	0	1	-32.5954	-27.33	3.26	0.0735	0	2	0.456	2.1	32	8	8	0	0.0413	0.2708	0.6429	0	early	non-functional
1mbc	A	139	R	H	H	25	buried	9.7706	0.098	6	0	4	9	6	0	4	8	0	0	0	1	-9.195	-5.24	3.53	0.1581	0	1	0.216	1	52	11	8	3	0.0758	0.2865	0.4	3	late	non-functional
1mbc	A	140	K	H	H	25	exposed	14.851	0.0915	4	0	4	4	4	0	4	4	0	0	0	0	-1.3526	-1.17	3.82	0.534	0	1	0.122	0.6	17	8	8	0	0.0228	0.2546	0.6429	0	late	non-functional
1mbc	A	141	D	H	H	25	exposed	14.1534	0.085	5	1	4	6	5	0	4	5	0	1	0	1	-2.9737	-1.17	4.05	0.1989	0	4	0.588	2.7	28	9	8	1	0.04	0.2615	0.5278	1	late	non-functional
1mbc	A	142	I	H	H	25	buried	11.1523	0.0784	4	4	4	8	4	2	4	6	0	2	0	2	-32.5382	-27.33	4.22	0.0036	0	3	0.653	3	47	11	8	3	0.0453	0.2629	0.4545	3	late	non-functional
1mbc	A	143	A	H	H	25	exposed	14.6333	0.0719	4	0	4	4	4	0	4	4	0	0	0	0	-11.3417	-13.3	4.33	0.171	0	2	0.476	2.2	30	11	8	3	0.0268	0.2512	0.4909	1	late	non-functional
1mbc	A	144	A	H	H	25	exposed	17.1925	0.0654	4	0	4	4	4	0	4	4	0	0	0	0	-7.7929	-13.3	4.4	0.4549	0	2	0.343	1.6	13	9	8	1	0.0181	0.228	0.5833	1	late	non-functional
1mbc	A	145	K	H	H	25	exposed	16.6626	0.0588	4	1	4	6	4	0	4	5	0	1	0	1	-0.276	-1.17	4.46	0.2344	0	0	0	0	0	11	8	3	0.0333	0.2357	0.4545	3	late	non-functional
1mbc	A	146	Y	H	H	25	buried	14.4578	0.0523	5	3	4	8	4	1	4	5	1	2	0	3	-23.6798	-13.3	4.48	0	0	0	0	0	0	14	9	5	0.0396	0.2336	0.4176	3	late	non-functional
1mbc	A	147	K	H	H	25	exposed	20.8477	0.0458	4	0	4	4	4	0	4	4	0	0	0	0	0.4262	-1.17	4.49	0.7783	0.0295	0	0	0	0	10	9	1	0.0157	0.2137	0.6222	1	late	non-functional
1mbc	A	148	E	H	H	25	exposed	21.2064	0.0392	2	0	2	3	2	0	2	3	0	0	0	0	0.3888	-1.17	4.48	0.5834	0.0969	0	0	0	0	7	7	0	0.0137	0.2096	0.7619	0	late	non-functional
1mbc	A	149	L	H	H	25	exposed	20.0886	0.0327	2	1	2	3	2	1	2	3	0	0	0	0	-15.0796	-27.33	4.46	0.3405	0.2204	0	0	0	0	6	6	0	0.0143	0.2073	0.8667	0	late	non-functional
1mbc	A	150	G	c	T	4	exposed	21.3635	0.0261	2	0	2	2	2	0	2	2	0	0	0	0	-4.8498	-5.24	4.49	0.6971	0.399	0	0	0	0	6	6	0	0.0132	0.2016	0.8667	0	late	non-functional
1mbc	A	151	Y	c	c	4	exposed	18.6553	0.0196	3	3	2	6	3	1	2	4	0	2	0	2	-13.2913	-13.3	4.4	0.2945	0.5714	0	0	0	0	10	7	3	0.0283	0.2257	0.4444	2	late	non-functional
1mbc	A	152	Q	c	c	4	exposed	16.8088	0.0131	2	0	0	3	0	0	0	0	2	0	0	3	-4.1389	-5.24	4.43	0.3956	0.6667	0	0	0	0	8	4	4	0.0162	0.2297	0.5714	2	late	non-functional
1mbc	A	153	G	c	c	4	exposed	17.995	0.0065	1	0	0	1	1	0	0	1	0	0	0	0	-6.186	-5.24	4.49	0.5722	0.8	0	0	0	0	7	2	5	0.0166	0.229	0.6667	1	late	non-functional
9pcy	A	1	L	c	c	1	exposed	10.51	0	4	0	4	4	0	0	0	0	4	0	4	4	-17.6776	-5.24	2.18	0.4077	0.2	0	0	0	0	7	2	5	0.0441	0.3311	0.5238	3	late	non-functional
9pcy	A	2	E	E	E	4	exposed	10.9661	0.0101	0	0	0	0	0	0	0	0	0	0	0	0	-2.5753	-1.17	2.04	0.3446	0.3333	0	0	0	0	7	3	4	0.0311	0.339	0.7143	4	late	non-functional
9pcy	A	3	V	E	E	4	buried	6.8372	0.0202	4	2	4	6	0	0	0	0	4	2	4	6	-24.7235	-13.3	2.02	0	0.4286	0	0	0	0	11	4	7	0.0627	0.3722	0.4727	3	late	non-functional
9pcy	A	4	L	E	E	4	exposed	11.0082	0.0303	4	0	4	4	0	0	0	0	4	0	4	4	-19.6203	-27.33	2.2	0.2734	0.5	0	0	0	0	12	5	7	0.0532	0.36	0.5	3	late	non-functional
9pcy	A	5	L	E	E	4	buried	8.3574	0.0404	6	1	6	7	0	0	0	0	6	1	6	7	-37.3225	-27.33	2.08	0	0.5556	0	0	0	0	16	4	12	0.0752	0.375	0.4417	4	late	non-functional
9pcy	A	6	G	c	S	8	buried	12.1998	0.0505	5	0	4	5	2	0	2	2	3	0	2	3	-11.9669	-5.24	2.26	0	0.4285	0	0	0	0	16	7	9	0.0517	0.3278	0.5083	4	late	non-functional
9pcy	A	7	S	c	c	8	exposed	15.5301	0.0606	4	0	4	4	4	0	4	4	0	0	0	0	-6.8377	-5.24	2.59	0.3128	0.601	0	0	0	0	13	8	5	0.0202	0.3173	0.5513	3	late	non-functional
9pcy	A	8	G	c	S	8	exposed	17.2537	0.0707	4	0	4	4	4	0	4	4	0	0	0	0	-3.9562	-5.24	3	0.4197	0.7796	0	0	0	0	8	5	3	0.0202	0.2727	0.8571	3	late	non-functional
9pcy	A	9	D	c	S	8	exposed	19.1084	0.0808	4	0	3	4	4	0	3	4	0	0	0	0	0.3922	-1.17	3.3	0.6122	0.9031	0	0	0	0	7	5	2	0.0202	0.2668	0.9524	2	late	non-functional
9pcy	A	10	G	c	S	8	exposed	17.1674	0.0909	2	0	2	2	2	0	2	2	0	0	0	0	-3.885	-5.24	3.39	0.357	0.9705	0	0	0	0	8	6	2	0.0202	0.2742	0.8929	2	late	non-functional
9pcy	A	11	S	c	c	8	exposed	15.862	0.101	6	0	5	6	6	0	5	6	0	0	0	0	-5.2618	-5.24	3.25	0.3741	0.9705	0	0	0	0	9	7	2	0.021	0.2982	0.7778	2	late	non-functional
9pcy	A	12	L	c	c	8	exposed	13.8342	0.1111	0	1	0	1	0	0	0	0	0	1	0	1	-20.9608	-27.33	2.94	0.2373	0.9031	0	0	0	0	13	5	8	0.0497	0.3322	0.4487	2	late	non-functional
9pcy	A	13	V	c	c	8	exposed	12.5059	0.1212	4	0	4	4	2	0	2	2	2	0	2	2	-18.0936	-27.33	2.59	0.4175	0.8091	0	0	0	0	11	5	6	0.0495	0.3548	0.4909	3	late	non-functional
9pcy	A	14	F	E	E	2	buried	6.0538	0.1313	0	2	0	2	0	0	0	0	0	2	0	2	-36.3336	-27.33	2.32	0.0109	0.6979	0	0	0	0	13	5	8	0.062	0.3694	0.4615	5	late	non-functional
9pcy	A	15	V	E	E	2	exposed	11.5451	0.1414	4	0	4	4	0	0	0	0	4	0	4	4	-20.2565	-27.33	2.17	0.4549	0.5898	0	0	0	0	9	4	5	0.0202	0.3414	0.6389	5	late	non-functional
9pcy	A	16	P	c	c	2	exposed	9.7565	0.1515	0	1	0	1	0	1	0	1	0	0	0	0	-6.6244	-5.24	2.13	0.3249	0.5225	3	0.511	1.9	30	8	5	3	0.039	0.3498	0.5	2	late	non-functional
9pcy	A	17	S	c	c	2	exposed	8.8217	0.1616	3	0	2	3	0	0	0	0	3	0	2	3	-7.8025	-5.24	2.15	0.2921	0.4775	2	0.384	1.4	44	10	6	4	0.0511	0.3438	0.4889	4	late	non-functional
9pcy	A	18	E	E	E	4	exposed	11.9683	0.1717	0	0	0	0	0	0	0	0	0	0	0	0	0.2396	-1.17	2.19	0.548	0.4102	2	0.716	2.6	19	7	4	3	0.027	0.3235	0.6667	3	late	non-functional
9pcy	A	19	F	E	E	4	buried	8.8747	0.1818	6	2	4	8	1	1	0	2	5	1	4	6	-17.6742	-27.33	2.24	0.078	0.3317	3	0.591	2.2	33	8	5	3	0.0305	0.3225	0.5714	3	late	non-functional
9pcy	A	20	S	E	E	4	exposed	13.1087	0.1919	1	0	0	1	1	0	0	1	0	0	0	0	-6.7137	-5.24	2.3	0.4643	0.2877	1	0.38	1.4	20	8	4	4	0.0303	0.3046	0.6071	4	late	non-functional
9pcy	A	21	V	E	E	4	buried	11.1381	0.202	4	2	4	6	0	1	0	1	4	1	4	5	-24.0028	-27.33	2.38	0.037	0.3173	3	1.074	3.9	32	10	5	5	0.0441	0.3246	0.4889	1	late	non-functional
9pcy	A	22	P	c	c	3	exposed	15.0719	0.2121	2	0	2	2	2	0	2	2	0	0	0	0	-2.1513	-5.24	2.48	0.5798	0.399	0	0	0	0	7	5	2	0.0221	0.2765	0.7143	2	late	non-functional
9pcy	A	23	S	c	T	3	exposed	16.2057	0.2222	3	0	2	3	0	0	0	0	3	0	2	3	-3.411	-5.24	2.55	0.312	0.5042	3	0.931	3.4	17	10	4	6	0.0258	0.2982	0.6222	4	late	non-functional
9pcy	A	24	G	c	T	3	exposed	14.2655	0.2323	2	0	2	2	0	0	0	0	2	0	2	2	-4.4874	-5.24	2.59	0.2901	0.5592	2	0.326	1.2	78	9	4	5	0.0303	0.3018	0.6389	4	late	non-functional
9pcy	A	25	E	E	E	7	buried	11.9934	0.2424	5	1	4	6	3	1	2	4	2	0	2	2	-2.331	-1.17	2.58	0.1544	0.5042	0	0	0	0	11	6	5	0.0332	0.3225	0.5091	1	late	non-functional
9pcy	A	26	K	E	E	7	exposed	13.2642	0.2525	3	0	2	3	1	0	0	1	2	0	2	2	-1.9214	-1.17	2.58	0.6646	0.3694	2	1.494	5.5	29	9	4	5	0.032	0.3123	0.5833	1	late	non-functional
9pcy	A	27	I	E	E	7	buried	6.8716	0.2626	4	2	4	6	0	1	0	1	4	1	4	5	-30.5655	-27.33	2.62	0	0.2204	4	1.118	4.1	55	11	4	7	0.0658	0.3548	0.4909	3	late	non-functional
9pcy	A	28	V	E	E	7	exposed	9.5605	0.2727	4	0	4	4	0	0	0	0	4	0	4	4	-19.9258	-27.33	2.7	0.2736	0.0969	3	1.961	7.2	22	11	4	7	0.0462	0.3574	0.5091	3	late	non-functional
9pcy	A	29	F	E	E	7	buried	4.2159	0.2828	4	7	4	11	0	1	0	1	4	6	4	10	-34.294	-27.33	2.83	0	0.0591	7	1.341	4.9	26	12	4	8	0.0765	0.396	0.4394	4	late	non-functional
9pcy	A	30	K	E	E	7	exposed	11.9134	0.2929	4	1	4	5	0	0	0	0	4	1	4	5	-1.5751	-1.17	2.94	0.3913	0.0969	2	1.476	5.4	16	12	4	8	0.046	0.3523	0.4697	4	late	non-functional
9pcy	A	31	N	E	E	7	buried	11.7167	0.303	5	0	4	5	0	0	0	0	5	0	4	5	-4.9823	-1.17	3.02	0.0121	0.2204	3	0.624	2.3	44	17	7	10	0.0674	0.36	0.4044	3	late	non-functional
9pcy	A	32	N	c	c	5	exposed	14.181	0.3131	3	0	2	3	0	0	0	0	3	0	2	3	-5.6093	-1.17	3.08	0.2552	0.399	2	0.453	1.7	17	12	5	7	0.0301	0.3094	0.5303	5	late	non-functional
9pcy	A	33	A	c	S	5	buried	14.611	0.3232	3	0	2	3	1	0	0	1	2	0	2	2	-12.1043	-13.3	3.22	0.0914	0.601	1	0.131	0.5	34	13	4	9	0.0245	0.3028	0.5897	6	late	non-functional
9pcy	A	34	G	c	c	5	exposed	14.5724	0.3333	1	0	1	1	1	0	1	1	0	0	0	0	-8.5934	-5.24	3.52	0.1843	0.75	2	0.375	1.4	9	13	6	7	0.0402	0.33	0.5256	5	late	non-functional
9pcy	A	35	F	c	c	5	exposed	15.7614	0.3434	1	1	1	2	1	0	1	1	0	1	0	1	-23.0604	-27.33	3.99	0.5027	0.8358	1	0.172	0.6	23	12	6	6	0.0241	0.3289	0.5606	2	late	non-functional
9pcy	A	36	P	c	c	5	exposed	14.145	0.3535	0	0	0	0	0	0	0	0	0	0	0	0	-4.8337	-5.24	4.58	0.3455	0.8469	4	0.847	3.1	18	10	5	5	0.0456	0.3367	0.5111	4	late	non-functional
9pcy	A	37	H	E	B	1	buried	10.1431	0.3636	5	0	4	5	1	0	0	1	4	0	4	4	-21.2949	-13.3	5.06	0	0.7919	6	1.739	6.4	58	14	5	9	0.0897	0.3793	0.3626	1	late	functional
9pcy	A	38	N	c	c	2	buried	7.6253	0.3737	2	0	0	2	0	0	0	0	2	0	0	2	-8.2877	-27.33	5.28	0	0.7011	3	0.636	2.3	40	13	4	9	0.0724	0.3852	0.4231	4	late	non-functional
9pcy	A	39	V	c	c	2	buried	2.8023	0.3838	2	2	2	4	0	0	0	0	2	2	2	4	-31.3089	-27.33	5.14	0	0.6306	7	1.171	4.3	20	12	4	8	0.1138	0.4142	0.4091	1	late	non-functional
9pcy	A	40	V	E	E	2	buried	7.502	0.3939	2	2	2	4	0	0	0	0	2	2	2	4	-23.9957	-27.33	4.73	0.0788	0.5743	4	1.143	4.2	42	14	4	10	0.088	0.396	0.4066	4	late	non-functional
9pcy	A	41	F	E	E	2	buried	5.3513	0.404	1	5	0	6	0	1	0	1	1	4	0	5	-26.925	-27.33	4.25	0.0095	0.5521	0	0	0	0	13	6	7	0.0818	0.3944	0.4487	3	late	non-functional
9pcy	A	42	D	c	c	10	exposed	10.9171	0.4141	5	0	3	5	3	0	1	3	2	0	2	2	-3.136	-1.17	3.96	0.1926	0.5898	5	1.59	5.8	78	11	6	5	0.0381	0.3561	0.5273	1	late	non-functional
9pcy	A	43	E	c	S	10	exposed	14.1357	0.4242	0	0	0	0	0	0	0	0	0	0	0	0	0.2259	-1.17	4	0.6771	0.6979	3	0.679	2.5	39	7	5	2	0.0245	0.3018	0.619	2	late	non-functional
9pcy	A	44	D	c	S	10	exposed	15.4854	0.4343	3	0	2	3	3	0	2	3	0	0	0	0	1.1694	-1.17	4.25	0.6029	0.8091	2	0.253	0.9	46	5	5	0	0.0221	0.275	0.7	0	late	non-functional
9pcy	A	45	E	c	S	10	exposed	12.56	0.4444	4	0	3	4	2	0	1	2	2	0	2	2	1.2761	-1.17	4.51	0.3753	0.9031	2	0.277	1	36	9	6	3	0.028	0.3289	0.6111	3	late	non-functional
9pcy	A	46	I	c	S	10	buried	11.5489	0.4545	2	3	2	5	2	1	2	3	0	2	0	2	-28.225	-27.33	4.62	0.1023	0.9705	1	0.174	0.6	38	13	8	5	0.0517	0.3367	0.4231	1	late	non-functional
9pcy	A	47	P	c	c	10	exposed	14.0769	0.4646	2	1	2	3	2	0	2	2	0	1	0	1	-6.0643	-5.24	4.43	0.1823	1	4	0.63	2.3	14	10	5	5	0.0322	0.2929	0.4444	5	late	non-functional
9pcy	A	48	A	c	T	10	exposed	17.1996	0.4747	0	0	0	0	0	0	0	0	0	0	0	0	-5.8787	-13.3	3.99	0.8248	1	1	0.171	0.6	26	6	6	0	0.0254	0.272	0.5333	0	late	non-functional
9pcy	A	49	G	c	T	10	exposed	17.2259	0.4848	2	0	2	2	2	0	2	2	0	0	0	0	-4.3874	-5.24	3.48	0.7254	0.9705	3	0.412	1.5	13	5	4	1	0.0229	0.2626	0.7	1	late	non-functional
9pcy	A	50	V	c	S	10	exposed	13.4002	0.4949	2	0	2	2	2	0	2	2	0	0	0	0	-21.7814	-27.33	3.04	0.1648	0.9031	2	0.295	1.1	18	9	8	1	0.0361	0.3075	0.4444	1	late	non-functional
9pcy	A	51	D	c	c	10	exposed	14.5865	0.4949	5	0	4	5	5	0	4	5	0	0	0	0	-1.1444	-1.17	2.72	0.379	0.7796	0	0	0	0	8	7	1	0.0266	0.2837	0.4643	1	late	non-functional
9pcy	A	52	A	H	G	3	buried	11.2264	0.4848	5	1	4	6	5	0	4	5	0	1	0	1	-15.0081	-13.3	2.52	0.1217	0.6306	0	0	0	0	11	6	5	0.0346	0.3333	0.4727	4	late	non-functional
9pcy	A	53	V	H	G	3	exposed	13.6418	0.4747	1	0	0	1	1	0	0	1	0	0	0	0	-9.3001	-27.33	2.42	0.7624	0.4958	0	0	0	0	7	7	0	0.0293	0.3065	0.619	0	late	non-functional
9pcy	A	54	K	H	G	3	exposed	14.0625	0.4646	2	0	2	2	2	0	2	2	0	0	0	0	-1.7489	-1.17	2.41	0.7714	0.4408	1	0.136	0.5	13	6	6	0	0.0241	0.2929	0.8	0	late	non-functional
9pcy	A	55	I	c	T	8	buried	8.084	0.4545	3	2	2	5	2	0	2	2	1	2	0	3	-29.1077	-27.33	2.56	0.0111	0.4958	0	0	0	0	12	7	5	0.0901	0.3626	0.3485	2	late	non-functional
9pcy	A	56	S	c	c	8	buried	8.0819	0.4444	4	0	2	4	3	0	2	3	1	0	0	1	-11.7434	-5.24	2.89	0.0654	0.6306	0	0	0	0	9	6	3	0.0359	0.3536	0.5556	3	late	non-functional
9pcy	A	57	M	c	c	8	exposed	9.1975	0.4343	2	1	2	3	0	0	0	0	2	1	2	3	-19.7716	-27.33	3.39	0.2305	0.7796	0	0	0	0	11	7	4	0.0478	0.3626	0.4364	3	late	non-functional
9pcy	A	58	P	c	c	8	exposed	12.0218	0.4242	2	0	2	2	2	0	2	2	0	0	0	0	-1.2371	-5.24	3.93	0.4411	0.9031	2	0.297	1.1	13	8	7	1	0.0338	0.3257	0.5357	1	late	non-functional
9pcy	A	59	E	c	T	8	exposed	12.2957	0.4141	1	0	1	1	1	0	1	1	0	0	0	0	0.9014	-1.17	4.31	0.4341	0.9705	0	0	0	0	8	5	3	0.0247	0.3289	0.6071	2	late	non-functional
9pcy	A	60	E	c	T	8	exposed	17.0093	0.404	1	0	1	1	1	0	1	1	0	0	0	0	2.4442	-1.17	4.4	0.7845	0.9705	1	0.156	0.6	29	4	4	0	0.0202	0.2727	1	0	late	non-functional
9pcy	A	61	E	c	c	8	exposed	14.1272	0.3939	3	0	2	3	2	0	2	2	1	0	0	1	1.1114	-1.17	4.21	0.3613	0.9327	3	0.594	2.2	34	7	6	1	0.0268	0.3153	0.6667	1	late	non-functional
9pcy	A	62	L	c	c	8	exposed	13.118	0.3838	2	1	1	3	2	1	1	3	0	0	0	0	-17.1099	-27.33	3.89	0.3125	0.8765	3	0.628	2.3	22	10	7	3	0.0363	0.3367	0.4889	3	late	non-functional
9pcy	A	63	L	E	B	1	buried	10.6858	0.3737	5	0	4	5	0	0	0	0	5	0	4	5	-31.5261	-27.33	3.6	0.0337	0.8214	2	0.474	1.7	20	13	6	7	0.0429	0.3498	0.4359	3	late	non-functional
9pcy	A	64	N	c	c	5	exposed	15.9187	0.3636	3	1	1	4	3	1	1	4	0	0	0	0	-4.1934	-5.24	3.44	0.4523	0.798	4	0.697	2.6	37	8	5	3	0.0233	0.3103	0.6429	3	late	non-functional
9pcy	A	65	A	c	S	5	exposed	16.2508	0.3535	4	0	2	4	4	0	2	4	0	0	0	0	-7.5394	-13.3	3.38	0.3204	0.8214	1	0.221	0.8	22	8	5	3	0.0204	0.2903	0.7143	3	late	non-functional
9pcy	A	66	P	c	T	5	exposed	17.4754	0.3434	0	1	0	1	0	0	0	0	0	1	0	1	-2.2885	-5.24	3.33	0.556	0.8469	3	0.424	1.6	61	9	5	4	0.0245	0.2964	0.6111	4	late	non-functional
9pcy	A	67	G	c	T	5	exposed	14.7574	0.3333	2	0	2	2	0	0	0	0	2	0	2	2	-2.5015	-5.24	3.21	0.41	0.8358	3	0.541	2	63	7	4	3	0.0216	0.287	0.6667	3	late	non-functional
9pcy	A	68	E	c	c	5	exposed	14.1333	0.3232	7	0	4	7	5	0	2	5	2	0	2	2	0.1998	-1.17	3.02	0.3097	0.75	0	0	0	0	9	7	2	0.0264	0.3235	0.5833	2	late	non-functional
9pcy	A	69	T	E	E	6	exposed	11.6385	0.3131	0	1	0	1	0	0	0	0	0	1	0	1	-8.2132	-5.24	2.82	0.481	0.601	4	1.078	4	30	9	4	5	0.032	0.3367	0.5556	4	late	non-functional
9pcy	A	70	Y	E	E	6	exposed	6.8472	0.303	5	1	4	6	0	0	0	0	5	1	4	6	-21.4792	-27.33	2.68	0.1867	0.399	3	0.685	2.5	24	11	4	7	0.0612	0.3808	0.3636	3	early	non-functional
9pcy	A	71	V	E	E	6	exposed	9.7797	0.2929	0	0	0	0	0	0	0	0	0	0	0	0	-17.145	-27.33	2.66	0.5067	0.2204	2	1.802	6.6	26	8	4	4	0.0268	0.3345	0.6071	4	late	non-functional
9pcy	A	72	V	E	E	6	buried	6.8925	0.2828	5	2	4	7	1	1	0	2	4	1	4	5	-21.2139	-27.33	2.74	0.0669	0.1264	2	0.373	1.4	34	8	4	4	0.0443	0.3498	0.5714	3	early	non-functional
9pcy	A	73	T	E	E	6	exposed	11.8665	0.2727	3	0	2	3	3	0	2	3	0	0	0	0	-6.5493	-13.3	2.84	0.4952	0.1264	2	1.983	7.3	24	9	4	5	0.0369	0.339	0.5556	4	late	non-functional
9pcy	A	74	L	E	E	6	buried	9.536	0.2626	4	5	4	9	0	1	0	1	4	4	4	8	-32.8324	-27.33	2.91	0	0.2204	3	0.663	2.4	64	12	5	7	0.0699	0.3561	0.4848	5	late	non-functional
9pcy	A	75	D	c	c	3	exposed	15.3697	0.2525	2	0	2	2	2	0	2	2	0	0	0	0	-2.3756	-1.17	2.94	0.4641	0.3694	2	0.704	2.6	18	8	4	4	0.0212	0.2973	0.75	3	late	non-functional
9pcy	A	76	T	c	S	3	exposed	15.9161	0.2424	2	0	0	2	2	0	0	2	0	0	0	0	-6.0146	-13.3	2.92	0.411	0.5042	3	0.582	2.1	23	10	4	6	0.0388	0.3028	0.4667	2	late	non-functional
9pcy	A	77	K	c	c	3	exposed	17.7499	0.2323	1	0	0	1	0	0	0	0	1	0	0	1	1.1809	-1.17	2.84	0.7276	0.5592	2	0.579	2.1	38	10	5	5	0.0311	0.3084	0.5333	1	late	non-functional
9pcy	A	78	G	E	E	6	exposed	13.9254	0.2222	5	0	4	5	1	0	0	1	4	0	4	4	-5.4651	-1.17	2.71	0.2515	0.5042	1	0.201	0.7	89	9	4	5	0.0256	0.2946	0.5833	2	late	non-functional
9pcy	A	79	T	E	E	6	exposed	12.6663	0.2121	1	1	0	2	1	0	0	1	0	1	0	1	-7.5575	-5.24	2.58	0.4166	0.3694	2	1.038	3.8	37	11	4	7	0.0421	0.3267	0.5273	3	late	non-functional
9pcy	A	80	Y	E	E	6	buried	9.5283	0.202	6	6	4	12	2	0	0	2	4	6	4	10	-28.8279	-13.3	2.45	0	0.2204	3	0.802	2.9	32	13	4	9	0.0474	0.3536	0.4744	4	early	non-functional
9pcy	A	81	S	E	E	6	buried	8.1733	0.1919	5	0	4	5	0	0	0	0	5	0	4	5	-10.9334	-5.24	2.34	0.0602	0.1264	4	1.075	3.9	27	12	4	8	0.0676	0.3764	0.5152	4	late	non-functional
9pcy	A	82	F	E	E	6	buried	4.0392	0.1818	4	2	4	6	0	0	0	0	4	2	4	6	-33.627	-27.33	2.25	0.0074	0.0969	7	2.162	7.9	44	12	4	8	0.0629	0.4024	0.4848	4	early	non-functional
9pcy	A	83	Y	E	E	6	buried	8.1434	0.1717	3	3	3	6	1	0	1	1	2	3	2	5	-22.4695	-27.33	2.2	0.1206	0.1235	3	0.98	3.6	74	14	6	8	0.0808	0.3976	0.4286	5	early	non-functional
9pcy	A	84	C	c	c	1	buried	8.3147	0.1616	4	0	4	4	2	0	2	2	2	0	2	2	-34.942	-27.33	2.25	0	0.1786	3	1.16	4.3	61	12	6	6	0.0359	0.3944	0.5	4	late	functional
9pcy	A	85	S	H	G	3	exposed	10.9871	0.1515	4	0	3	4	3	0	3	3	1	0	0	1	-7.1042	-13.3	2.37	0.2345	0.2316	3	1.273	4.7	71	10	5	5	0.034	0.3708	0.5556	4	late	non-functional
9pcy	A	86	P	H	G	3	exposed	12.6489	0.1414	0	0	0	0	0	0	0	0	0	0	0	0	-4.0352	-27.33	2.54	0.3733	0.2754	4	0.66	2.4	19	7	5	2	0.0256	0.3204	0.5714	2	late	non-functional
9pcy	A	87	H	H	G	3	exposed	13.0362	0.1313	6	1	6	7	6	1	6	7	0	0	0	0	-13.4036	-13.3	2.72	0.262	0.3439	2	0.673	2.5	62	11	9	2	0.0503	0.3462	0.5091	1	late	functional
9pcy	A	88	Q	c	T	5	exposed	12.3284	0.1212	4	0	4	4	4	0	4	4	0	0	0	0	-6.6754	-5.24	2.83	0.5225	0.4663	2	0.415	1.5	14	10	10	0	0.026	0.3278	0.5778	0	late	non-functional
9pcy	A	89	G	c	T	5	exposed	15.7042	0.1111	0	0	0	0	0	0	0	0	0	0	0	0	-3.6378	-5.24	2.83	0.8724	0.6306	1	0.131	0.5	14	6	6	0	0.0202	0.2853	0.8	0	late	non-functional
9pcy	A	90	A	c	T	5	exposed	15.12	0.101	2	1	2	3	2	0	2	2	0	1	0	1	-8.0896	-13.3	2.77	0.5266	0.75	1	0.172	0.6	22	6	5	1	0.021	0.2955	0.8667	1	late	non-functional
9pcy	A	91	G	c	T	5	exposed	12.7385	0.0909	4	0	4	4	4	0	4	4	0	0	0	0	-11.088	-5.24	2.73	0.378	0.8063	2	0.362	1.3	79	8	6	2	0.0239	0.3143	0.6429	2	late	non-functional
9pcy	A	92	M	c	c	5	buried	8.9113	0.0808	4	1	4	5	2	1	2	3	2	0	2	2	-27.3371	-27.33	2.76	0.0007	0.75	2	0.646	2.4	50	12	7	5	0.0522	0.364	0.4697	3	late	functional
9pcy	A	93	V	E	E	6	exposed	9.6007	0.0707	3	1	2	4	2	0	2	2	1	1	0	2	-21.4028	-27.33	2.87	0.4635	0.601	3	0.743	2.7	16	12	5	7	0.0493	0.3764	0.4242	3	late	non-functional
9pcy	A	94	G	E	E	6	buried	7.1949	0.0606	5	0	4	5	0	0	0	0	5	0	4	5	-7.6141	-13.3	3	0.0215	0.399	3	1.281	4.7	56	11	4	7	0.0713	0.3837	0.4727	4	late	non-functional
9pcy	A	95	K	E	E	6	exposed	10.3923	0.0505	4	1	4	5	0	0	0	0	4	1	4	5	-1.0183	-1.17	3.05	0.4212	0.2204	4	1.221	4.5	18	11	4	7	0.0406	0.3498	0.5091	3	early	non-functional
9pcy	A	96	V	E	E	6	buried	7.4819	0.0404	4	5	4	9	0	0	0	0	4	5	4	9	-27.8915	-27.33	2.81	0	0.1264	4	0.831	3	23	13	4	9	0.0728	0.368	0.4487	5	late	non-functional
9pcy	A	97	T	E	E	6	exposed	12.7731	0.0303	6	0	4	6	1	0	0	1	5	0	4	5	-9.2336	-13.3	2.91	0.2791	0.1429	3	1.256	4.6	23	11	4	7	0.0313	0.3204	0.5273	3	late	non-functional
9pcy	A	98	V	E	E	6	buried	12.3918	0.0202	4	2	4	6	0	0	0	0	4	2	4	6	-26.9377	-27.33	3	0.0174	0.1667	4	0.757	2.8	54	16	3	13	0.0653	0.339	0.4167	6	late	non-functional
9pcy	A	99	N	c	c	1	exposed	16.1811	0.0101	7	0	4	7	1	0	0	1	6	0	4	6	-2.1761	-5.24	2.89	0.459	0.2	0	0	0	0	8	2	6	0.021	0.2781	0.6429	4	late	non-functional
1am7	A	1	M	c	c	5	exposed	14.9337	0	0	0	0	0	0	0	0	0	0	0	0	0	-13.7124	-1.17	3.98	0.5634	1	0	0	0	0	5	2	3	0.0295	0.2488	0.4	1	late	non-functional
1am7	A	2	V	c	c	5	buried	13.8087	0.0065	0	2	0	2	0	0	0	0	0	2	0	2	-20.0866	-13.3	3.97	0.1164	0.8333	0	0	0	0	7	3	4	0.0256	0.261	0.4286	3	late	non-functional
1am7	A	3	E	c	c	5	exposed	17.0266	0.013	2	0	0	2	2	0	0	2	0	0	0	0	-1.8617	-1.17	3.9	0.6065	0.7143	0	0	0	0	4	4	0	0.0198	0.2261	0.5	0	late	non-functional
1am7	A	4	I	c	c	5	exposed	13.9448	0.0195	0	1	0	1	0	0	0	0	0	1	0	1	-12.5572	-27.33	3.82	0.3749	0.625	0	0	0	0	6	6	0	0.0197	0.2433	0.5333	0	late	non-functional
1am7	A	5	N	c	c	5	exposed	15.5482	0.026	5	0	3	5	5	0	3	5	0	0	0	0	0.3662	-5.24	3.74	0.3103	0.5556	0	0	0	0	6	6	0	0.0191	0.234	0.6667	0	late	non-functional
1am7	A	6	N	H	H	13	exposed	16.2708	0.0325	3	0	2	3	2	0	2	2	1	0	0	1	0.0899	-1.17	3.78	0.4994	0.601	1	0.175	0.9	30	8	6	2	0.0177	0.2373	0.6071	2	late	non-functional
1am7	A	7	Q	H	H	13	buried	15.1944	0.039	5	1	2	6	3	0	2	3	2	1	0	3	-2.9567	-1.17	3.91	0.1101	0.399	1	0.16	0.8	32	12	6	6	0.0314	0.2597	0.4242	3	late	non-functional
1am7	A	8	R	H	H	13	buried	12.743	0.0455	6	0	3	8	6	0	3	6	0	0	0	2	-12.392	-5.24	4.16	0.12	0.2204	2	0.861	4.2	27	11	8	3	0.0437	0.278	0.4364	3	late	non-functional
1am7	A	9	K	H	H	13	exposed	11.8446	0.0519	4	0	4	4	4	0	4	4	0	0	0	0	-0.6362	-1.17	4.47	0.4452	0.0969	0	0	0	0	9	9	0	0.0296	0.2711	0.5833	0	late	non-functional
1am7	A	10	A	H	H	13	buried	11.1999	0.0584	4	1	4	5	4	0	4	4	0	1	0	1	-14.981	-13.3	4.69	0.002	0.0295	0	0	0	0	13	8	5	0.0391	0.2815	0.4872	5	early	non-functional
1am7	A	11	F	H	H	13	buried	8.1293	0.0649	4	4	4	8	4	0	4	4	0	4	0	4	-31.5285	-27.33	4.73	0.0018	0	1	0.158	0.8	61	11	8	3	0.0581	0.3068	0.4727	1	early	non-functional
1am7	A	12	L	H	H	13	buried	6.144	0.0714	4	1	4	5	4	0	4	4	0	1	0	1	-27.1374	-27.33	4.62	0.0264	0	4	1.1	5.4	75	10	8	2	0.094	0.3222	0.4222	2	early	non-functional
1am7	A	13	D	H	H	13	exposed	9.1148	0.0779	3	1	3	5	3	0	3	3	0	1	0	2	-5.1528	-1.17	4.68	0.1663	0	1	0.447	2.2	62	12	8	4	0.0705	0.3086	0.4545	1	late	non-functional
1am7	A	14	M	H	H	13	buried	8.6754	0.0844	4	0	4	4	4	0	4	4	0	0	0	0	-30.0285	-27.33	4.62	0.0034	0	4	0.652	3.2	45	13	8	5	0.0723	0.3156	0.4359	4	early	non-functional
1am7	A	15	L	H	H	13	buried	4.097	0.0909	4	1	4	5	4	0	4	4	0	1	0	1	-32.2801	-27.33	4.27	0	0	2	0.45	2.2	50	9	8	1	0.0688	0.3284	0.5556	1	late	non-functional
1am7	A	16	A	H	H	13	buried	6.18	0.0974	7	0	7	7	5	0	5	5	2	0	2	2	-17.7068	-13.3	4.1	0	0.0295	2	0.977	4.8	58	14	9	5	0.0699	0.3362	0.4615	2	early	non-functional
1am7	A	17	W	H	H	13	exposed	11.0718	0.1039	2	2	2	4	2	0	2	2	0	2	0	2	-14.2504	-27.33	NA	0.6695	0.0969	2	0.326	1.6	27	11	9	2	0.0282	0.3026	0.5636	1	late	non-functional
1am7	A	18	S	H	H	13	exposed	8.2094	0.1104	3	0	2	3	2	0	2	2	1	0	0	1	-10.3698	-13.3	4.31	0.1627	0.2204	2	0.359	1.8	53	11	8	3	0.0826	0.3136	0.4182	2	early	non-functional
1am7	A	19	E	c	T	16	exposed	6.2355	0.1169	3	0	2	3	2	0	2	2	1	0	0	1	-1.5151	-1.17	4.58	0.1783	0.399	6	0.958	4.7	98	13	7	6	0.1123	0.3348	0.3974	3	late	functional
1am7	A	20	G	c	T	16	exposed	9.7518	0.1234	2	0	2	3	2	0	2	3	0	0	0	0	-5.0555	-5.24	4.86	0.2246	0.601	0	0	0	0	8	7	1	0.0168	0.2879	0.7857	1	early	non-functional
1am7	A	21	T	c	S	16	buried	8.6356	0.1299	2	1	3	4	2	0	3	3	0	1	0	1	-7.8019	-5.24	5.19	0.0086	0.7796	1	0.255	1.3	57	17	8	9	0.075	0.3312	0.4191	4	early	non-functional
1am7	A	22	D	c	S	16	exposed	10.5118	0.1364	2	0	2	4	0	0	0	0	2	0	2	4	0.2378	-1.17	5.36	0.2094	0.9031	2	0.328	1.6	26	14	8	6	0.0508	0.3169	0.4066	2	late	non-functional
1am7	A	23	N	c	S	16	exposed	13.1241	0.1429	4	0	4	7	4	0	4	7	0	0	0	0	-1.5177	-1.17	5.94	0.2271	0.9705	5	0.856	4.2	33	9	7	2	0.021	0.2862	0.6111	2	late	non-functional
1am7	A	24	G	c	S	16	exposed	16.3961	0.1494	1	0	1	1	1	0	1	1	0	0	0	0	-0.2027	-1.17	6.51	0.8215	1	0	0	0	0	5	5	0	0.0139	0.2541	0.8	0	late	non-functional
1am7	A	25	R	c	S	16	exposed	17.5101	0.1558	2	0	1	2	2	0	1	2	0	0	0	0	-0.5001	-5.24	6.95	0.7835	1	0	0	0	0	5	5	0	0.0131	0.2541	0.8	0	late	non-functional
1am7	A	26	Q	c	S	16	exposed	14.6174	0.1623	2	0	1	3	1	0	1	2	1	0	0	1	-1.0183	-5.24	7.19	0.217	1	0	0	0	0	9	7	2	0.029	0.2765	0.4722	1	late	non-functional
1am7	A	27	K	c	c	16	exposed	18.2792	0.1688	0	0	0	0	0	0	0	0	0	0	0	0	0.1416	-1.17	7.15	0.5976	1	0	0	0	0	7	6	1	0.0141	0.2448	0.381	1	late	non-functional
1am7	A	28	T	c	c	16	exposed	15.4157	0.1753	3	0	1	3	3	0	1	3	0	0	0	0	-6.8747	-5.24	6.83	0.2788	1	0	0	0	0	12	7	5	0.0266	0.2911	0.4697	2	late	non-functional
1am7	A	29	R	c	S	16	exposed	18.9187	0.1818	1	0	1	2	1	0	1	2	0	0	0	0	-1.9554	-5.24	6.29	0.6206	1	2	0.353	1.7	22	6	6	0	0.0133	0.2437	0.8	0	late	non-functional
1am7	A	30	N	c	S	16	exposed	14.2821	0.1883	4	0	4	5	4	0	4	5	0	0	0	0	-1.3376	-1.17	5.57	0.243	1	1	0.184	0.9	33	6	6	0	0.013	0.2558	0.9333	0	late	non-functional
1am7	A	31	H	c	T	16	exposed	13.165	0.1948	1	0	2	4	0	0	2	2	1	0	0	2	-7.0693	-13.3	4.8	0.585	1	3	0.517	2.5	19	9	6	3	0.0139	0.2879	0.6944	2	late	non-functional
1am7	A	32	G	c	T	16	buried	10.0806	0.2013	4	0	3	4	4	0	3	4	0	0	0	0	-5.8616	-5.24	4.12	0	0.9705	4	0.675	3.3	71	13	8	5	0.0366	0.3008	0.5128	2	late	non-functional
1am7	A	33	Y	c	T	16	buried	9.74	0.2078	3	1	3	4	3	0	3	3	0	1	0	1	-17.3662	-13.3	3.6	0.0983	0.9031	2	0.382	1.9	94	14	6	8	0.0558	0.3156	0.4615	1	late	non-functional
1am7	A	34	D	c	T	16	buried	13.5283	0.2143	5	0	4	5	3	0	2	3	2	0	2	2	-3.4938	-1.17	3.27	0.0107	0.8091	2	0.414	2	49	14	7	7	0.0322	0.2821	0.4396	1	late	non-functional
1am7	A	35	V	E	B	2	buried	11.3015	0.2208	4	1	4	5	2	0	2	2	2	1	2	3	-29.3271	-27.33	3.09	0.0356	0.6979	3	0.596	2.9	59	15	7	8	0.0383	0.2962	0.4476	1	early	non-functional
1am7	A	36	I	E	B	2	buried	13.7752	0.2273	6	0	6	6	6	0	6	6	0	0	0	0	-27.8962	-27.33	3.04	0.0223	0.6194	2	0.347	1.7	46	15	7	8	0.0472	0.277	0.3714	1	late	non-functional
1am7	A	37	V	c	T	4	buried	13.1279	0.2338	2	2	2	4	0	0	0	0	2	2	2	4	-22.0653	-27.33	3.03	0.1149	0.6194	3	0.494	2.4	49	11	5	6	0.0267	0.2674	0.4545	1	late	non-functional
1am7	A	38	G	c	T	4	exposed	15.5654	0.2403	0	0	0	0	0	0	0	0	0	0	0	0	-7.6367	-13.3	3.03	0.668	0.6683	3	0.446	2.2	64	6	4	2	0.0216	0.2295	0.5333	2	late	non-functional
1am7	A	39	G	c	S	4	exposed	15.8042	0.2468	3	0	2	3	2	0	2	2	1	0	0	1	-5.9673	-13.3	3.05	0.2595	0.7418	3	0.631	3.1	71	8	6	2	0.0272	0.2508	0.4643	2	late	non-functional
1am7	A	40	E	c	c	4	exposed	17.8302	0.2532	4	0	4	4	4	0	4	4	0	0	0	0	-3.124	-1.17	3.1	0.3894	0.7796	3	0.67	3.3	33	7	7	0	0.0134	0.2437	0.7143	0	late	non-functional
1am7	A	41	L	E	B	1	exposed	16.9405	0.2597	0	1	0	1	0	0	0	0	0	1	0	1	-18.4641	-27.33	3.2	0.1698	0.7919	3	0.594	2.9	33	8	5	3	0.0166	0.2504	0.5714	1	early	non-functional
1am7	A	42	F	c	c	11	buried	15.339	0.2662	2	3	2	5	0	1	0	1	2	2	2	4	-17.9812	-27.33	3.44	0.0853	0.798	2	0.367	1.8	62	9	5	4	0.0232	0.2484	0.4444	3	early	non-functional
1am7	A	43	T	c	c	11	exposed	19.6605	0.2727	3	0	3	3	3	0	3	3	0	0	0	0	-5.1256	-13.3	3.82	0.6205	0.8214	7	1.249	6.1	40	5	4	1	0.0136	0.2323	0.6	1	late	non-functional
1am7	A	44	D	c	c	11	exposed	19.5941	0.2792	3	0	2	3	3	0	2	3	0	0	0	0	-0.6212	-1.17	4.33	0.5083	0.8765	1	0.149	0.7	55	6	6	0	0.0143	0.2194	0.5333	0	late	non-functional
1am7	A	45	Y	c	c	11	exposed	15.9344	0.2857	4	1	4	5	2	1	2	3	2	0	2	2	-16.1773	-13.3	4.86	0.2318	0.9327	2	0.334	1.6	50	9	6	3	0.0242	0.2362	0.5	3	late	non-functional
1am7	A	46	S	c	S	11	exposed	19.1302	0.2922	3	0	2	3	3	0	2	3	0	0	0	0	-2.5811	-5.24	5.28	0.4406	0.9705	1	0.157	0.8	50	8	4	4	0.0165	0.2337	0.6071	4	late	non-functional
1am7	A	47	D	c	S	11	exposed	17.2641	0.2987	2	0	1	4	1	0	1	2	1	0	0	2	-0.0052	-1.17	5.44	0.2427	1	1	0.167	0.8	46	8	5	3	0.0154	0.2348	0.6071	3	late	non-functional
1am7	A	48	H	c	c	11	buried	13.899	0.3052	3	1	0	4	2	0	0	2	1	1	0	2	-11.1892	-13.3	5.24	0.0225	1	2	0.318	1.6	76	10	5	5	0.0348	0.2745	0.3111	2	late	non-functional
1am7	A	49	P	c	c	11	exposed	15.9112	0.3117	0	2	0	2	0	0	0	0	0	2	0	2	-4.7874	-5.24	4.77	0.2492	1	1	0.151	0.7	76	8	5	3	0.0211	0.2525	0.3571	1	late	non-functional
1am7	A	50	R	c	c	11	exposed	17.5789	0.3182	2	0	1	5	2	0	1	4	0	0	0	1	-3.049	-5.24	4.25	0.3746	0.9705	3	0.644	3.2	36	7	4	3	0.0225	0.2529	0.5238	2	late	non-functional
1am7	A	51	K	c	c	11	exposed	18.5011	0.3247	0	0	1	1	0	0	1	1	0	0	0	0	-1.3957	-1.17	3.89	0.4181	0.9031	2	0.529	2.6	25	6	4	2	0.0158	0.2305	0.5333	1	late	non-functional
1am7	A	52	L	c	c	11	exposed	19.1576	0.3312	0	0	0	0	0	0	0	0	0	0	0	0	-11.3177	-27.33	3.92	0.6144	0.7796	3	0.74	3.6	30	7	4	3	0.0188	0.2112	0.619	3	late	non-functional
1am7	A	53	V	E	E	4	exposed	17.7871	0.3377	4	1	4	5	0	0	0	0	4	1	4	5	-20.7113	-27.33	4.35	0.2044	0.601	0	0	0	0	9	4	5	0.0173	0.2238	0.5	2	late	non-functional
1am7	A	54	T	E	E	4	exposed	21.0646	0.3442	0	0	0	0	0	0	0	0	0	0	0	0	-6.9082	-13.3	5.09	0.511	0.4285	4	0.704	3.5	28	8	6	2	0.0173	0.2032	0.6786	2	late	non-functional
1am7	A	55	L	E	E	4	exposed	18.3246	0.3506	2	2	2	4	2	1	2	3	0	1	0	1	-15.736	-27.33	5.84	0.4029	0.3173	1	0.202	1	26	9	7	2	0.0188	0.207	0.5833	1	late	non-functional
1am7	A	56	N	E	E	4	exposed	21.852	0.3571	5	0	4	5	5	0	4	5	0	0	0	0	-2.2519	-5.24	6.29	0.3716	0.2877	1	0.147	0.7	29	6	6	0	0.013	0.1758	0.9333	0	late	non-functional
1am7	A	57	P	c	T	2	exposed	24.9369	0.3636	0	0	0	0	0	0	0	0	0	0	0	0	-1.0264	-5.24	6.27	0.8057	0.3317	1	0.2	1	18	6	6	0	0.013	0.1758	0.9333	0	late	non-functional
1am7	A	58	K	c	T	2	exposed	23.8374	0.3701	1	0	0	1	1	0	0	1	0	0	0	0	0.6725	-1.17	5.79	0.707	0.3806	0	0	0	0	5	5	0	0.013	0.1756	1	0	late	non-functional
1am7	A	59	L	E	E	3	exposed	18.2678	0.3766	6	1	6	7	6	1	6	7	0	0	0	0	-14.0628	-27.33	5.1	0.3166	0.4102	1	0.213	1	28	7	7	0	0.0147	0.2003	0.8095	0	late	non-functional
1am7	A	60	K	E	E	3	exposed	19.8869	0.3831	0	0	0	0	0	0	0	0	0	0	0	0	-2.0506	-1.17	4.48	0.4549	0.399	2	0.621	3.1	35	10	7	3	0.0428	0.2087	0.5778	3	late	non-functional
1am7	A	61	S	E	E	3	buried	14.5465	0.3896	6	0	5	6	2	0	1	2	4	0	4	4	-10.6472	-5.24	4.15	0.0989	0.3817	1	0.162	0.8	76	10	4	6	0.0572	0.2456	0.4667	1	late	non-functional
1am7	A	62	T	c	c	2	exposed	13.7768	0.3961	2	0	1	2	0	0	0	0	2	0	1	2	-9.9966	-5.24	4.13	0.1615	0.4285	3	0.687	3.4	60	13	4	9	0.0538	0.2558	0.4103	2	late	non-functional
1am7	A	63	G	c	c	2	buried	10.7518	0.4026	4	0	3	4	2	0	1	2	2	0	2	2	-10.0087	-5.24	4.29	0.0144	0.507	2	0.394	1.9	98	11	6	5	0.0751	0.2967	0.5636	2	late	non-functional
1am7	A	64	A	E	B	1	buried	9.4873	0.4091	4	1	4	5	4	0	4	4	0	1	0	1	-22.3857	-13.3	4.47	0.0045	0.601	3	0.632	3.1	70	17	7	10	0.0668	0.3092	0.3971	5	early	non-functional
1am7	A	65	G	c	T	4	buried	7.909	0.4156	5	0	4	5	3	0	2	3	2	0	2	2	-9.5538	-5.24	4.59	0.0043	0.7011	3	0.465	2.3	99	14	6	8	0.0367	0.3208	0.4835	1	late	non-functional
1am7	A	66	R	c	T	4	buried	6.3388	0.4221	3	1	1	6	1	1	1	2	2	0	0	4	-9.2257	-5.24	4.67	0.0638	0.7623	3	1.499	7.4	74	16	5	11	0.0785	0.3407	0.4333	3	late	non-functional
1am7	A	67	Y	c	T	4	buried	2.84	0.4286	2	2	1	4	1	1	1	2	1	1	0	2	-23.2756	-27.33	4.73	0.0206	0.8091	5	0.822	4	96	13	6	7	0.1173	0.35	0.4231	3	late	non-functional
1am7	A	68	Q	c	T	4	buried	6.879	0.4351	3	1	2	4	3	0	2	3	0	1	0	1	-9.0502	-5.24	4.72	0.1399	0.7796	4	0.659	3.2	99	12	7	5	0.049	0.3169	0.5303	2	late	non-functional
1am7	A	69	L	E	B	1	buried	7.8998	0.4416	4	1	4	5	4	1	4	5	0	0	0	0	-27.7856	-27.33	4.45	0.0711	0.695	3	0.779	3.8	32	11	9	2	0.0335	0.3002	0.5273	2	early	non-functional
1am7	A	70	L	c	c	1	buried	10.8717	0.4481	2	0	2	2	2	0	2	2	0	0	0	0	-21.0785	-27.33	4.45	0.0642	0.5776	2	0.483	2.4	60	10	6	4	0.0298	0.2775	0.5111	4	late	non-functional
1am7	A	71	S	H	H	11	buried	14.2024	0.4545	5	0	3	5	3	0	2	3	2	0	1	2	-9.0068	-5.24	4.5	0.135	0.4224	4	0.749	3.7	23	11	6	5	0.0341	0.2628	0.4727	2	late	non-functional
1am7	A	72	R	H	H	11	exposed	15.219	0.461	5	0	2	5	5	0	2	5	0	0	0	0	-5.2657	-5.24	4.6	0.3517	0.2754	3	0.513	2.5	32	6	6	0	0.0156	0.2373	0.8	0	late	non-functional
1am7	A	73	W	H	H	11	exposed	12.7123	0.4675	4	1	2	5	4	1	2	5	0	0	0	0	-22.5449	-27.33	NA	0.6186	0.1531	4	0.882	4.3	50	8	8	0	0.0245	0.252	0.6429	0	late	non-functional
1am7	A	74	W	H	H	11	buried	13.1947	0.474	5	2	2	7	3	0	2	3	2	2	0	4	-25.9364	-27.33	NA	0	0.0673	1	0.371	1.8	69	11	9	2	0.0496	0.2755	0.4364	1	early	non-functional
1am7	A	75	D	H	H	11	exposed	16.7176	0.4805	6	0	5	7	6	0	5	6	0	0	0	1	-1.5682	-27.33	3.9	0.2178	0.0295	4	0.902	4.4	37	8	8	0	0.0211	0.2295	0.6429	0	late	non-functional
1am7	A	76	A	H	H	11	exposed	15.9279	0.487	4	0	4	4	4	0	4	4	0	0	0	0	-8.6053	-13.3	3.81	0.3294	0	2	0.483	2.4	28	8	8	0	0.0164	0.2219	0.6429	0	late	non-functional
1am7	A	77	Y	H	H	11	buried	12.6515	0.4935	3	4	3	7	3	0	3	3	0	4	0	4	-22.188	-13.3	3.89	0.0799	0	5	0.993	4.9	44	11	9	2	0.0398	0.2541	0.5091	1	late	non-functional
1am7	A	78	R	H	H	11	exposed	17.3829	0.5	6	0	4	7	5	0	4	5	1	0	0	2	-6.2638	-5.24	3.81	0.3212	0	3	0.485	2.4	34	11	9	2	0.0271	0.255	0.4909	1	late	non-functional
1am7	A	79	K	H	H	11	exposed	19.7858	0.4935	5	0	4	5	5	0	4	5	0	0	0	0	0.2833	-1.17	3.57	0.6514	0.0295	4	0.756	3.7	45	8	8	0	0.015	0.2181	0.7143	0	late	non-functional
1am7	A	80	Q	H	H	11	exposed	17.2403	0.487	2	0	2	2	2	0	2	2	0	0	0	0	-2.6799	-1.17	3.46	0.5044	0.0969	1	0.167	0.8	40	6	6	0	0.0132	0.2084	0.8667	0	late	non-functional
1am7	A	81	L	H	H	11	exposed	15.9837	0.4805	2	2	2	4	2	1	2	3	0	1	0	1	-20.267	-27.33	3.44	0.2514	0.2204	2	0.381	1.9	64	7	6	1	0.0216	0.2245	0.6667	1	early	non-functional
1am7	A	82	G	c	T	6	exposed	18.9746	0.474	2	0	2	2	2	0	2	2	0	0	0	0	-2.8866	-5.24	3.48	0.5856	0.399	3	0.519	2.5	46	7	7	0	0.0133	0.2124	0.7619	0	late	non-functional
1am7	A	83	L	c	c	6	buried	16.2286	0.4675	3	1	3	4	3	1	3	4	0	0	0	0	-20.352	-27.33	3.53	0.1513	0.601	1	0.204	1	71	9	7	2	0.0222	0.2384	0.4722	1	early	non-functional
1am7	A	84	K	c	c	6	exposed	20.678	0.461	2	0	1	2	1	0	1	1	1	0	0	1	0.5266	-1.17	3.56	0.7883	0.7796	7	1.16	5.7	28	6	4	2	0.0159	0.2229	0.5333	1	late	non-functional
1am7	A	85	D	c	c	6	exposed	16.7501	0.4545	5	0	3	5	5	0	3	5	0	0	0	0	-1.0145	-1.17	3.58	0.2602	0.8736	1	0.167	0.8	57	8	5	3	0.0224	0.2433	0.6071	3	late	non-functional
1am7	A	86	F	c	c	6	buried	12.346	0.4481	3	2	2	5	1	1	0	2	2	1	2	3	-23.6508	-27.33	3.61	0.0011	0.8736	2	0.485	2.4	95	12	8	4	0.0386	0.2655	0.4394	4	late	non-functional
1am7	A	87	S	c	c	6	exposed	13.8318	0.4416	7	0	4	7	7	0	4	7	0	0	0	0	-3.2932	-5.24	3.72	0.186	0.7796	1	0.15	0.7	50	10	6	4	0.0301	0.2707	0.5111	1	late	non-functional
1am7	A	88	P	H	H	14	exposed	12.0484	0.4351	2	1	2	3	2	0	2	2	0	1	0	1	-2.1252	-5.24	3.96	0.2535	0.601	0	0	0	0	8	6	2	0.0223	0.2911	0.6071	1	late	non-functional
1am7	A	89	K	H	H	14	exposed	14.1097	0.4286	3	0	2	3	3	0	2	3	0	0	0	0	1.3867	-1.17	4.28	0.6062	0.399	2	0.361	1.8	24	7	7	0	0.0162	0.2692	0.7619	0	late	non-functional
1am7	A	90	S	H	H	14	buried	12.0212	0.4221	5	0	3	5	5	0	3	5	0	0	0	0	-5.7713	-5.24	4.6	0.0469	0.2204	1	0.168	0.8	50	10	9	1	0.029	0.2805	0.5111	1	early	non-functional
1am7	A	91	Q	H	H	14	buried	8.3912	0.4156	6	1	4	7	5	1	4	6	1	0	0	1	-7.0822	-1.17	4.83	0.025	0.0969	4	0.63	3.1	100	13	9	4	0.0713	0.3162	0.4103	1	early	non-functional
1am7	A	92	D	H	H	14	buried	8.3521	0.4091	4	0	4	4	4	0	4	4	0	0	0	0	-2.9784	-1.17	4.88	0.0943	0.0295	5	0.999	4.9	95	9	8	1	0.0592	0.3043	0.5278	1	late	non-functional
1am7	A	93	A	H	H	14	buried	10.1951	0.4026	4	0	4	4	4	0	4	4	0	0	0	0	-18.8297	-13.3	4.74	0.0132	0	3	0.58	2.9	29	10	8	2	0.0391	0.2836	0.4889	2	late	non-functional
1am7	A	94	V	H	H	14	buried	8.6275	0.3961	5	3	4	8	5	0	4	5	0	3	0	3	-30.8976	-27.33	4.57	0.0034	0	4	1.198	5.9	31	11	8	3	0.0927	0.3037	0.3818	3	late	non-functional
1am7	A	95	A	H	H	14	buried	5.894	0.3896	4	2	4	7	4	0	4	5	0	2	0	2	-19.5357	-13.3	4.45	0.0088	0	2	0.609	3	75	10	8	2	0.0847	0.3341	0.4444	1	late	non-functional
1am7	A	96	L	H	H	14	buried	8.984	0.3831	4	2	4	6	4	0	4	4	0	2	0	2	-31.0861	-27.33	4.45	0.0037	0	4	0.9	4.4	38	9	8	1	0.0197	0.2862	0.5833	1	early	non-functional
1am7	A	97	Q	H	H	14	buried	11.9711	0.3766	4	2	4	6	4	0	4	4	0	2	0	2	-9.3484	-5.24	4.43	0.1031	0	2	0.447	2.2	46	10	8	2	0.0226	0.2868	0.5111	2	early	non-functional
1am7	A	98	Q	H	H	14	buried	8.2086	0.3701	3	2	2	7	3	0	2	4	0	2	0	3	-8.976	-5.24	4.27	0.0662	0	3	0.669	3.3	50	9	8	1	0.0583	0.2906	0.5	1	early	non-functional
1am7	A	99	I	H	H	14	buried	8.9296	0.3636	8	2	8	10	6	0	6	6	2	2	2	4	-38.9373	-27.33	3.95	0.0022	0.0295	1	0.286	1.4	53	11	9	2	0.0724	0.2973	0.4909	1	late	non-functional
1am7	A	100	K	H	H	14	exposed	14.2072	0.3571	4	2	4	6	4	1	4	5	0	1	0	1	-1.2423	-1.17	3.58	0.433	0.0969	3	0.576	2.8	31	10	9	1	0.022	0.2588	0.5333	1	late	non-functional
1am7	A	101	E	H	H	14	exposed	13.7796	0.3506	2	0	2	2	2	0	2	2	0	0	0	0	1.6607	-1.17	3.28	0.407	0.2204	4	0.826	4.1	50	7	7	0	0.0136	0.2525	0.7619	0	early	non-functional
1am7	A	102	R	c	T	3	buried	13.359	0.3442	4	1	2	8	2	0	2	2	2	1	0	6	-5.3553	-5.24	3.05	0.1169	0.3694	3	0.965	4.7	60	8	6	2	0.0302	0.2642	0.6429	2	early	non-functional
1am7	A	103	G	c	T	3	exposed	15.2371	0.3377	2	0	2	2	2	0	2	2	0	0	0	0	-5.7124	-1.17	2.88	0.3329	0.5042	1	0.141	0.7	60	9	8	1	0.0244	0.2606	0.5556	1	late	non-functional
1am7	A	104	A	c	c	3	buried	13.1859	0.3312	6	0	6	6	6	0	6	6	0	0	0	0	-16.6688	-13.3	2.76	0	0.5592	1	0.146	0.7	62	13	9	4	0.0338	0.2711	0.4359	4	late	non-functional
1am7	A	105	L	H	H	6	buried	13.8221	0.3247	4	1	4	5	2	1	2	3	2	0	2	2	-23.466	-27.33	2.61	0.096	0.5042	1	0.177	0.9	57	10	7	3	0.0327	0.2688	0.4889	1	late	non-functional
1am7	A	106	P	H	H	6	exposed	17.3536	0.3182	2	0	2	2	2	0	2	2	0	0	0	0	-4.8346	-5.24	2.46	0.4612	0.3694	4	0.64	3.1	25	7	7	0	0.0154	0.2312	0.7143	0	late	non-functional
1am7	A	107	M	H	H	6	buried	16.1002	0.3117	4	0	4	4	4	0	4	4	0	0	0	0	-23.9871	-27.33	2.38	0.0972	0.2204	2	0.593	2.9	28	12	9	3	0.0198	0.2402	0.5152	3	late	non-functional
1am7	A	108	I	H	H	6	buried	13.3004	0.3052	4	4	4	8	4	0	4	4	0	4	0	4	-30.8679	-27.33	2.37	0.0022	0.1264	1	0.22	1.1	53	13	9	4	0.0494	0.2711	0.4359	3	late	non-functional
1am7	A	109	D	H	H	6	exposed	16.9458	0.2987	2	0	2	4	2	0	2	2	0	0	0	2	-1.3736	-1.17	2.43	0.2892	0.1264	3	0.877	4.3	27	9	7	2	0.018	0.2402	0.5833	2	late	non-functional
1am7	A	110	R	H	H	6	exposed	19.8655	0.2922	4	0	2	5	2	0	2	3	2	0	0	2	-3.0502	-5.24	2.53	0.4619	0.1909	5	0.777	3.8	29	8	6	2	0.0177	0.2232	0.6429	2	late	non-functional
1am7	A	111	G	c	T	2	buried	18.0432	0.2857	6	0	7	7	4	0	5	5	2	0	2	2	-7.9332	-5.24	2.65	0.0172	0.3021	0	0	0	0	11	6	5	0.0182	0.2323	0.5091	1	late	non-functional
1am7	A	112	D	c	c	2	buried	18.4275	0.2792	7	0	6	9	7	0	6	8	0	0	0	1	-2.4217	-1.17	2.78	0.1206	0.3806	1	0.151	0.7	32	11	9	2	0.0192	0.2319	0.5273	2	early	non-functional
1am7	A	113	I	H	H	8	buried	14.3202	0.2727	4	4	5	9	4	1	5	6	0	3	0	3	-38.603	-27.33	3	0.005	0.3806	3	0.749	3.7	57	11	7	4	0.0289	0.2437	0.4545	1	late	non-functional
1am7	A	114	R	H	H	8	exposed	17.6471	0.2662	3	1	4	8	2	0	4	4	1	1	0	4	-6.1036	-5.24	3.33	0.3005	0.3021	3	0.537	2.6	24	8	6	2	0.0215	0.2402	0.5357	2	late	non-functional
1am7	A	115	Q	H	H	8	exposed	17.232	0.2597	5	0	4	6	5	0	4	6	0	0	0	0	-5.0231	-5.24	3.78	0.4247	0.1909	7	1.349	6.6	27	9	7	2	0.0204	0.2418	0.5833	2	late	non-functional
1am7	A	116	A	H	H	8	buried	12.4305	0.2532	4	2	4	6	4	0	4	4	0	2	0	2	-21.1984	-13.3	4.29	0	0.0969	2	0.366	1.8	70	12	8	4	0.025	0.2533	0.4848	4	late	non-functional
1am7	A	117	I	H	H	8	buried	11.5287	0.2468	2	2	2	4	2	1	2	3	0	1	0	1	-28.237	-27.33	4.77	0	0.0295	1	0.155	0.8	46	12	8	4	0.0348	0.2615	0.4697	3	early	non-functional
1am7	A	118	D	H	H	8	buried	14.7611	0.2403	5	0	4	7	4	0	4	6	1	0	0	1	-3.2279	-1.17	5.1	0.1319	0.0295	0	0	0	0	11	7	4	0.0227	0.2567	0.5091	4	early	non-functional
1am7	A	119	R	H	H	8	exposed	14.8312	0.2338	5	0	2	8	3	0	2	4	2	0	0	4	-6.7707	-5.24	5.26	0.2908	0.0969	3	0.745	3.7	39	11	7	4	0.0308	0.2516	0.4545	3	late	non-functional
1am7	A	120	C	H	H	8	buried	9.1253	0.2273	5	0	5	5	5	0	5	5	0	0	0	0	-31.2999	-27.33	5.18	0	0.2204	4	0.796	3.9	43	12	8	4	0.0442	0.2826	0.3939	3	late	non-functional
1am7	A	121	S	c	T	14	buried	11.1572	0.2208	4	0	3	4	3	0	3	3	1	0	0	1	-11.7553	-5.24	5.12	0.0093	0.399	2	0.333	1.6	42	12	9	3	0.0273	0.2688	0.5303	3	late	non-functional
1am7	A	122	N	c	T	14	buried	11.5837	0.2143	2	0	1	3	2	0	1	2	0	0	0	1	-3.3232	-27.33	4.78	0.0359	0.601	4	0.733	3.6	42	7	6	1	0.0145	0.2567	0.619	1	late	non-functional
1am7	A	123	I	c	T	14	buried	7.7718	0.2078	4	3	4	7	4	1	4	5	0	2	0	2	-24.4598	-27.33	4.36	0.0817	0.7796	3	1.033	5.1	51	6	5	1	0.0318	0.2697	0.6	1	late	non-functional
1am7	A	124	W	c	c	14	buried	4.5128	0.2013	3	4	2	8	2	2	2	4	1	2	0	4	-22.6066	-27.33	NA	0.0525	0.9031	4	0.578	2.8	96	8	7	1	0.0418	0.29	0.6071	1	late	non-functional
1am7	A	125	A	c	T	14	exposed	9.7972	0.1948	2	0	2	2	2	0	2	2	0	0	0	0	-10.4314	-13.3	3.89	0.5633	0.9705	3	0.472	2.3	87	8	7	1	0.0368	0.2906	0.5714	1	late	non-functional
1am7	A	126	S	c	T	14	exposed	9.1613	0.1883	2	0	0	2	0	0	0	0	2	0	0	2	-4.3844	-13.3	3.71	0.3293	1	2	0.374	1.8	90	7	5	2	0.0333	0.2873	0.619	2	late	non-functional
1am7	A	127	L	c	S	14	buried	9.1716	0.1818	1	2	1	3	1	1	1	2	0	1	0	1	-28.8591	-27.33	3.44	0.0157	1	3	0.608	3	75	10	5	5	0.0463	0.2815	0.5111	1	late	non-functional
1am7	A	128	P	c	c	14	buried	13.4032	0.1753	1	2	0	3	0	0	0	0	1	2	0	3	-6.431	-5.24	3.23	0.0236	1	2	0.316	1.6	79	13	6	7	0.0595	0.2615	0.3718	3	late	non-functional
1am7	A	129	G	c	c	14	buried	16.0624	0.1688	2	0	2	2	2	0	2	2	0	0	0	0	-8.1975	-5.24	3.23	0	1	1	0.143	0.7	53	11	5	6	0.0368	0.2452	0.4545	5	late	non-functional
1am7	A	130	A	c	T	14	exposed	19.0423	0.1623	2	0	1	2	1	0	1	1	1	0	0	1	-10.8185	-13.3	3.24	0.2195	1	1	0.408	2	48	6	5	1	0.0185	0.2209	0.7333	1	late	non-functional
1am7	A	131	G	c	T	14	exposed	21.0647	0.1558	1	0	1	1	1	0	1	1	0	0	0	0	-11.54	-5.24	3.2	0.2083	1	0	0	0	0	5	5	0	0.0153	0.2026	0.8	0	late	non-functional
1am7	A	132	Y	c	S	14	buried	18.059	0.1494	4	0	4	4	4	0	4	4	0	0	0	0	-15.7235	-27.33	3.15	0.1429	0.9705	2	0.302	1.5	70	7	7	0	0.0163	0.2136	0.6667	0	late	non-functional
1am7	A	133	G	c	T	14	exposed	22.3194	0.1429	1	0	0	1	1	0	0	1	0	0	0	0	-5.476	-5.24	3.13	0.2352	0.9031	0	0	0	0	4	4	0	0.013	0.1833	0.8333	0	late	non-functional
1am7	A	134	Q	c	T	14	exposed	21.6591	0.1364	6	0	4	6	6	0	4	6	0	0	0	0	-3.0244	-5.24	3.18	0.2386	0.7796	0	0	0	0	7	6	1	0.0203	0.2163	0.5714	1	late	non-functional
1am7	A	135	F	H	H	14	buried	17.7055	0.1299	4	2	4	6	4	0	4	4	0	2	0	2	-20.9785	-27.33	3.29	0.067	0.601	1	0.141	0.7	19	11	9	2	0.025	0.2229	0.4545	2	late	non-functional
1am7	A	136	E	H	H	14	exposed	20.7253	0.1234	3	0	2	4	2	0	2	2	1	0	0	2	0.8739	-1.17	3.4	0.4109	0.399	2	0.58	2.9	47	6	6	0	0.0137	0.2037	0.8	0	late	non-functional
1am7	A	137	H	H	H	14	exposed	20.427	0.1169	4	0	4	4	4	0	4	4	0	0	0	0	-5.6014	-13.3	3.46	0.6718	0.2204	1	0.203	1	46	7	7	0	0.0149	0.2064	0.7143	0	late	non-functional
1am7	A	138	K	H	H	14	exposed	16.4243	0.1104	5	1	4	6	5	0	4	5	0	1	0	1	0.117	-1.17	3.45	0.3307	0.0969	3	0.489	2.4	26	9	8	1	0.0296	0.238	0.5833	1	late	non-functional
1am7	A	139	A	H	H	14	buried	15.8595	0.1039	4	0	4	4	4	0	4	4	0	0	0	0	-15.9979	-13.3	3.3	0	0.0295	4	0.789	3.9	24	11	8	3	0.0316	0.2492	0.4182	2	late	non-functional
1am7	A	140	D	H	H	14	exposed	18.9294	0.0974	4	0	4	5	4	0	4	4	0	0	0	1	-1.479	-1.17	3.09	0.4065	0	3	0.56	2.7	21	8	8	0	0.0177	0.2362	0.6429	0	late	non-functional
1am7	A	141	S	H	H	14	exposed	15.845	0.0909	4	0	4	4	4	0	4	4	0	0	0	0	-5.3079	-5.24	2.86	0.3692	0	2	0.378	1.9	16	8	8	0	0.0186	0.2395	0.6429	0	late	non-functional
1am7	A	142	L	H	H	14	buried	12.3174	0.0844	4	3	4	7	4	0	4	4	0	3	0	3	-28.6601	-27.33	2.68	0.0359	0	4	0.688	3.4	64	10	8	2	0.0622	0.2815	0.4889	2	late	non-functional
1am7	A	143	I	H	H	14	buried	15.784	0.0779	4	2	4	6	4	0	4	4	0	2	0	2	-23.7832	-27.33	2.59	0.0646	0	3	0.71	3.5	21	12	8	4	0.0511	0.2735	0.3788	1	late	non-functional
1am7	A	144	A	H	H	14	exposed	16.6405	0.0714	4	0	4	4	4	0	4	4	0	0	0	0	-8.7398	-13.3	2.58	0.4093	0	4	0.666	3.3	30	8	8	0	0.0149	0.2362	0.6429	0	late	non-functional
1am7	A	145	K	H	H	14	exposed	14.0643	0.0649	4	1	4	5	4	0	4	4	0	1	0	1	-1.7992	-1.17	2.65	0.2389	0	2	0.373	1.8	15	11	8	3	0.0339	0.277	0.4909	3	late	non-functional
1am7	A	146	F	H	H	14	buried	13.4621	0.0584	4	4	4	8	4	0	4	4	0	4	0	4	-32.8908	-27.33	2.75	0	0.0295	2	0.306	1.5	45	14	9	5	0.0244	0.2716	0.4615	4	early	non-functional
1am7	A	147	K	H	H	14	exposed	18.1259	0.0519	4	1	4	5	4	0	4	4	0	1	0	1	-0.7724	-1.17	2.89	0.4795	0.0969	5	0.902	4.4	22	11	9	2	0.0213	0.2512	0.5273	1	early	non-functional
1am7	A	148	E	H	H	14	exposed	16.9277	0.0455	2	0	2	2	2	0	2	2	0	0	0	0	1.0577	-1.17	3.06	0.6146	0.2204	6	1.07	5.3	20	7	7	0	0.014	0.2309	0.7619	0	late	non-functional
1am7	A	149	A	c	T	6	exposed	14.7555	0.039	2	1	2	3	2	0	2	2	0	1	0	1	-8.8762	-13.3	3.33	0.284	0.399	2	0.397	2	42	9	6	3	0.0196	0.2584	0.6667	3	late	non-functional
1am7	A	150	G	c	T	6	exposed	17.1615	0.0325	3	0	2	3	2	0	2	2	1	0	0	1	-3.5857	-5.24	3.74	0.3745	0.601	0	0	0	0	9	6	3	0.0159	0.2391	0.6389	3	late	non-functional
1am7	A	151	G	c	c	6	buried	16.8698	0.026	2	0	2	2	2	0	2	2	0	0	0	0	-5.122	-5.24	4.32	0.0571	0.7796	0	0	0	0	12	7	5	0.0228	0.2567	0.4697	4	late	non-functional
1am7	A	152	T	c	c	6	exposed	19.1787	0.0195	2	0	0	2	0	0	0	0	2	0	0	2	-3.131	-5.24	4.46	0.5689	0.8571	0	0	0	0	8	5	3	0.0177	0.2319	0.5357	1	early	non-functional
1am7	A	153	V	c	c	6	exposed	19.4612	0.013	0	3	0	3	0	0	0	0	0	3	0	3	-15.144	-27.33	4.71	0.333	1	0	0	0	0	9	3	6	0.0206	0.2348	0.4722	4	late	non-functional
1am7	A	154	R	c	c	6	exposed	22.8474	0.0065	4	0	2	5	0	0	0	0	4	0	2	5	-1.8271	-5.24	5.06	0.7512	1	0	0	0	0	6	2	4	0.0135	0.2062	0.7333	4	late	non-functional
5pti	A	1	R	c	c	2	exposed	13.8199	0	1	0	0	1	0	0	0	0	1	0	0	1	-3.5286	-27.33	3.07	0.5691	0.4	0	0	0	0	6	3	3	0.0442	0.3412	0.6	3	late	non-functional
5pti	A	2	P	c	c	2	exposed	12.388	0.0172	2	1	2	3	2	1	2	3	0	0	0	0	-4.4208	-27.33	3.04	0.2971	0.3333	0	0	0	0	7	5	2	0.0411	0.3412	0.5714	2	late	non-functional
5pti	A	3	D	H	G	4	exposed	13.7802	0.0345	2	0	4	4	2	0	4	4	0	0	0	0	-2.7773	-1.17	3.1	0.5952	0.4286	0	0	0	0	6	6	0	0.0357	0.3353	0.7333	0	late	non-functional
5pti	A	4	F	H	G	4	exposed	8.9058	0.0517	3	3	4	8	3	1	4	6	0	2	0	2	-14.0605	-27.33	3.12	0.239	0.5	3	1.381	3.3	13	7	5	2	0.0557	0.3841	0.619	2	late	non-functional
5pti	A	5	C	H	G	4	buried	8.549	0.069	2	0	2	2	2	0	2	2	0	0	0	0	-24.0217	-27.33	3.15	0.0021	0.5556	5	1.389	3.3	95	12	6	6	0.0889	0.4296	0.3788	3	late	non-functional
5pti	A	6	L	H	G	4	exposed	11.2712	0.0862	2	1	2	3	2	0	2	2	0	1	0	1	-10.2446	-27.33	3.24	0.5426	0.3173	1	0.491	1.2	17	9	6	3	0.0514	0.3946	0.4722	3	late	non-functional
5pti	A	7	E	c	S	11	exposed	8.9734	0.1034	5	0	2	8	3	0	2	3	2	0	0	5	-0.7828	-1.17	3.45	0.4712	0.4285	3	1.415	3.4	42	7	6	1	0.0472	0.3946	0.5714	1	late	non-functional
5pti	A	8	P	c	c	11	exposed	8.6914	0.1207	0	0	0	0	0	0	0	0	0	0	0	0	-1.964	-5.24	3.8	0.6292	0.601	1	0.284	0.7	53	6	4	2	0.072	0.4265	0.4	1	late	non-functional
5pti	A	9	P	c	c	11	exposed	6.1148	0.1379	0	2	0	2	0	0	0	0	0	2	0	2	-3.6614	-1.17	4.29	0.3159	0.7796	1	0.931	2.2	21	9	4	5	0.0853	0.4462	0.3889	1	late	non-functional
5pti	A	10	Y	c	c	11	exposed	9.5032	0.1552	0	1	0	1	0	0	0	0	0	1	0	1	-13.9077	-13.3	4.86	0.3708	0.9031	3	0.718	1.7	35	8	4	4	0.075	0.4296	0.4643	2	late	non-functional
5pti	A	11	T	c	c	11	exposed	10.1526	0.1724	3	0	3	4	0	0	1	1	3	0	2	3	-7.2801	-5.24	5.41	0.434	0.9705	1	0.233	0.6	13	11	5	6	0.1174	0.3919	0.4364	5	late	non-functional
5pti	A	12	G	c	c	11	exposed	12.141	0.1897	2	0	3	3	2	0	3	3	0	0	0	0	-7.3277	-5.24	5.87	0.176	1	5	1.48	3.5	83	10	4	6	0.0496	0.3625	0.6222	6	late	non-functional
5pti	A	13	P	c	S	11	exposed	15.5349	0.2069	0	0	0	1	0	0	0	1	0	0	0	0	-3.2452	-1.17	6.14	0.3605	1	2	1.221	2.9	33	7	4	3	0.0393	0.3037	0.619	3	late	non-functional
5pti	A	14	C	c	c	11	exposed	15.3672	0.2241	2	0	2	2	2	0	2	2	0	0	0	0	-14.2948	-27.33	6.25	0.3126	1	2	2.439	5.8	85	8	5	3	0.0375	0.3037	0.6786	3	late	non-functional
5pti	A	15	K	c	c	11	exposed	18.0987	0.2414	0	0	0	1	0	0	0	1	0	0	0	0	-0.903	-1.17	6.2	0.9468	0.9705	1	0.233	0.6	25	6	4	2	0.0363	0.2816	0.7333	2	late	functional
5pti	A	16	A	c	c	11	exposed	14.8544	0.2586	2	1	2	3	0	1	0	1	2	0	2	2	-9.1982	-13.3	5.98	0.3594	0.9031	2	0.444	1.1	29	7	4	3	0.0393	0.3069	0.7619	3	late	functional
5pti	A	17	R	c	c	11	exposed	14.6659	0.2759	0	1	1	2	0	0	1	1	0	1	0	1	-5.7476	-5.24	5.68	0.6946	0.7796	2	1.374	3.3	15	8	4	4	0.0526	0.3372	0.6786	4	late	non-functional
5pti	A	18	I	E	E	7	exposed	11.1487	0.2931	4	1	4	5	0	1	0	1	4	0	4	4	-17.9657	-27.33	5.32	0.3611	0.601	1	0.339	0.8	15	8	4	4	0.0635	0.358	0.6786	4	late	non-functional
5pti	A	19	I	E	E	7	exposed	10.182	0.3103	0	2	1	3	0	0	1	1	0	2	0	2	-17.1674	-27.33	4.99	0.5237	0.399	2	1.121	2.7	21	8	4	4	0.0859	0.4113	0.6429	4	late	non-functional
5pti	A	20	R	E	E	7	buried	6.6026	0.3276	4	2	4	7	0	0	0	0	4	2	4	7	-12.0901	-5.24	4.69	0.0699	0.2204	3	2.235	5.3	61	12	4	8	0.1034	0.4427	0.4394	4	late	non-functional
5pti	A	21	Y	E	E	7	exposed	6.9579	0.3448	4	0	4	4	0	0	0	0	4	0	4	4	-25.3178	-27.33	4.37	0.3423	0.0969	4	1.452	3.4	50	15	4	11	0.1652	0.5043	0.4476	4	early	non-functional
5pti	A	22	F	E	E	7	exposed	4.4961	0.3621	4	4	4	8	0	1	0	1	4	3	4	7	-30.235	-27.33	4.05	0.1873	0.0591	2	1.505	3.6	51	13	4	9	0.078	0.4957	0.4615	1	early	non-functional
5pti	A	23	Y	E	E	7	buried	8.4525	0.3793	5	1	2	8	2	1	2	3	3	0	0	5	-31.6489	-27.33	3.72	0.0513	0.0969	5	1.262	3	60	15	5	10	0.1343	0.4715	0.3905	2	early	non-functional
5pti	A	24	N	E	E	7	buried	9.2947	0.3966	9	1	7	12	9	1	7	10	0	0	0	2	-5.9958	-5.24	3.46	0.1575	0.2204	2	1.616	3.8	43	12	7	5	0.098	0.4296	0.4091	3	late	non-functional
5pti	A	25	A	c	T	4	exposed	11.4351	0.4138	2	2	2	4	2	1	2	3	0	1	0	1	-11.6968	-13.3	3.32	0.3345	0.399	2	0.774	1.8	17	8	6	2	0.0387	0.3718	0.6071	2	late	non-functional
5pti	A	26	K	c	T	4	exposed	15.2527	0.431	1	0	0	1	1	0	0	1	0	0	0	0	0.4568	-1.17	3.26	0.9986	0.5715	0	0	0	0	4	4	0	0.0345	0.3169	1	0	late	non-functional
5pti	A	27	A	c	T	4	exposed	13.4587	0.4483	2	0	1	2	2	0	1	2	0	0	0	0	-6.035	-13.3	3.3	0.3882	0.6827	0	0	0	0	5	5	0	0.0345	0.324	0.9	0	late	non-functional
5pti	A	28	G	c	T	4	exposed	12.7013	0.4655	2	0	2	2	2	0	2	2	0	0	0	0	-6.6767	-5.24	3.37	0.1761	0.6827	1	0.318	0.8	26	10	7	3	0.0665	0.3718	0.4444	3	late	non-functional
5pti	A	29	L	E	E	7	exposed	11.8383	0.4828	4	0	4	4	4	0	4	4	0	0	0	0	-12.168	-27.33	3.46	0.4646	0.5715	1	0.313	0.7	17	9	6	3	0.043	0.3946	0.5556	1	late	non-functional
5pti	A	30	C	E	E	7	buried	8.1144	0.5	0	0	0	0	0	0	0	0	0	0	0	0	-30.1221	-27.33	3.56	0.0766	0.399	7	2.104	5	99	11	4	7	0.0665	0.4361	0.5091	4	late	non-functional
5pti	A	31	Q	E	E	7	exposed	8.6616	0.4828	4	1	4	7	0	0	0	0	4	1	4	7	-7.7415	-5.24	3.67	0.3397	0.2204	2	2.007	4.8	26	9	4	5	0.0551	0.4427	0.5556	4	early	non-functional
5pti	A	32	T	E	E	7	exposed	8.4078	0.4655	0	1	0	2	0	0	0	1	0	1	0	1	-9.0293	-5.24	3.75	0.4174	0.0969	2	0.849	2	16	8	4	4	0.0526	0.4113	0.6429	4	late	non-functional
5pti	A	33	F	E	E	7	buried	5.0919	0.4483	4	4	4	9	0	1	0	2	4	3	4	7	-22.8499	-27.33	3.79	0.0667	0.0591	5	1.329	3.2	87	10	4	6	0.0913	0.4462	0.4889	2	early	non-functional
5pti	A	34	V	E	E	7	exposed	10.5076	0.431	1	2	0	3	0	0	0	0	1	2	0	3	-18.2667	-27.33	3.81	0.3013	0.0969	4	2.047	4.9	18	9	4	5	0.0466	0.3816	0.5833	1	late	non-functional
5pti	A	35	Y	E	E	7	buried	8.759	0.4138	5	3	4	9	1	2	0	4	4	1	4	5	-24.3927	-27.33	3.81	0.1006	0.2204	3	0.77	1.8	74	14	6	8	0.0768	0.4056	0.4286	3	early	non-functional
5pti	A	36	G	c	c	9	buried	12.1707	0.3966	7	0	7	7	3	0	3	3	4	0	4	4	-9.7315	-13.3	3.9	0.0042	0.399	6	1.975	4.7	57	12	4	8	0.0375	0.3333	0.5455	6	late	non-functional
5pti	A	37	G	c	S	9	exposed	12.6566	0.3793	1	0	1	1	1	0	1	1	0	0	0	0	-8.9715	-5.24	4.08	0.3204	0.601	1	0.268	0.6	86	12	5	7	0.0496	0.3537	0.5152	5	late	non-functional
5pti	A	38	C	c	S	9	exposed	13.2582	0.3621	2	0	2	2	2	0	2	2	0	0	0	0	-13.281	-27.33	4.38	0.1956	0.7796	1	2.112	5	86	8	5	3	0.0357	0.3412	0.6786	3	late	non-functional
5pti	A	39	R	c	S	9	exposed	14.6045	0.3448	0	0	1	2	0	0	1	2	0	0	0	0	-5.3253	-5.24	4.73	0.6684	0.9031	2	0.848	2	34	6	4	2	0.043	0.3333	0.6	2	late	non-functional
5pti	A	40	A	c	c	9	exposed	9.0163	0.3276	1	1	1	3	1	1	1	3	0	0	0	0	-9.3296	-13.3	5	0.4291	0.9705	3	1.018	2.4	80	10	7	3	0.1053	0.4265	0.4667	3	late	non-functional
5pti	A	41	K	c	c	9	exposed	8.803	0.3103	0	1	0	3	0	0	0	2	0	1	0	1	0.9875	-1.17	5.1	0.479	1	5	1.185	2.8	81	7	5	2	0.0502	0.4056	0.5238	2	late	non-functional
5pti	A	42	R	c	S	9	exposed	9.1316	0.2931	3	1	2	7	2	0	2	2	1	1	0	5	-1.6784	-5.24	4.97	0.6203	0.9705	2	1.093	2.6	16	7	5	2	0.0895	0.4394	0.4762	2	late	non-functional
5pti	A	43	N	c	S	9	buried	3.3368	0.2759	3	0	0	3	0	0	0	0	3	0	0	3	-7.8959	-5.24	4.66	0.0176	0.9327	1	0.179	0.4	97	13	4	9	0.092	0.4874	0.3718	5	late	non-functional
5pti	A	44	N	c	c	9	buried	3.7464	0.2586	2	0	2	4	2	0	2	4	0	0	0	0	-5.9633	-1.17	4.27	0.1044	0.8765	3	1.777	4.2	53	12	6	6	0.0871	0.4874	0.4394	2	late	non-functional
5pti	A	45	F	E	B	1	buried	4.7979	0.2414	4	1	4	5	0	1	0	1	4	0	4	4	-27.3721	-27.33	3.89	0.1113	0.7919	6	1.906	4.5	92	11	7	4	0.0526	0.4531	0.5636	3	early	non-functional
5pti	A	46	K	c	S	2	exposed	9.3434	0.2241	1	0	2	3	1	0	2	2	0	0	0	1	-0.1636	-1.17	3.62	0.7937	0.7011	1	0.862	2	19	8	6	2	0.0393	0.4173	0.75	2	late	non-functional
5pti	A	47	S	c	S	2	exposed	9.4596	0.2069	6	0	5	7	6	0	5	7	0	0	0	0	-4.93	-5.24	3.46	0.2037	0.601	0	0	0	0	8	6	2	0.0538	0.4028	0.7143	2	late	non-functional
5pti	A	48	A	H	H	8	buried	9.8112	0.1897	3	0	2	3	3	0	2	3	0	0	0	0	-12.2434	-13.3	3.4	0.1157	0.4775	2	1.103	2.6	24	10	7	3	0.052	0.4028	0.5556	1	late	non-functional
5pti	A	49	E	H	H	8	exposed	12.6842	0.1724	4	0	2	4	4	0	2	4	0	0	0	0	-0.6445	-1.17	3.38	0.4786	0.3317	0	0	0	0	6	6	0	0.0411	0.3625	0.8	0	late	non-functional
5pti	A	50	D	H	H	8	exposed	9.9193	0.1552	5	1	3	7	5	1	3	7	0	0	0	0	-2.3096	-1.17	3.36	0.3113	0.1909	0	0	0	0	9	9	0	0.0502	0.3791	0.6111	0	late	non-functional
5pti	A	51	C	H	H	8	buried	7.4644	0.1379	4	0	4	4	4	0	4	4	0	0	0	0	-29.8397	-27.33	3.33	0	0.0969	5	1.402	3.3	99	17	10	7	0.1295	0.4874	0.3971	3	late	non-functional
5pti	A	52	M	H	H	8	exposed	11.7976	0.1207	4	0	4	4	4	0	4	4	0	0	0	0	-21.6324	-27.33	3.36	0.7089	0.0295	0	0	0	0	12	9	3	0.0563	0.3973	0.4545	1	late	non-functional
5pti	A	53	R	H	H	8	exposed	13.7581	0.1034	2	0	2	3	2	0	2	3	0	0	0	0	-4.5607	-27.33	3.48	0.7298	0.0295	0	0	0	0	7	7	0	0.0357	0.3648	0.7619	0	late	non-functional
5pti	A	54	T	H	H	8	exposed	10.1969	0.0862	3	1	2	4	3	0	2	3	0	1	0	1	-11.4725	-13.3	3.65	0.2729	0.0969	1	0.588	1.4	20	8	6	2	0.0557	0.3742	0.6071	2	late	non-functional
5pti	A	55	C	H	H	8	buried	9.8252	0.069	4	0	2	4	2	0	2	2	2	0	0	2	-26.3421	-27.33	3.71	0.0009	0.2204	5	1.326	3.1	97	10	6	4	0.0544	0.3919	0.4889	3	late	non-functional
5pti	A	56	G	c	c	3	exposed	13.0019	0.0517	2	0	2	2	2	0	2	2	0	0	0	0	-8.5591	-5.24	3.84	0.2861	0.4286	2	0.536	1.3	11	11	7	4	0.0672	0.3919	0.4364	1	late	non-functional
5pti	A	57	G	c	c	3	exposed	15.7199	0.0345	1	0	0	3	1	0	0	1	0	0	0	2	-3.0424	-5.24	3.98	0.4173	0.5	0	0	0	0	5	4	1	0.0393	0.3169	0.6	1	late	non-functional
5pti	A	58	A	c	c	3	exposed	17.9939	0.0172	1	0	0	1	1	0	0	1	0	0	0	0	-1.7481	-13.3	4.09	1.3256	0.6	0	0	0	0	3	2	1	0.0345	0.3005	1	1	late	non-functional
1a64	A	4	G	c	c	25	exposed	29.2136	0	4	0	4	4	4	0	4	4	0	0	0	0	-4.1325	-1.17	2.45	0.8287	1	0	0	0	0	2	2	0	0.0213	0.0969	1	0	late	NA
1a64	A	5	T	c	c	25	exposed	31.282	0.0106	2	0	2	2	2	0	2	2	0	0	0	0	-5.4135	-1.17	2.45	0.436	1	0	0	0	0	3	3	0	0.0217	0.0972	0.6667	0	late	NA
1a64	A	6	V	c	c	25	exposed	29.1964	0.0213	2	1	2	3	2	0	2	2	0	1	0	1	-21.4757	-13.3	2.45	0.246	1	0	0	0	0	5	4	1	0.1176	0.1069	0.3	1	late	NA
1a64	A	7	W	c	c	25	exposed	33.8653	0.0319	0	0	0	0	0	0	0	0	0	0	0	0	-16.6947	-27.33	2.43	0.535	1	0	0	0	0	4	4	0	0.0222	0.0978	0.5	0	late	NA
1a64	A	8	G	c	c	25	buried	32.0993	0.0426	0	0	0	0	0	0	0	0	0	0	0	0	-14.9576	-5.24	2.45	0.1026	1	2	1.552	5.1	38	7	6	1	0.0636	0.0982	0.4286	1	early	NA
1a64	A	9	A	c	c	25	exposed	33.2995	0.0532	1	0	1	1	1	0	1	1	0	0	0	0	-15.0155	-13.3	2.45	0.2572	1	1	0.133	0.4	9	6	6	0	0.0217	0.0905	0.6	0	late	NA
1a64	A	10	L	c	T	25	exposed	34.1339	0.0638	1	0	1	1	1	0	1	1	0	0	0	0	-20.6543	-27.33	2.44	0.3959	1	3	0.732	2.4	27	4	4	0	0.022	0.09	0.8333	0	late	NA
1a64	A	11	G	c	T	25	exposed	32.8458	0.0745	0	0	0	0	0	0	0	0	0	0	0	0	-5.6955	-5.24	2.44	0.5678	1	2	0.344	1.1	73	4	4	0	0.0213	0.09	0.8333	0	late	NA
1a64	A	12	H	c	c	25	exposed	32.9735	0.0851	2	0	2	2	2	0	2	2	0	0	0	0	-10.7767	-13.3	2.46	0.5847	1	1	0.192	0.6	20	6	6	0	0.0398	0.0979	0.6667	0	late	NA
1a64	A	13	G	c	c	25	exposed	28.7291	0.0957	0	0	0	0	0	0	0	0	0	0	0	0	-6.8559	-5.24	2.48	0.3815	1	5	2.261	7.4	19	6	6	0	0.0245	0.0981	0.5333	0	late	NA
1a64	A	14	I	c	c	25	buried	26.6351	0.1064	2	1	2	3	2	0	2	2	0	1	0	1	-23.5631	-27.33	2.5	0.1371	1	6	1.694	5.5	39	5	4	1	0.0766	0.1068	0.5	1	late	NA
1a64	A	15	N	c	c	25	exposed	24.7588	0.117	2	0	2	2	2	0	2	2	0	0	0	0	-6.0487	-5.24	2.52	0.2882	1	2	1.347	4.4	24	4	4	0	0.0419	0.1066	0.5	0	late	NA
1a64	A	16	L	c	c	25	buried	22.7473	0.1277	2	1	2	3	2	0	2	2	0	1	0	1	-33.5179	-27.33	2.54	0.0007	1	4	1.264	4.1	64	5	4	1	0.2054	0.1172	0.3	1	late	NA
1a64	A	17	N	c	c	25	exposed	24.4975	0.1383	2	0	2	2	2	0	2	2	0	0	0	0	-3.369	-5.24	2.69	0.4708	1	2	0.882	2.9	14	4	4	0	0.0599	0.1162	0.5	0	late	NA
1a64	A	18	I	c	c	25	buried	20.9465	0.1489	1	2	1	3	1	1	1	2	0	1	0	1	-26.5421	-27.33	3.01	0.0572	1	4	1.66	5.4	85	5	5	0	0.2354	0.1279	0.5	0	late	NA
1a64	A	19	P	c	T	25	exposed	24.3639	0.1596	0	0	0	0	0	0	0	0	0	0	0	0	-2.339	-5.24	3.57	0.3127	1	2	0.339	1.1	13	4	4	0	0.057	0.1263	0.6667	0	late	NA
1a64	A	20	N	c	T	25	exposed	25.6876	0.1702	0	0	0	0	0	0	0	0	0	0	0	0	-1.3624	-1.17	4.3	0.7326	1	0	0	0	0	4	4	0	0.0297	0.126	0.6667	0	late	NA
1a64	A	21	F	c	c	25	buried	20.7098	0.1809	1	1	1	2	1	1	1	2	0	0	0	0	-16.4751	-27.33	5	0.1561	1	0	0	0	0	5	5	0	0.2947	0.1397	0.5	0	late	NA
1a64	A	22	Q	c	c	25	exposed	22.9519	0.1915	1	0	0	1	1	0	0	1	0	0	0	0	-2.9419	-5.24	5.4	0.7303	1	0	0	0	0	4	4	0	0.0407	0.1368	0.5	0	late	NA
1a64	A	23	M	c	c	25	exposed	18.3512	0.2021	1	0	0	1	1	0	0	1	0	0	0	0	-13.9731	-27.33	5.39	0.227	1	0	0	0	0	5	5	0	0.31	0.1526	0.5	0	late	NA
1a64	A	24	T	c	c	25	exposed	18.9865	0.2128	3	0	2	3	3	0	2	3	0	0	0	0	-3.5495	-13.3	5.02	0.3692	1	4	0.625	2	48	5	5	0	0.0512	0.1487	0.6	0	late	NA
1a64	A	25	D	c	T	25	exposed	17.7215	0.2234	0	0	0	1	0	0	0	0	0	0	0	1	-0.4199	-1.17	4.56	0.6662	1	1	0.114	0.4	12	5	5	0	0.2411	0.1632	0.7	0	late	NA
1a64	A	26	D	c	T	25	exposed	17.3596	0.234	2	0	1	2	2	0	1	2	0	0	0	0	-0.1546	-1.17	4.2	0.4257	0.9705	3	0.597	1.9	56	4	4	0	0.0474	0.1582	0.8333	0	late	NA
1a64	A	27	I	c	c	25	buried	14.2687	0.2447	2	1	1	3	1	1	1	2	1	0	0	1	-24.9875	-27.33	4.13	0.0201	0.9031	1	0.145	0.5	16	7	7	0	0.1169	0.1667	0.4762	0	late	NA
1a64	A	28	D	c	c	25	buried	9.6157	0.2553	4	0	3	4	1	0	1	1	3	0	2	3	1.7054	-1.17	4.25	0.0384	0.7796	2	0.461	1.5	44	9	5	4	0.3301	0.178	0.4444	4	early	NA
1a64	A	29	E	E	E	6	buried	9.1329	0.266	1	0	1	1	1	0	1	1	0	0	0	0	0.6524	-1.17	4.36	0.1006	0.601	2	0.52	1.7	16	8	4	4	0.0949	0.1731	0.6071	4	late	NA
1a64	A	30	V	E	E	6	buried	12.1352	0.2766	4	1	4	5	0	1	0	1	4	0	4	4	-27.0021	-27.33	4.31	0.0085	0.399	4	1.09	3.6	35	8	5	3	0.0746	0.1734	0.5714	3	late	NA
1a64	A	31	R	E	E	6	exposed	11.9603	0.2872	0	1	1	4	0	0	1	3	0	1	0	1	-9.7398	-5.24	4.02	0.2195	0.2204	3	1.591	5.2	21	9	4	5	0.078	0.1531	0.6111	5	early	NA
1a64	A	32	W	E	E	6	buried	16.3953	0.2979	6	2	6	8	0	0	0	0	6	2	6	8	-27.7493	-27.33	3.6	0	0.1264	7	1.584	5.2	96	8	4	4	0.0524	0.1526	0.6786	4	late	NA
1a64	A	33	E	E	E	6	exposed	15.4118	0.3085	0	0	2	4	0	0	2	4	0	0	0	0	-0.7512	-1.17	3.19	0.2082	0.1264	2	1.573	5.1	19	9	7	2	0.0524	0.1354	0.6111	2	late	NA
1a64	A	34	R	E	E	6	exposed	21.3183	0.3191	2	0	2	4	2	0	2	4	0	0	0	0	-4.6516	-5.24	2.91	0.3028	0.1909	3	1.198	3.9	44	7	7	0	0.024	0.1345	0.7143	0	early	NA
1a64	A	35	G	c	T	2	exposed	19.5618	0.3298	1	0	2	2	1	0	2	2	0	0	0	0	-1.1543	-5.24	2.8	0.5938	0.3021	3	1.093	3.6	24	4	4	0	0.0213	0.1201	1	0	late	NA
1a64	A	36	S	c	T	2	exposed	18.2747	0.3404	0	0	0	0	0	0	0	0	0	0	0	0	-0.502	-5.24	2.75	0.8841	0.3806	1	0.193	0.6	41	5	5	0	0.0213	0.1293	0.9	0	late	NA
1a64	A	37	T	E	E	7	exposed	17.1389	0.3511	3	0	3	5	3	0	3	5	0	0	0	0	-4.0414	-5.24	2.76	0.2962	0.3806	0	0	0	0	6	6	0	0.0213	0.1295	0.8	0	late	NA
1a64	A	38	L	E	E	7	exposed	12.3985	0.3617	0	1	0	1	0	0	0	0	0	1	0	1	-16.8005	-27.33	2.77	0.3142	0.3021	1	0.53	1.7	18	9	7	2	0.0478	0.1469	0.6389	2	late	NA
1a64	A	39	V	E	E	7	buried	15.3572	0.3723	2	0	2	2	0	0	0	0	2	0	2	2	-22.4783	-27.33	2.82	0.0127	0.1909	1	0.117	0.4	36	8	5	3	0.0215	0.1466	0.7143	3	late	NA
1a64	A	40	A	E	E	7	buried	12.5357	0.383	4	0	4	4	0	0	0	0	4	0	4	4	-23.8225	-13.3	2.91	0	0.0969	1	0.183	0.6	11	7	4	3	0.0226	0.1473	0.7619	3	late	NA
1a64	A	41	E	E	E	7	exposed	8.0323	0.3936	0	0	0	0	0	0	0	0	0	0	0	0	-3.1459	-1.17	3.05	0.1857	0.0591	0	0	0	0	9	5	4	0.0837	0.1673	0.5833	4	late	NA
1a64	A	42	F	E	E	7	exposed	9.6604	0.4043	4	1	4	5	0	1	0	1	4	0	4	4	-21.1112	-27.33	3.17	0.2175	0.0969	4	0.941	3.1	13	8	4	4	0.0249	0.1667	0.6071	4	early	NA
1a64	A	43	K	E	E	7	exposed	5.3285	0.4149	1	0	0	1	1	0	0	1	0	0	0	0	3.5761	-1.17	3.27	0.2626	0.2204	0	0	0	0	8	5	3	0.2224	0.1825	0.5714	3	late	NA
1a64	A	44	R	c	S	9	exposed	10.6574	0.4255	3	1	2	5	0	1	0	1	3	0	2	4	-0.4839	-5.24	3.35	0.2741	0.399	0	0	0	0	6	4	2	0.0405	0.1797	0.6667	2	late	NA
1a64	A	45	K	c	S	9	exposed	8.6319	0.4362	1	0	0	1	0	0	0	0	1	0	0	1	2.909	-1.17	3.43	0.4374	0.601	0	0	0	0	5	4	1	0.27	0.1847	0.6	1	late	NA
1a64	A	48	P	c	c	9	exposed	6.1695	0.4468	1	1	0	2	1	0	0	1	0	1	0	1	-5.1735	-1.17	3.29	0.3186	0.7796	0	0	0	0	6	5	1	0.2787	0.1869	0.4	1	late	NA
1a64	A	49	F	c	c	9	exposed	5.1533	0.4574	0	0	0	0	0	0	0	0	0	0	0	0	-17.2256	-27.33	3.14	0.3631	0.9031	0	0	0	0	4	4	0	0.2485	0.185	0.5	0	late	NA
1a64	A	50	L	c	c	9	exposed	8.663	0.4681	0	0	0	0	0	0	0	0	0	0	0	0	-20.6491	-27.33	2.92	0.3426	0.9705	0	0	0	0	8	6	2	0.0853	0.1865	0.4643	2	late	NA
1a64	A	51	K	c	S	9	exposed	12.3635	0.4787	1	0	1	1	1	0	1	1	0	0	0	0	-4.44	-1.17	2.83	0.4791	1	0	0	0	0	6	6	0	0.2434	0.1843	0.6667	0	late	NA
1a64	A	52	S	c	S	9	exposed	13.4859	0.4894	4	0	3	4	4	0	3	4	0	0	0	0	-4.3442	-5.24	2.76	0.3646	0.9705	1	0.428	1.4	11	5	5	0	0.0247	0.175	0.9	0	late	NA
1a64	A	53	G	c	T	9	exposed	15.3953	0.5	0	0	0	0	0	0	0	0	0	0	0	0	-3.5327	-5.24	2.63	0.5896	0.9031	0	0	0	0	6	6	0	0.0213	0.176	0.8	0	late	NA
1a64	A	54	A	c	T	9	exposed	16.4296	0.4894	3	1	3	5	1	1	0	2	2	0	3	3	-7.4719	-13.3	2.52	0.4053	0.7796	2	0.799	2.6	47	8	5	3	0.2519	0.1818	0.5357	3	late	NA
1a64	A	55	F	E	E	3	buried	13.9056	0.4787	2	1	2	3	2	1	2	3	0	0	0	0	-27.4584	-27.33	2.45	0.0408	0.6306	3	0.536	1.8	17	11	7	4	0.0821	0.1843	0.4909	4	early	NA
1a64	A	56	E	E	E	3	exposed	14.227	0.4681	4	0	4	4	0	0	0	0	4	0	4	4	-2.0996	-1.17	2.46	0.2508	0.4958	2	0.454	1.5	16	10	5	5	0.0634	0.1843	0.5111	1	early	NA
1a64	A	57	I	E	E	3	buried	10.5186	0.4574	0	1	0	1	0	0	0	0	0	1	0	1	-31.3159	-27.33	2.53	0.144	0.4408	1	0.127	0.4	17	10	6	4	0.2242	0.1876	0.4667	2	late	NA
1a64	A	58	L	c	c	5	exposed	14.9184	0.4468	4	0	4	4	4	0	4	4	0	0	0	0	-15.5727	-27.33	2.71	0.2653	0.4958	1	0.197	0.6	12	8	7	1	0.0416	0.1715	0.6429	1	late	NA
1a64	A	59	A	c	T	5	exposed	15.1123	0.4362	1	0	1	1	1	0	1	1	0	0	0	0	-5.8173	-13.3	2.96	0.8549	0.6306	0	0	0	0	5	5	0	0.0217	0.1599	0.9	0	late	NA
1a64	A	60	N	c	T	5	exposed	16.6642	0.4255	3	0	2	3	3	0	2	3	0	0	0	0	-4.3462	-5.24	3.24	0.4082	0.75	3	0.714	2.3	17	4	4	0	0.0213	0.1476	1	0	late	NA
1a64	A	61	G	c	S	5	buried	13.3258	0.4149	2	0	2	2	2	0	2	2	0	0	0	0	-13.5916	-5.24	3.49	0.0296	0.8063	3	0.65	2.1	28	6	6	0	0.0213	0.17	0.8	0	early	NA
1a64	A	62	D	c	c	5	buried	16.0375	0.4043	4	0	3	4	4	0	3	4	0	0	0	0	-3.3876	-1.17	3.67	0.0263	0.75	2	1.048	3.4	27	7	7	0	0.0222	0.1706	0.7143	0	early	NA
1a64	A	63	L	E	E	3	buried	14.3476	0.3936	2	1	2	3	2	0	2	2	0	1	0	1	-32.978	-27.33	3.76	0	0.6306	7	1.48	4.8	84	8	5	3	0.0403	0.1832	0.6429	3	late	NA
1a64	A	64	K	E	E	3	exposed	17.3843	0.383	4	0	4	4	0	0	0	0	4	0	4	4	-3.5456	-1.17	3.77	0.2959	0.4958	4	1.823	6	17	8	4	4	0.113	0.1832	0.6429	4	late	NA
1a64	A	65	I	E	E	3	buried	18.2843	0.3723	2	2	2	4	2	1	2	3	0	1	0	1	-29.0686	-27.33	3.69	0.0072	0.4408	7	1.808	5.9	62	8	5	3	0.1224	0.1784	0.5714	3	early	NA
1a64	A	66	K	c	S	4	exposed	19.0657	0.3617	2	0	3	3	0	0	1	1	2	0	2	2	0.8187	-1.17	3.58	0.4227	0.4958	2	0.961	3.1	13	7	4	3	0.1428	0.1777	0.619	3	late	NA
1a64	A	67	N	c	S	4	exposed	23.0147	0.3511	0	0	2	3	0	0	1	2	0	0	1	1	-3.8424	-1.17	3.48	0.4798	0.601	2	0.681	2.2	23	5	4	1	0.2437	0.1744	0.6	1	late	NA
1a64	A	68	L	c	c	4	buried	23.6803	0.3404	0	1	0	1	0	1	0	1	0	0	0	0	-25.4139	-27.33	3.42	0.0054	0.6827	8	2.492	8.1	37	7	6	1	0.2693	0.1694	0.4762	1	late	NA
1a64	A	69	T	c	c	4	exposed	24.3032	0.3298	4	0	2	5	4	0	2	5	0	0	0	0	-6.0647	-5.24	3.43	0.2953	0.6827	1	0.139	0.5	19	7	6	1	0.2073	0.1649	0.619	1	late	NA
1a64	A	70	R	H	G	3	exposed	28.7109	0.3191	2	0	2	3	2	0	2	3	0	0	0	0	-2.8757	-5.24	3.49	0.6836	0.601	2	0.613	2	13	6	5	1	0.0249	0.1561	0.8	1	late	NA
1a64	A	71	D	H	G	3	exposed	22.6924	0.3085	1	0	0	1	1	0	0	1	0	0	0	0	1.2623	-1.17	3.55	0.5934	0.4663	0	0	0	0	4	4	0	0.0213	0.1478	1	0	late	NA
1a64	A	72	D	H	G	3	buried	20.726	0.2979	4	0	2	4	4	0	2	4	0	0	0	0	-3.2007	-1.17	3.54	0.0687	0.3439	4	1.406	4.6	82	8	6	2	0.148	0.1585	0.5714	2	late	NA
1a64	A	73	S	c	c	1	exposed	23.185	0.2872	2	0	2	4	2	0	2	3	0	0	0	1	-3.9732	-5.24	3.46	0.3478	0.2754	1	0.113	0.4	26	10	6	4	0.1915	0.1541	0.4889	4	late	NA
1a64	A	74	G	E	E	8	exposed	21.7863	0.2766	4	0	4	4	0	0	0	0	4	0	4	4	-5.3547	-5.24	3.34	0.2694	0.2316	6	1.382	4.5	87	7	4	3	0.0947	0.1464	0.6667	3	early	NA
1a64	A	75	T	E	E	8	exposed	20.3049	0.266	0	0	0	0	0	0	0	0	0	0	0	0	-7.1272	-5.24	3.27	0.404	0.1786	2	0.68	2.2	15	8	4	4	0.1771	0.1418	0.6429	4	late	NA
1a64	A	76	Y	E	E	8	buried	17.1105	0.2553	5	1	4	6	1	0	0	1	4	1	4	5	-26.1113	-27.33	3.28	0	0.1235	8	1.498	4.9	93	8	4	4	0.1217	0.1353	0.6071	4	early	NA
1a64	A	77	N	E	E	8	exposed	15.5376	0.2447	0	0	0	0	0	0	0	0	0	0	0	0	-4.2734	-5.24	3.34	0.2529	0.0673	5	2.22	7.2	28	8	4	4	0.1332	0.1298	0.6071	4	early	NA
1a64	A	78	V	E	E	8	buried	14.4337	0.234	5	0	4	5	1	0	0	1	4	0	4	4	-31.1279	-27.33	3.36	0	0.0295	6	2.108	6.9	85	8	4	4	0.1098	0.1238	0.6071	4	early	NA
1a64	A	79	T	E	E	8	buried	12.5368	0.2234	1	0	0	1	1	0	0	1	0	0	0	0	-8.125	-13.3	3.33	0.0076	0.0295	4	2.248	7.3	17	9	4	5	0.1263	0.1185	0.6389	5	early	NA
1a64	A	80	V	E	E	8	buried	13.4933	0.2128	6	1	6	7	0	0	0	0	6	1	6	7	-29.2093	-27.33	3.28	0	0.0969	6	1.151	3.8	51	8	4	4	0.0531	0.113	0.7143	4	early	NA
1a64	A	81	Y	E	E	8	buried	12.2095	0.2021	0	1	0	2	0	0	0	0	0	1	0	2	-17.3898	-27.33	3.25	0.1096	0.2204	2	0.848	2.8	16	10	7	3	0.0908	0.1079	0.5778	3	late	NA
1a64	A	82	S	c	c	5	buried	15.2158	0.1915	5	0	4	5	5	0	4	5	0	0	0	0	-7.6649	-13.3	3.3	0.113	0.399	4	0.862	2.8	59	8	7	1	0.0284	0.103	0.6786	1	early	NA
1a64	A	83	T	c	T	5	exposed	15.5014	0.1809	0	0	0	0	0	0	0	0	0	0	0	0	-2.7456	-13.3	3.49	0.3511	0.601	0	0	0	0	5	5	0	0.0213	0.098	1	0	late	NA
1a64	A	84	N	c	T	5	exposed	17.1771	0.1702	4	0	1	4	4	0	1	4	0	0	0	0	-0.1019	-1.17	3.68	0.6373	0.75	3	0.349	1.1	17	5	5	0	0.0213	0.098	1	0	late	NA
1a64	A	85	G	c	S	5	exposed	14.5542	0.1596	2	0	2	2	2	0	2	2	0	0	0	0	-2.2586	-5.24	3.79	0.5427	0.8063	1	0.14	0.5	58	6	6	0	0.0213	0.0986	0.8667	0	late	NA
1a64	A	86	T	c	c	5	exposed	17.1962	0.1489	5	0	3	5	5	0	3	5	0	0	0	0	-4.6799	-5.24	3.68	0.4413	0.75	1	0.327	1.1	16	7	7	0	0.0213	0.0987	0.7619	0	late	NA
1a64	A	87	R	E	E	9	exposed	16.2776	0.1383	0	1	0	2	0	0	0	0	0	1	0	2	-6.7359	-5.24	3.41	0.526	0.601	1	0.258	0.8	18	9	6	3	0.0265	0.1083	0.6389	3	late	NA
1a64	A	88	I	E	E	9	exposed	18.0361	0.1277	2	0	2	2	0	0	0	0	2	0	2	2	-17.1778	-27.33	3.03	0.4849	0.399	2	0.883	2.9	14	8	4	4	0.0261	0.1082	0.7143	4	late	NA
1a64	A	89	L	E	E	9	buried	17.2734	0.117	4	2	4	6	0	1	0	1	4	1	4	5	-19.9417	-27.33	2.68	0.0881	0.2204	0	0	0	0	8	4	4	0.0293	0.1131	0.7143	4	late	NA
1a64	A	90	D	E	E	9	exposed	17.6596	0.1064	0	0	0	0	0	0	0	0	0	0	0	0	-1.6372	-1.17	2.47	0.4422	0.0969	2	0.763	2.5	18	9	5	4	0.0311	0.1187	0.6111	4	late	NA
1a64	A	91	K	E	E	9	exposed	19.6271	0.0957	4	1	4	5	0	1	0	1	4	0	4	4	-2.8287	-1.17	2.42	0.3572	0.0295	0	0	0	0	7	4	3	0.041	0.1234	0.6667	3	early	NA
1a64	A	92	A	E	E	9	exposed	20.4652	0.0851	0	0	0	0	0	0	0	0	0	0	0	0	-7.5091	-13.3	2.51	0.4521	0	0	0	0	0	8	4	4	0.0309	0.1297	0.6071	4	late	NA
1a64	A	93	L	E	E	9	buried	20.5442	0.0745	4	0	4	4	0	0	0	0	4	0	4	4	-27.6756	-27.33	2.72	0.0462	0.0295	4	1.069	3.5	21	7	4	3	0.0597	0.1347	0.6667	3	late	NA
1a64	A	94	D	E	E	9	exposed	24.3514	0.0638	0	0	0	0	0	0	0	0	0	0	0	0	-3.4016	-1.17	2.96	0.2749	0.0969	0	0	0	0	8	4	4	0.0313	0.1411	0.6429	4	early	NA
1a64	A	95	L	E	E	9	buried	22.6102	0.0532	4	2	4	6	0	1	0	1	4	1	4	5	-33.3763	-27.33	3.18	0.0079	0.2204	0	0	0	0	9	4	5	0.1036	0.1473	0.5556	5	late	NA
1a64	A	96	R	c	c	4	exposed	28.2512	0.0426	0	0	0	0	0	0	0	0	0	0	0	0	-8.219	-5.24	3.11	0.4626	0.399	0	0	0	0	6	4	2	0.0295	0.1444	0.6	2	late	NA
1a64	A	97	I	c	c	4	buried	27.0444	0.0319	0	1	0	2	0	1	0	1	0	0	0	1	-28.4108	-27.33	3.23	0.1236	0.5714	0	0	0	0	9	4	5	0.1153	0.1588	0.4167	5	late	NA
1a64	A	98	L	c	c	4	exposed	31.8265	0.0213	0	0	0	0	0	0	0	0	0	0	0	0	-14.9594	-27.33	3.37	0.5777	0.6667	0	0	0	0	3	3	0	0.0229	0.1395	0.6667	0	late	NA
1a64	A	99	E	c	c	4	exposed	32.8347	0.0106	0	0	0	0	0	0	0	0	0	0	0	0	-2.9031	-1.17	3.46	0.6709	0.8	0	0	0	0	2	2	0	0.0213	0.1376	1	0	late	NA
1coe	A	1	L	c	c	3	exposed	15.2576	0	0	0	0	0	0	0	0	0	0	0	0	0	-13.0001	-5.24	4.66	0.49	0.6	0	0	0	0	8	2	6	0.0439	0.3351	0.5714	2	late	non-functional
1coe	A	2	E	c	c	3	exposed	14.955	0.0161	2	0	2	2	0	0	0	0	2	0	2	2	-0.3736	-1.17	4.66	0.5132	0.6667	0	0	0	0	9	3	6	0.0471	0.3563	0.6111	4	late	non-functional
1coe	A	3	C	c	c	3	buried	9.8664	0.0323	2	0	2	2	0	0	0	0	2	0	2	2	-29.4891	-27.33	4.71	0.0141	0.7143	0	0	0	0	14	4	10	0.0878	0.4161	0.4066	4	late	non-functional
1coe	A	4	H	E	E	2	exposed	10.8266	0.0484	1	0	0	1	0	0	0	0	1	0	0	1	-8.8361	-13.3	4.95	0.2922	0.75	0	0	0	0	13	4	9	0.1111	0.4336	0.4359	5	late	non-functional
1coe	A	5	N	E	E	2	buried	7.6526	0.0645	7	1	6	8	2	0	2	2	5	1	4	6	-2.0649	-27.33	4.95	0.1134	0.7778	4	0.669	2.9	23	11	4	7	0.0809	0.4218	0.5091	4	late	non-functional
1coe	A	6	Q	c	c	7	exposed	7.6726	0.0806	2	1	2	3	2	0	2	2	0	1	0	1	-0.7874	-27.33	5.23	0.3262	0.6194	1	0.162	0.7	47	11	7	4	0.0888	0.3974	0.5273	2	late	non-functional
1coe	A	7	Q	c	T	7	exposed	8.2798	0.0968	2	0	2	2	2	0	2	2	0	0	0	0	0.0518	-27.33	5.71	0.6837	0.6979	1	0.151	0.7	15	10	7	3	0.0635	0.3949	0.5556	3	late	non-functional
1coe	A	8	S	c	T	7	buried	9.512	0.1129	2	0	2	2	0	0	0	0	2	0	2	2	-1.5182	-5.24	6.26	0.1469	0.8091	1	0.154	0.7	24	8	5	3	0.0529	0.3584	0.5714	3	late	non-functional
1coe	A	9	S	c	S	7	exposed	11.0921	0.129	3	0	2	3	3	0	2	3	0	0	0	0	-1.109	-5.24	6.77	0.604	0.9031	0	0	0	0	6	6	0	0.0323	0.3085	0.9333	0	late	non-functional
1coe	A	10	Q	c	S	7	exposed	13.8541	0.1452	1	0	0	1	1	0	0	1	0	0	0	0	-0.2916	-1.17	7.06	0.9136	0.9409	1	0.147	0.6	15	6	6	0	0.0323	0.3085	0.9333	0	late	non-functional
1coe	A	11	T	c	c	7	exposed	14.2471	0.1613	0	0	0	0	0	0	0	0	0	0	0	0	-1.8599	-5.24	6.97	0.7225	0.9031	2	0.306	1.3	31	7	7	0	0.0349	0.3163	0.7619	0	late	non-functional
1coe	A	12	P	c	c	7	exposed	12.5954	0.1774	0	1	0	1	0	0	0	0	0	1	0	1	-1.1211	-1.17	6.51	0.5869	0.8091	3	0.699	3	16	9	6	3	0.0349	0.3464	0.5833	3	late	non-functional
1coe	A	13	T	E	E	2	exposed	12.1317	0.1935	4	0	4	4	0	0	0	0	4	0	4	4	-3.3432	-5.24	5.79	0.5371	0.6979	0	0	0	0	7	4	3	0.0349	0.3407	0.6667	3	late	non-functional
1coe	A	14	T	E	E	2	exposed	13.8039	0.2097	0	0	0	0	0	0	0	0	0	0	0	0	-4.3556	-5.24	5.08	0.6629	0.6194	4	0.691	3	32	8	4	4	0.0333	0.3563	0.6786	4	late	non-functional
1coe	A	15	T	c	c	9	exposed	10.8064	0.2258	2	1	2	3	0	0	0	0	2	1	2	3	-6.5288	-5.24	4.65	0.4419	0.6194	5	0.963	4.1	24	9	4	5	0.0386	0.3899	0.6389	4	late	non-functional
1coe	A	16	G	c	c	9	exposed	12.6123	0.2419	0	0	0	0	0	0	0	0	0	0	0	0	-7.4175	-5.24	4.61	0.3642	0.6979	1	0.15	0.6	46	10	4	6	0.0545	0.3899	0.5111	4	late	non-functional
1coe	A	17	C	c	c	9	buried	13.2022	0.2581	0	0	0	0	0	0	0	0	0	0	0	0	-26.327	-27.33	4.93	0.1206	0.8091	8	2.313	10	99	12	7	5	0.0989	0.3713	0.3939	3	late	non-functional
1coe	A	18	S	c	c	9	exposed	17.0113	0.2742	3	0	2	3	3	0	2	3	0	0	0	0	-4.0772	-5.24	5.35	0.7431	0.9031	0	0	0	0	6	6	0	0.0354	0.3054	0.7333	0	late	non-functional
1coe	A	19	G	c	S	9	exposed	19.0979	0.2903	2	0	1	2	2	0	1	2	0	0	0	0	-1.9786	-5.24	5.6	0.888	0.9705	1	0.173	0.7	21	4	4	0	0.0323	0.2768	1	0	late	non-functional
1coe	A	20	G	c	S	9	exposed	17.9899	0.3065	1	0	1	1	1	0	1	1	0	0	0	0	-2.3965	-5.24	5.48	0.7776	1	0	0	0	0	5	5	0	0.0323	0.2884	0.9	0	late	non-functional
1coe	A	21	E	c	c	9	exposed	14.5143	0.3226	2	0	2	2	2	0	2	2	0	0	0	0	0.0173	-1.17	5	0.4586	0.9705	2	0.446	1.9	50	7	6	1	0.0344	0.3388	0.6667	1	late	non-functional
1coe	A	22	T	c	c	9	exposed	14.6359	0.3387	0	0	0	0	0	0	0	0	0	0	0	0	-4.4077	-5.24	4.36	0.5242	0.9031	3	0.492	2.1	37	10	6	4	0.0571	0.3735	0.4444	1	late	non-functional
1coe	A	23	N	c	c	9	exposed	11.0768	0.3548	2	0	2	2	0	0	0	0	2	0	2	2	-8.0684	-1.17	3.83	0.3106	0.7796	5	0.924	4	25	11	4	7	0.0709	0.4052	0.5273	1	late	non-functional
1coe	A	24	C	E	E	6	buried	7.4554	0.371	4	0	4	4	0	0	0	0	4	0	4	4	-31.2787	-27.33	3.54	0.058	0.601	8	2.55	11	99	15	4	11	0.1185	0.4697	0.419	1	late	non-functional
1coe	A	25	Y	E	E	6	buried	5.2554	0.3871	3	1	2	4	0	1	0	1	3	0	2	3	-25.4307	-27.33	3.58	0.0452	0.399	1	0.18	0.8	57	15	4	11	0.1449	0.4769	0.4476	6	late	non-functional
1coe	A	26	K	E	E	6	buried	4.1242	0.4032	6	2	4	8	0	0	0	0	6	2	4	8	-0.5371	-1.17	3.93	0.1042	0.2204	3	0.658	2.8	40	13	4	9	0.1079	0.4697	0.4487	4	late	non-functional
1coe	A	27	K	E	E	6	exposed	4.1076	0.4194	4	2	4	6	0	2	0	2	4	0	4	4	1.2787	-1.17	4.54	0.2248	0.1264	1	0.209	0.9	40	11	4	7	0.1121	0.4366	0.5273	3	late	non-functional
1coe	A	28	R	E	E	6	exposed	8.1242	0.4355	4	1	4	5	0	0	0	0	4	1	4	5	-3.8511	-5.24	5.36	0.4462	0.1264	3	0.609	2.6	32	11	4	7	0.101	0.4106	0.5091	4	early	non-functional
1coe	A	29	W	E	E	6	exposed	9.1196	0.4516	4	2	4	6	0	1	0	1	4	1	4	5	-15.5422	-13.3	6.33	0.1836	0.2204	1	0.214	0.9	39	10	5	5	0.0783	0.3584	0.5111	3	late	non-functional
1coe	A	30	R	c	c	6	exposed	15.0391	0.4677	0	0	0	0	0	0	0	0	0	0	0	0	-2.6499	-5.24	7.28	0.8422	0.399	1	0.19	0.8	19	9	7	2	0.0661	0.3263	0.5833	1	late	non-functional
1coe	A	31	D	c	c	6	exposed	17.4189	0.4839	5	0	4	5	5	0	4	5	0	0	0	0	-1.1724	-1.17	8.01	0.5924	0.601	0	0	0	0	6	6	0	0.0344	0.2743	0.8667	0	late	non-functional
1coe	A	32	H	c	T	6	exposed	22.1878	0.5	1	0	0	1	1	0	0	1	0	0	0	0	-1.8118	-13.3	8.31	0.9192	0.7796	2	0.357	1.5	15	5	5	0	0.0323	0.2627	1	0	late	non-functional
1coe	A	33	R	c	T	6	exposed	21.3948	0.4839	0	0	0	0	0	0	0	0	0	0	0	0	-1.9225	-5.24	8.14	0.8056	0.8736	1	0.156	0.7	41	5	5	0	0.0323	0.2627	1	0	late	functional
1coe	A	34	G	c	c	6	buried	15.4889	0.4677	4	0	4	4	4	0	4	4	0	0	0	0	-3.9704	-5.24	7.54	0.1346	0.8736	2	0.32	1.4	48	7	7	0	0.0354	0.2967	0.7619	0	late	non-functional
1coe	A	35	Y	c	c	6	exposed	14.2398	0.4516	0	0	0	0	0	0	0	0	0	0	0	0	-9.6146	-13.3	6.67	0.7022	0.7796	3	0.746	3.2	20	9	7	2	0.0592	0.3333	0.6111	2	late	non-functional
1coe	A	36	R	E	E	3	exposed	11.3098	0.4355	4	0	4	4	0	0	0	0	4	0	4	4	-3.1432	-5.24	5.78	0.6253	0.6306	2	0.338	1.5	25	8	4	4	0.0814	0.3713	0.5714	1	late	functional
1coe	A	37	T	E	E	3	buried	6.934	0.4194	2	1	2	3	0	0	0	0	2	1	2	3	-4.1572	-13.3	5.09	0.0948	0.4958	3	0.614	2.6	44	10	4	6	0.0941	0.4189	0.4889	2	late	non-functional
1coe	A	38	E	E	E	3	exposed	4.3284	0.4032	5	0	4	5	1	0	0	1	4	0	4	4	2.584	-1.17	4.65	0.3028	0.4113	4	0.783	3.4	35	12	4	8	0.129	0.4593	0.4394	4	late	non-functional
1coe	A	39	R	c	c	2	buried	2.7764	0.3871	2	1	0	3	1	0	0	1	1	1	0	2	-3.1355	-5.24	4.43	0.1074	0.4285	3	0.59	2.5	50	13	4	9	0.1237	0.4921	0.4231	4	late	non-functional
1coe	A	40	G	c	S	2	buried	5.0649	0.371	2	0	2	2	0	0	0	0	2	0	2	2	-8.6876	-5.24	4.39	0.1086	0.507	7	1.526	6.6	92	12	4	8	0.074	0.4662	0.4242	3	late	non-functional
1coe	A	41	C	E	B	1	exposed	7.6665	0.3548	0	0	0	0	0	0	0	0	0	0	0	0	-19.1275	-27.33	4.53	0.3334	0.601	6	1.983	8.5	99	10	4	6	0.0814	0.4276	0.5111	3	late	non-functional
1coe	A	42	G	c	c	9	exposed	8.08	0.3387	2	0	2	2	0	0	0	0	2	0	2	2	-8.7904	-5.24	4.91	0.222	0.7011	3	0.687	3	39	9	5	4	0.0799	0.3974	0.5556	3	late	non-functional
1coe	A	43	C	c	c	9	exposed	9.8169	0.3226	3	0	2	3	2	0	2	2	1	0	0	1	-11.9303	-27.33	5.55	0.336	0.7919	6	1.928	8.3	99	10	4	6	0.0497	0.3899	0.5333	3	late	non-functional
1coe	A	44	P	c	c	9	exposed	11.8886	0.3065	0	0	0	0	0	0	0	0	0	0	0	0	-3.0043	-27.33	6.45	0.8739	0.8765	2	0.368	1.6	82	4	4	0	0.0391	0.3263	0.6667	0	late	non-functional
1coe	A	45	S	c	c	9	exposed	10.2184	0.2903	2	0	2	2	2	0	2	2	0	0	0	0	-6.489	-5.24	7.34	0.4055	0.9327	2	0.318	1.4	22	6	5	1	0.0603	0.3444	0.4	1	early	non-functional
1coe	A	46	V	c	c	9	exposed	13.1986	0.2742	0	1	0	1	0	0	0	0	0	1	0	1	-9.2518	-27.33	7.92	0.7939	0.9705	2	0.497	2.1	25	6	5	1	0.0487	0.3163	0.4667	1	late	non-functional
1coe	A	47	K	c	c	9	exposed	15.9302	0.2581	0	1	0	1	0	1	0	1	0	0	0	0	-2.0753	-1.17	7.94	0.8189	1	2	0.333	1.4	35	5	5	0	0.036	0.2995	0.6	0	late	non-functional
1coe	A	48	N	c	S	9	exposed	17.3589	0.2419	2	0	2	2	2	0	2	2	0	0	0	0	-1.0079	-1.17	7.34	0.7362	0.9705	0	0	0	0	4	4	0	0.0328	0.2743	0.8333	0	late	non-functional
1coe	A	49	G	c	S	9	exposed	14.9358	0.2258	0	0	0	0	0	0	0	0	0	0	0	0	-2.5122	-1.17	6.28	0.8625	0.9031	1	0.156	0.7	42	4	4	0	0.037	0.2938	0.6667	0	late	non-functional
1coe	A	50	I	c	S	9	exposed	12.089	0.2097	2	3	2	5	2	2	2	4	0	1	0	1	-17.1065	-27.33	5.05	0.2858	0.7796	1	0.21	0.9	26	10	6	4	0.0973	0.3584	0.4	4	early	non-functional
1coe	A	51	E	E	E	5	exposed	8.9764	0.1935	5	0	4	5	0	0	0	0	5	0	4	5	0.2969	-1.17	3.94	0.4261	0.601	3	0.686	3	22	8	4	4	0.0534	0.3804	0.5714	4	late	non-functional
1coe	A	52	I	E	E	5	buried	8.651	0.1774	0	2	0	2	0	1	0	1	0	1	0	1	-21.2896	-27.33	3.17	0.1566	0.399	2	0.547	2.4	29	10	4	6	0.0719	0.4052	0.4444	4	late	non-functional
1coe	A	53	N	E	E	5	exposed	7.8866	0.1613	4	1	4	5	0	0	0	0	4	1	4	5	-3.7214	-5.24	2.78	0.4655	0.25	4	0.751	3.2	20	8	4	4	0.0439	0.3875	0.6071	3	early	non-functional
1coe	A	54	C	E	E	5	exposed	8.7093	0.1452	0	0	0	0	0	0	0	0	0	0	0	0	-22.0933	-27.33	2.76	0.2605	0.1937	8	2.119	9.1	98	10	4	6	0.0545	0.4133	0.5778	4	late	non-functional
1coe	A	55	C	E	E	5	exposed	9.727	0.129	4	0	4	4	0	0	0	0	4	0	4	4	-19.1053	-27.33	3.01	0.1648	0.25	6	1.888	8.1	99	10	5	5	0.0629	0.4	0.5111	3	early	non-functional
1coe	A	56	T	c	c	7	exposed	12.4604	0.1129	3	0	2	3	3	0	2	3	0	0	0	0	-8.2299	-13.3	3.5	0.4403	0.399	2	0.377	1.6	39	10	6	4	0.0603	0.3804	0.4444	1	late	non-functional
1coe	A	57	T	c	S	7	exposed	14.4751	0.0968	0	0	0	0	0	0	0	0	0	0	0	0	-4.3223	-13.3	4.13	0.6694	0.601	0	0	0	0	5	5	0	0.0354	0.3263	0.8	0	late	non-functional
1coe	A	58	D	c	S	7	exposed	15.49	0.0806	3	0	2	3	3	0	2	3	0	0	0	0	-0.938	-1.17	4.83	0.5089	0.7796	2	0.336	1.4	78	7	4	3	0.036	0.3246	0.6667	3	late	non-functional
1coe	A	59	R	c	S	7	exposed	14.1692	0.0645	4	0	4	4	2	0	2	2	2	0	2	2	-3.5682	-5.24	5.19	0.5645	0.9031	2	0.536	2.3	26	10	6	4	0.0545	0.3713	0.4667	4	late	non-functional
1coe	A	60	C	c	c	7	exposed	10.2746	0.0484	3	0	2	3	2	0	2	2	1	0	0	1	-18.1624	-27.33	5.59	0.2139	1	6	1.706	7.3	98	9	7	2	0.0402	0.369	0.5278	1	late	non-functional
1coe	A	61	N	c	c	7	buried	8.1085	0.0323	4	0	2	4	3	0	2	3	1	0	0	1	-5.2959	-27.33	5.94	0.0123	1	7	1.856	8	95	10	3	7	0.074	0.4397	0.4222	2	late	non-functional
1coe	A	62	N	c	c	7	exposed	11.0401	0.0161	3	0	2	3	3	0	2	3	0	0	0	0	-1.2597	-27.33	6.3	0.7559	1	0	0	0	0	3	3	0	0.0323	0.3196	1	0	early	non-functional
2crt	A	1	L	c	c	1	exposed	13.7206	0	2	0	2	2	0	0	0	0	2	0	2	2	-23.7356	-5.24	3.15	0.4086	0.4	0	0	0	0	8	2	6	0.0452	0.3614	0.5	3	late	NA
2crt	A	2	K	E	E	3	exposed	14.1999	0.0167	2	0	2	2	0	0	0	0	2	0	2	2	-0.6616	-1.17	3.4	0.59	0.5	0	0	0	0	11	3	8	0.0768	0.3947	0.4182	5	early	NA
2crt	A	3	C	E	E	3	buried	8.63	0.0333	4	0	4	4	0	0	0	0	4	0	4	4	-28.4053	-27.33	3.86	0.044	0.5714	8	1.868	8	83	14	4	10	0.0921	0.411	0.3626	3	late	NA
2crt	A	4	N	E	E	3	exposed	8.9194	0.05	4	0	2	4	2	0	0	2	2	0	2	2	-5.4637	-5.24	4.52	0.3496	0.625	1	0.189	0.8	31	11	4	7	0.0633	0.4167	0.4364	3	late	NA
2crt	A	5	K	c	c	6	exposed	7.7317	0.0667	4	0	2	4	4	0	2	4	0	0	0	0	-2.6344	-1.17	4.31	0.2781	0.6667	1	0.236	1	23	12	7	5	0.1576	0.4138	0.4545	2	late	NA
2crt	A	6	L	c	S	6	exposed	9.0047	0.0833	1	2	1	3	1	1	1	2	0	1	0	1	-9.026	-27.33	5.22	0.352	0.6306	1	0.158	0.7	24	8	6	2	0.0339	0.3822	0.5714	2	late	NA
2crt	A	7	V	c	S	6	exposed	12.2676	0.1	3	2	3	5	3	2	3	5	0	0	0	0	-7.5174	-27.33	6.23	0.7492	0.7796	0	0	0	0	5	5	0	0.0333	0.3015	1	0	late	NA
2crt	A	8	P	c	S	6	exposed	14.0912	0.1167	0	2	0	2	0	2	0	2	0	0	0	0	-2.1549	-5.24	7.01	0.5527	0.8736	1	0.15	0.6	36	5	5	0	0.0333	0.3015	1	0	late	NA
2crt	A	9	L	c	S	6	exposed	14.6217	0.1333	2	1	2	3	2	1	2	3	0	0	0	0	-11.7415	-27.33	7.37	0.5527	0.8736	2	0.416	1.8	12	6	6	0	0.0345	0.3077	0.8	0	late	NA
2crt	A	10	F	c	S	6	exposed	15.2053	0.15	2	0	2	2	2	0	2	2	0	0	0	0	-8.2733	-27.33	7.2	0.8689	0.7796	0	0	0	0	8	7	1	0.0333	0.3297	0.6429	1	late	NA
2crt	A	11	Y	E	E	3	exposed	14.534	0.1667	0	0	0	0	0	0	0	0	0	0	0	0	-12.4886	-27.33	6.61	0.7071	0.6306	1	0.227	1	27	8	4	4	0.0458	0.3448	0.6071	4	late	NA
2crt	A	12	K	E	E	3	exposed	11.1962	0.1833	4	0	4	4	0	0	0	0	4	0	4	4	-1.5632	-1.17	5.83	0.4949	0.4958	4	0.855	3.7	28	9	4	5	0.0446	0.3871	0.5556	4	late	NA
2crt	A	13	T	E	E	3	exposed	14.4815	0.2	0	1	0	1	0	1	0	1	0	0	0	0	-4.696	-5.24	5.07	0.4088	0.4408	0	0	0	0	7	4	3	0.0339	0.3226	0.6667	3	late	NA
2crt	A	14	C	c	c	6	buried	11.904	0.2167	4	0	4	4	2	0	2	2	2	0	2	2	-28.2288	-27.33	4.55	0.0076	0.4958	8	2.034	8.7	98	11	7	4	0.0565	0.375	0.4727	2	late	NA
2crt	A	15	P	c	S	6	exposed	15.8748	0.2333	0	1	0	1	0	1	0	1	0	0	0	0	-3.4267	-5.24	4.26	0.5553	0.6306	0	0	0	0	8	6	2	0.0384	0.3175	0.6071	2	late	NA
2crt	A	16	A	c	S	6	exposed	16.9393	0.25	1	0	1	1	1	0	1	1	0	0	0	0	-3.791	-13.3	4.1	0.8176	0.7796	1	0.168	0.7	24	5	5	0	0.0333	0.3015	1	0	late	NA
2crt	A	17	G	c	S	6	exposed	14.3432	0.2667	1	0	1	1	1	0	1	1	0	0	0	0	-3.8409	-5.24	4.03	0.3618	0.8736	0	0	0	0	6	5	1	0.0339	0.3371	0.8667	1	late	NA
2crt	A	18	K	c	c	6	exposed	11.6241	0.2833	2	0	2	2	2	0	2	2	0	0	0	0	-3.9733	-1.17	4.01	0.4492	0.8736	0	0	0	0	9	6	3	0.0492	0.3571	0.6389	3	late	NA
2crt	A	19	N	c	S	6	exposed	12.202	0.3	5	0	2	5	0	0	0	0	5	0	2	5	-4.4965	-1.17	4.09	0.3068	0.7796	1	0.168	0.7	38	12	7	5	0.0627	0.3846	0.4697	1	late	NA
2crt	A	20	L	E	E	7	exposed	9.4062	0.3167	4	1	4	5	0	0	0	0	4	1	4	5	-35.572	-27.33	4.29	0.222	0.601	5	1.016	4.3	28	13	4	9	0.0853	0.4167	0.4103	1	late	NA
2crt	A	21	C	E	E	7	buried	5.9498	0.3333	4	0	4	4	0	0	0	0	4	0	4	4	-39.3191	-27.33	4.56	0.0562	0.399	9	2.677	11.5	99	14	4	10	0.1266	0.4762	0.3956	2	early	NA
2crt	A	22	Y	E	E	7	buried	3.3327	0.35	6	1	4	7	0	0	0	0	6	1	4	7	-30.2883	-27.33	4.87	0.1305	0.2204	3	0.682	2.9	65	14	4	10	0.1379	0.4959	0.4286	4	late	NA
2crt	A	23	K	E	E	7	exposed	3.6424	0.3667	4	2	4	6	0	1	0	1	4	1	4	5	-3.2871	-1.17	5.08	0.1674	0.0969	4	0.983	4.2	46	14	4	10	0.1797	0.4878	0.4286	5	early	NA
2crt	A	24	M	E	E	7	exposed	6.1068	0.3833	6	1	6	7	0	0	0	0	6	1	6	7	-21.8327	-27.33	5.15	0.305	0.0591	3	0.59	2.5	45	12	4	8	0.1186	0.4545	0.5152	4	late	NA
2crt	A	25	F	E	E	7	exposed	7.4749	0.4	4	2	4	6	0	1	0	1	4	1	4	5	-21.9912	-27.33	5.17	0.2757	0.0969	1	0.234	1	33	12	4	8	0.113	0.4225	0.5152	5	late	NA
2crt	A	26	M	E	E	7	exposed	12.3181	0.4167	4	0	4	4	0	0	0	0	4	0	4	4	-23.7603	-27.33	5.24	0.5451	0.2204	2	0.424	1.8	45	13	7	6	0.1011	0.3593	0.4744	3	late	NA
2crt	A	27	V	c	c	5	exposed	15.088	0.4333	2	0	2	2	0	0	0	0	2	0	2	2	-15.9409	-27.33	5.46	0.3494	0.399	2	0.418	1.8	22	10	7	3	0.0452	0.3333	0.5778	3	late	NA
2crt	A	28	A	c	S	5	exposed	17.8471	0.45	3	0	3	3	1	0	1	1	2	0	2	2	-7.9806	-13.3	5.8	0.2681	0.601	0	0	0	0	8	5	3	0.0395	0.2885	0.6071	3	early	NA
2crt	A	29	T	c	S	5	exposed	19.6314	0.4667	3	1	3	4	3	1	3	4	0	0	0	0	-2.7637	-13.3	6.1	0.7773	0.75	3	0.515	2.2	18	5	5	0	0.0333	0.2727	1	0	late	NA
2crt	A	30	P	c	S	5	exposed	17.4415	0.4833	0	1	0	1	0	1	0	1	0	0	0	0	-3.0201	-5.24	6.15	0.5974	0.8063	1	0.278	1.2	44	6	6	0	0.0333	0.274	0.8667	0	late	NA
2crt	A	31	K	c	c	5	exposed	15.5619	0.5	2	0	2	2	2	0	2	2	0	0	0	0	-2.5031	-1.17	5.85	0.8613	0.75	2	0.369	1.6	51	8	7	1	0.0463	0.3297	0.6786	1	late	NA
2crt	A	32	V	E	E	8	exposed	12.5374	0.4833	4	0	4	4	0	0	0	0	4	0	4	4	-11.3654	-27.33	5.27	0.4172	0.601	5	1.007	4.3	23	7	5	2	0.035	0.3261	0.7143	2	late	NA
2crt	A	33	P	E	E	8	exposed	9.2324	0.4667	0	0	0	0	0	0	0	0	0	0	0	0	-5.305	-5.24	4.59	0.4463	0.399	3	0.617	2.6	25	9	5	4	0.0497	0.4082	0.6389	4	late	NA
2crt	A	34	V	E	E	8	exposed	8.8827	0.45	2	0	2	2	0	0	0	0	2	0	2	2	-15.3587	-27.33	4	0.2521	0.2204	4	0.741	3.2	43	8	4	4	0.0412	0.4054	0.7143	4	late	NA
2crt	A	35	K	E	E	8	exposed	6.686	0.4333	4	1	4	5	0	0	0	0	4	1	4	5	-0.4068	-1.17	3.62	0.5419	0.0969	4	0.813	3.5	38	9	4	5	0.1266	0.4286	0.5556	2	late	NA
2crt	A	36	R	E	E	8	exposed	4.6072	0.4167	0	2	0	2	0	0	0	0	0	2	0	2	-6.4908	-5.24	3.4	0.2149	0.0295	2	0.53	2.3	55	12	5	7	0.0927	0.4839	0.4242	3	late	NA
2crt	A	37	G	E	E	8	buried	4.155	0.4	4	0	4	4	0	0	0	0	4	0	4	4	-11.5777	-5.24	3.28	0.03	0.0295	5	1.03	4.4	95	11	4	7	0.0814	0.4688	0.4545	3	late	NA
2crt	A	38	C	E	E	8	buried	7.2488	0.3833	0	0	0	0	0	0	0	0	0	0	0	0	-27.5048	-27.33	3.21	0.0367	0.0969	7	2.122	9.1	99	12	4	8	0.0814	0.4478	0.4545	1	late	NA
2crt	A	39	I	E	E	8	exposed	8.1309	0.3667	7	1	7	8	1	0	1	1	6	1	6	7	-26.7175	-27.33	3.2	0.2019	0.2204	2	0.49	2.1	39	10	5	5	0.0718	0.4196	0.5333	5	early	NA
2crt	A	40	D	c	S	9	exposed	12.2303	0.35	4	0	1	4	1	0	1	1	3	0	0	3	-1.7556	-1.17	3.32	0.3013	0.399	0	0	0	0	7	4	3	0.0379	0.3727	0.6667	3	late	NA
2crt	A	41	V	c	S	9	exposed	12.2742	0.3333	2	0	2	2	2	0	2	2	0	0	0	0	-10.5694	-27.33	3.61	0.7724	0.601	2	0.443	1.9	40	5	4	1	0.0492	0.3529	0.6	1	late	NA
2crt	A	42	C	c	c	9	exposed	9.6738	0.3167	0	0	0	0	0	0	0	0	0	0	0	0	-19.6812	-27.33	4.11	0.2402	0.7796	8	2.2	9.4	99	9	5	4	0.0746	0.4	0.3889	1	late	NA
2crt	A	43	P	c	c	9	exposed	10.0397	0.3	2	2	0	4	2	1	0	3	0	1	0	1	-4.8892	-5.24	4.7	0.191	0.9031	2	0.6	2.6	86	5	4	1	0.0446	0.3352	0.6	1	late	NA
2crt	A	44	K	c	c	9	exposed	13.3112	0.2833	3	1	0	4	2	1	0	3	1	0	0	1	-0.5483	-1.17	5.22	0.7603	0.9705	2	0.42	1.8	26	6	4	2	0.0514	0.3371	0.6	2	late	NA
2crt	A	45	S	c	c	9	exposed	12.8458	0.2667	5	1	0	6	2	1	0	3	3	0	0	3	-4.2354	-5.24	5.54	0.2574	1	2	0.364	1.6	28	8	7	1	0.0548	0.3315	0.5714	1	late	NA
2crt	A	46	S	c	c	9	exposed	15.0746	0.25	3	0	0	3	3	0	0	3	0	0	0	0	-4.842	-5.24	5.58	0.5185	0.9705	2	0.371	1.6	41	6	6	0	0.035	0.3125	0.7333	0	late	NA
2crt	A	47	L	c	S	9	exposed	18.1281	0.2333	2	0	1	2	2	0	1	2	0	0	0	0	-8.9599	-27.33	5.36	0.8449	0.9031	0	0	0	0	5	4	1	0.0395	0.2844	0.8	1	late	NA
2crt	A	48	L	c	S	9	exposed	15.9156	0.2167	6	0	6	6	2	0	2	2	4	0	4	4	-15.095	-27.33	4.97	0.4687	0.7796	3	0.669	2.9	43	8	5	3	0.0435	0.3191	0.6429	3	late	NA
2crt	A	49	V	E	E	6	buried	10.8199	0.2	1	0	1	1	1	0	1	1	0	0	0	0	-24.9659	-27.33	4.5	0.1484	0.601	3	0.477	2	25	11	6	5	0.0616	0.3681	0.5091	5	early	NA
2crt	A	50	K	E	E	6	exposed	11.3464	0.1833	4	1	4	5	0	1	0	1	4	0	4	4	-4.6991	-1.17	4.06	0.4784	0.399	4	0.775	3.3	25	12	6	6	0.1034	0.4082	0.4545	5	late	NA
2crt	A	51	Y	E	E	6	exposed	8.4423	0.1667	4	1	0	5	0	0	0	0	4	1	0	5	-19.5442	-13.3	3.72	0.2649	0.2204	2	0.419	1.8	30	12	4	8	0.0893	0.4317	0.4394	4	early	NA
2crt	A	52	V	E	E	6	exposed	6.7486	0.15	4	1	4	5	0	0	0	0	4	1	4	5	-13.2206	-27.33	3.56	0.5536	0.1264	4	0.821	3.5	21	8	4	4	0.0475	0.4167	0.6071	3	early	NA
2crt	A	53	C	E	E	6	exposed	6.9366	0.1333	0	0	0	0	0	0	0	0	0	0	0	0	-28.739	-27.33	3.59	0.2351	0.1264	8	2.153	9.2	98	10	4	6	0.0621	0.4444	0.5333	4	early	NA
2crt	A	54	C	E	E	6	exposed	8.885	0.1167	4	0	4	4	0	0	0	0	4	0	4	4	-25.0861	-27.33	3.84	0.1901	0.2204	7	2.089	8.9	100	10	6	4	0.0655	0.4082	0.4889	3	late	NA
2crt	A	55	N	c	S	6	exposed	12.5039	0.1	1	1	0	2	1	0	0	1	0	1	0	1	-6.6067	-27.33	4.35	0.5001	0.399	2	0.447	1.9	43	8	5	3	0.0503	0.3846	0.5	3	early	NA
2crt	A	56	T	c	S	6	exposed	14.4241	0.0833	2	0	1	2	2	0	1	2	0	0	0	0	-3.9757	-13.3	5.07	0.792	0.601	0	0	0	0	5	5	0	0.0356	0.3279	0.8	0	late	NA
2crt	A	57	D	c	S	6	exposed	13.697	0.0667	3	0	3	3	3	0	3	3	0	0	0	0	-0.5815	-1.17	5.73	0.3554	0.7796	1	0.158	0.7	85	9	6	3	0.0395	0.3727	0.5	3	early	NA
2crt	A	58	R	c	S	6	exposed	14.1709	0.05	6	0	6	6	4	0	4	4	2	0	2	2	-2.8314	-5.24	6.09	0.8732	0.8571	3	0.663	2.8	29	7	4	3	0.0362	0.3659	0.619	3	early	NA
2crt	A	59	C	c	c	6	exposed	10.3819	0.0333	2	0	2	2	2	0	2	2	0	0	0	0	-11.9547	-27.33	6.68	0.4237	1	7	1.761	7.5	98	7	6	1	0.0356	0.3636	0.6667	1	late	NA
2crt	A	60	N	c	c	6	buried	6.5268	0.0167	8	0	6	8	4	0	4	4	4	0	2	4	-8.7262	-27.33	7.11	0.1347	1	8	1.939	8.3	95	10	3	7	0.0734	0.4412	0.4444	2	late	NA
5dfr	A	1	M	c	c	1	exposed	13.341	0	2	0	2	2	0	0	0	0	2	0	2	2	-12.1348	-1.17	2.77	0.4801	0.2	0	0	0	0	8	2	6	0.0345	0.277	0.6071	3	late	non-functional
5dfr	A	2	I	E	E	7	buried	11.0068	0.0065	4	2	4	6	0	0	0	0	4	2	4	6	-27.3961	-13.3	2.81	0.0727	0.1667	0	0	0	0	11	3	8	0.0285	0.2956	0.5091	4	late	non-functional
5dfr	A	3	S	E	E	7	buried	7.5797	0.013	4	0	4	4	0	0	0	0	4	0	4	4	-15.0939	-5.24	2.86	0	0.1429	4	2.528	6.1	25	13	4	9	0.0514	0.3188	0.4872	4	late	non-functional
5dfr	A	4	L	E	E	7	buried	5.0952	0.0195	4	3	4	7	0	0	0	0	4	3	4	7	-32.7852	-27.33	2.87	0	0.125	5	2.429	5.8	34	14	4	10	0.0664	0.3385	0.4066	4	late	non-functional
5dfr	A	5	I	E	E	7	buried	2.5512	0.026	2	0	2	2	0	0	0	0	2	0	2	2	-31.5814	-27.33	2.85	0.0343	0.2222	3	1.099	2.6	50	12	4	8	0.0871	0.3468	0.3939	1	late	functional
5dfr	A	6	A	E	E	7	buried	4.4814	0.0325	4	1	4	5	0	0	0	0	4	1	4	5	-22.6891	-13.3	2.88	0.0673	0.0591	6	2.317	5.6	32	10	4	6	0.1164	0.3407	0.4444	1	late	non-functional
5dfr	A	7	A	E	E	7	exposed	7.4516	0.039	0	1	0	1	0	0	0	0	0	1	0	1	-17.6804	-13.3	2.87	0.1976	0.0969	0	0	0	0	10	4	6	0.0657	0.3105	0.4667	1	late	functional
5dfr	A	8	L	E	E	7	buried	10.0098	0.0455	4	1	4	5	0	1	0	1	4	0	4	4	-29.4433	-27.33	2.84	0.0007	0.2204	6	2.505	6	20	13	7	6	0.063	0.3031	0.4487	1	late	non-functional
5dfr	A	9	A	c	c	4	buried	13.6841	0.0519	4	0	4	4	4	0	4	4	0	0	0	0	-21.4457	-13.3	2.82	0	0.399	4	1.766	4.2	29	13	7	6	0.0414	0.2707	0.4487	6	late	non-functional
5dfr	A	10	V	c	T	4	exposed	17.0994	0.0584	5	0	4	5	3	0	2	3	2	0	2	2	-15.8622	-27.33	2.81	0.315	0.5715	4	2.816	6.8	21	11	5	6	0.0177	0.252	0.5091	6	late	non-functional
5dfr	A	11	D	c	T	4	exposed	17.2543	0.0649	2	1	0	3	1	1	0	2	1	0	0	1	-2.2106	-1.17	2.82	0.512	0.7123	1	0.525	1.3	43	6	5	1	0.0137	0.2468	0.8	1	late	non-functional
5dfr	A	12	R	c	S	4	exposed	12.9081	0.0714	6	1	4	7	2	1	2	3	4	0	2	4	-8.5516	-5.24	2.78	0.1749	0.7796	5	1.398	3.4	50	8	6	2	0.0138	0.2554	0.7143	2	late	non-functional
5dfr	A	13	V	E	B	1	buried	13.3675	0.0779	4	1	4	5	4	1	4	5	0	0	0	0	-25.9087	-27.33	2.76	0.0475	0.7919	4	2.652	6.4	32	14	7	7	0.0312	0.2593	0.4396	6	late	functional
5dfr	A	14	I	c	c	6	exposed	9.5102	0.0844	2	2	2	4	0	0	0	0	2	2	2	4	-29.7798	-27.33	2.81	0.2077	0.798	2	0.645	1.5	87	12	4	8	0.0598	0.2956	0.4394	3	late	functional
5dfr	A	15	G	c	c	6	exposed	12.6516	0.0909	3	0	2	3	0	0	0	0	3	0	2	3	-3.6976	-13.3	2.77	0.7584	0.8214	1	0.198	0.5	69	7	3	4	0.0352	0.2425	0.6667	4	late	functional
5dfr	A	21	P	c	c	6	exposed	16.7854	0.0974	2	1	2	3	2	1	2	3	0	0	0	0	-3.8076	-5.24	2.58	0.9204	0.8765	4	0.878	2.1	62	3	3	0	0.0261	0.2121	0.3333	0	late	non-functional
5dfr	A	22	W	c	c	6	exposed	14.0688	0.1039	4	2	4	6	4	1	4	5	0	1	0	1	-17.3873	-27.33	2.52	0.2229	0.9031	1	0.203	0.5	77	7	3	4	0.0207	0.2095	0.5714	1	late	non-functional
5dfr	A	23	N	c	c	6	exposed	18.0477	0.1104	3	0	2	3	0	0	0	0	3	0	2	3	-2.2041	-5.24	2.44	0.5616	0.8736	0	0	0	0	8	4	4	0.0186	0.2084	0.6071	4	late	non-functional
5dfr	A	24	L	c	c	6	buried	14.7002	0.1169	6	2	6	8	6	1	6	7	0	1	0	1	-26.3926	-27.33	2.36	0.0274	0.7796	3	0.819	2	50	10	6	4	0.0417	0.2323	0.5111	4	late	non-functional
5dfr	A	25	P	H	H	11	exposed	16.3414	0.1234	2	0	2	2	2	0	2	2	0	0	0	0	-3.5406	-5.24	2.18	0.3425	0.601	0	0	0	0	8	6	2	0.0203	0.2288	0.5714	2	late	non-functional
5dfr	A	26	A	H	H	11	exposed	14.5859	0.1299	3	0	2	3	2	0	2	2	1	0	0	1	-13.3406	-13.3	2.08	0.1832	0.399	1	0.211	0.5	23	7	6	1	0.0172	0.2278	0.6667	1	late	non-functional
5dfr	A	27	D	H	H	11	buried	10.4118	0.1364	4	2	4	7	4	1	4	6	0	1	0	1	-6.881	-1.17	2.02	0.0986	0.2204	2	0.413	1	76	9	7	2	0.066	0.2775	0.4444	1	late	functional
5dfr	A	28	L	H	H	11	exposed	11.9232	0.1429	4	0	4	4	4	0	4	4	0	0	0	0	-16.47	-27.33	1.98	0.6415	0.0969	1	0.207	0.5	44	8	8	0	0.0341	0.2567	0.6429	0	late	non-functional
5dfr	A	29	A	H	H	11	exposed	13.2424	0.1494	4	0	4	4	4	0	4	4	0	0	0	0	-9.9142	-13.3	1.96	0.5466	0.0295	0	0	0	0	8	8	0	0.0236	0.2541	0.6429	0	late	non-functional
5dfr	A	30	W	H	H	11	buried	10.066	0.1558	3	6	2	11	3	0	2	4	0	6	0	7	-19.8975	-27.33	2	0.0278	0	3	1.131	2.7	24	8	8	0	0.0169	0.2529	0.6429	0	late	non-functional
5dfr	A	31	F	H	H	11	exposed	7.1813	0.1623	4	0	4	4	4	0	4	4	0	0	0	0	-25.6651	-27.33	2.11	0.2133	0	3	1.074	2.6	70	9	8	1	0.0701	0.2962	0.5	1	late	non-functional
5dfr	A	32	K	H	H	11	exposed	12.4159	0.1688	6	1	6	8	6	1	6	7	0	0	0	1	-2.7338	-1.17	2.31	0.392	0	1	0.305	0.7	53	8	8	0	0.0289	0.2584	0.6429	0	late	non-functional
5dfr	A	33	R	H	H	11	exposed	13.183	0.1753	2	0	2	2	2	0	2	2	0	0	0	0	-5.2092	-27.33	2.57	0.6142	0.0295	0	0	0	0	7	7	0	0.0191	0.255	0.7143	0	late	non-functional
5dfr	A	34	N	H	H	11	buried	9.4593	0.1818	3	0	2	3	3	0	2	3	0	0	0	0	-7.4963	-1.17	2.83	0.0793	0.0969	3	1.043	2.5	25	6	6	0	0.0138	0.2529	0.8	0	late	non-functional
5dfr	A	35	T	H	H	11	buried	8.8963	0.1883	4	0	4	4	4	0	4	4	0	0	0	0	-12.6185	-5.24	3.03	0	0.2204	1	0.375	0.9	71	11	9	2	0.0744	0.2879	0.4364	1	late	non-functional
5dfr	A	36	L	c	T	4	exposed	13.3078	0.1948	2	1	2	3	2	1	2	3	0	0	0	0	-10.8377	-27.33	3.14	0.3607	0.399	1	1.244	3	19	8	6	2	0.0244	0.2433	0.5357	2	late	non-functional
5dfr	A	37	D	c	T	4	exposed	15.6788	0.2013	2	0	2	2	0	0	0	0	2	0	2	2	0.2352	-1.17	3.17	0.7113	0.5715	3	0.742	1.8	49	6	4	2	0.0132	0.2448	0.8	2	late	non-functional
5dfr	A	38	K	c	S	4	exposed	11.5334	0.2078	3	0	3	4	2	0	2	2	1	0	1	2	-1.2252	-1.17	3.13	0.1951	0.6827	4	2.301	5.5	22	12	5	7	0.041	0.2826	0.4545	3	late	non-functional
5dfr	A	39	P	c	c	4	buried	11.6561	0.2143	2	1	2	3	0	0	0	0	2	1	2	3	-9.3324	-1.17	3.03	0.0245	0.6827	5	2.064	5	30	13	5	8	0.058	0.2979	0.4231	4	late	non-functional
5dfr	A	40	V	E	E	4	buried	8.8569	0.2208	3	2	3	5	0	0	0	0	3	2	3	5	-29.0859	-13.3	2.93	0	0.5715	2	1.184	2.8	44	13	5	8	0.0591	0.3149	0.4744	4	late	non-functional
5dfr	A	41	I	E	E	4	buried	8.6845	0.2273	6	2	6	8	0	0	0	0	6	2	6	8	-40.8413	-27.33	2.8	0	0.399	6	2.141	5.1	44	14	4	10	0.0664	0.3136	0.4176	4	late	non-functional
5dfr	A	42	M	E	E	4	buried	9.3219	0.2338	3	1	3	4	0	0	0	0	3	1	3	4	-36.1525	-27.33	2.64	0	0.2204	6	1.648	4	83	15	6	9	0.0588	0.3117	0.419	4	late	non-functional
5dfr	A	43	G	E	E	4	buried	10.7954	0.2403	7	0	6	7	5	0	4	5	2	0	2	2	-11.8646	-13.3	2.46	0.0635	0.0969	0	0	0	0	13	6	7	0.0699	0.3026	0.4615	3	late	non-functional
5dfr	A	44	R	H	H	7	exposed	15.9499	0.2468	4	0	5	7	2	0	3	5	2	0	2	2	-5.9553	-5.24	2.31	0.3586	0.0295	2	0.691	1.7	84	10	6	4	0.0206	0.2688	0.5556	3	late	non-functional
5dfr	A	45	H	H	H	7	exposed	14.1469	0.2532	2	0	4	5	2	0	4	5	0	0	0	0	-6.0876	-13.3	2.23	0.6504	0	1	0.494	1.2	53	7	6	1	0.0143	0.2504	0.7143	1	late	functional
5dfr	A	46	T	H	H	7	exposed	10.2115	0.2597	5	1	5	7	5	1	5	7	0	0	0	0	-11.1471	-13.3	2.26	0.1983	0	0	0	0	0	10	8	2	0.0382	0.2841	0.5556	2	late	functional
5dfr	A	47	W	H	H	7	buried	15.0235	0.2662	4	2	4	6	4	0	4	4	0	2	0	2	-22.7107	-13.3	2.4	0.0787	0	2	0.852	2	34	11	10	1	0.034	0.2541	0.4727	1	late	non-functional
5dfr	A	48	E	H	H	7	exposed	16.6939	0.2727	2	0	2	3	2	0	2	3	0	0	0	0	-0.7585	-1.17	2.64	0.4928	0.0295	1	0.688	1.7	53	7	7	0	0.0134	0.2358	0.7143	0	late	non-functional
5dfr	A	49	S	H	H	7	exposed	14.0661	0.2792	2	0	2	2	2	0	2	2	0	0	0	0	-4.5175	-5.24	2.92	0.6279	0.0969	1	0.242	0.6	59	6	6	0	0.0132	0.2319	0.8	0	late	non-functional
5dfr	A	50	I	H	H	7	exposed	13.1193	0.2857	4	1	4	5	4	1	4	5	0	0	0	0	-17.0234	-27.33	3.25	0.2944	0.2204	3	1.263	3	36	8	8	0	0.0213	0.2399	0.5357	0	late	non-functional
5dfr	A	51	G	c	c	8	exposed	17.004	0.2922	2	0	2	2	2	0	2	2	0	0	0	0	-3.4792	-5.24	3.59	0.4554	0.399	1	0.332	0.8	38	6	6	0	0.013	0.2104	0.6667	0	late	non-functional
5dfr	A	52	R	c	S	8	exposed	16.4545	0.2987	2	0	2	2	2	0	2	2	0	0	0	0	-3.6644	-5.24	3.91	0.4474	0.601	1	0.362	0.9	43	5	5	0	0.0136	0.2163	0.7	0	late	functional
5dfr	A	53	P	c	c	8	exposed	16.5076	0.3052	0	0	0	0	0	0	0	0	0	0	0	0	-2.7766	-5.24	4.18	0.2184	0.7796	6	1.689	4.1	66	9	6	3	0.0238	0.2235	0.3333	1	late	non-functional
5dfr	A	54	L	c	c	8	buried	12.3794	0.3117	4	1	2	5	4	0	2	4	0	1	0	1	-16.4535	-27.33	4.32	0.0866	0.9031	0	0	0	0	8	8	0	0.022	0.2281	0.4643	0	late	non-functional
5dfr	A	55	P	c	T	8	exposed	15.6028	0.3182	2	0	0	2	2	0	0	2	0	0	0	0	-1.5399	-5.24	4.3	0.4979	0.9705	1	0.305	0.7	62	4	4	0	0.0132	0.2163	0.6667	0	late	non-functional
5dfr	A	56	G	c	T	8	exposed	15.4886	0.3247	2	0	2	2	0	0	0	0	2	0	2	2	-2.6994	-5.24	4.15	0.5438	0.9705	2	1.494	3.6	40	7	4	3	0.0217	0.2437	0.5714	3	late	non-functional
5dfr	A	57	R	c	S	8	buried	12.3516	0.3312	4	1	2	6	4	0	2	4	0	1	0	2	-4.0766	-5.24	3.94	0.0927	0.9031	3	0.804	1.9	72	11	5	6	0.0303	0.2642	0.4909	6	late	functional
5dfr	A	58	K	c	c	8	exposed	15.5751	0.3377	3	0	3	3	0	0	0	0	3	0	3	3	-1.6138	-1.17	3.74	0.5924	0.7796	5	2.954	7.1	19	10	6	4	0.03	0.2632	0.4889	3	late	non-functional
5dfr	A	59	N	E	E	4	buried	13.3894	0.3442	4	1	2	5	2	0	0	2	2	1	2	3	-8.7389	-1.17	3.58	0.0442	0.601	9	3.756	9	54	12	5	7	0.0507	0.2716	0.4394	4	late	non-functional
5dfr	A	60	I	E	E	4	buried	12.9774	0.3506	3	1	3	4	0	0	0	0	3	1	3	4	-34.7999	-27.33	3.47	0.01	0.4285	6	2.233	5.4	48	14	4	10	0.0448	0.2755	0.4176	4	late	non-functional
5dfr	A	61	I	E	E	4	buried	13.8758	0.3571	4	5	4	9	0	0	0	0	4	5	4	9	-29.1597	-27.33	3.47	0	0.3173	2	0.507	1.2	84	14	4	10	0.0317	0.2688	0.4396	4	late	non-functional
5dfr	A	62	L	E	E	4	buried	13.4161	0.3636	3	2	3	5	0	0	0	0	3	2	3	5	-28.88	-27.33	3.6	0.0891	0.3173	5	2.173	5.2	39	15	4	11	0.054	0.2826	0.419	4	late	non-functional
5dfr	A	63	S	c	c	10	buried	17.144	0.3701	4	0	2	4	2	0	0	2	2	0	2	2	-9.024	-13.3	3.95	0.0945	0.4285	2	0.878	2.1	50	12	6	6	0.0508	0.252	0.4394	2	late	functional
5dfr	A	64	S	c	S	10	exposed	20.3126	0.3766	1	0	0	1	1	0	0	1	0	0	0	0	-0.4835	-5.24	4.55	0.6772	0.601	2	1.215	2.9	58	7	4	3	0.0144	0.2265	0.6667	3	late	functional
5dfr	A	65	Q	c	S	10	exposed	23.3232	0.3831	1	0	0	1	1	0	0	1	0	0	0	0	-0.2995	-5.24	5.32	0.7196	0.7796	2	0.512	1.2	19	5	4	1	0.013	0.2112	0.7	1	late	non-functional
5dfr	A	66	P	c	c	10	exposed	23.3478	0.3896	0	0	0	0	0	0	0	0	0	0	0	0	-1.6115	-1.17	6.07	0.5855	0.9031	2	0.727	1.7	20	6	5	1	0.0216	0.2092	0.5333	1	late	non-functional
5dfr	A	67	G	c	c	10	exposed	22.4014	0.3961	0	0	0	0	0	0	0	0	0	0	0	0	-2.1423	-1.17	6.54	0.2463	0.9705	1	0.231	0.6	17	7	6	1	0.0199	0.2098	0.4286	1	late	non-functional
5dfr	A	68	T	c	S	10	exposed	23.0688	0.4026	0	0	0	0	0	0	0	0	0	0	0	0	-0.5566	-5.24	6.61	0.7731	1	3	1.293	3.1	15	4	4	0	0.0132	0.1791	0.6667	0	late	non-functional
5dfr	A	69	D	c	c	10	buried	21.2449	0.4091	6	1	3	8	6	1	3	8	0	0	0	0	-0.4732	-1.17	6.25	0.1316	1	0	0	0	0	5	5	0	0.0171	0.1901	0.6	0	late	non-functional
5dfr	A	70	D	c	T	10	exposed	23.9708	0.4156	0	0	0	0	0	0	0	0	0	0	0	0	0.0764	-1.17	5.56	0.8	0.9705	0	0	0	0	6	6	0	0.0149	0.1962	0.5333	0	late	non-functional
5dfr	A	71	R	c	T	10	exposed	20.9292	0.4221	2	0	1	3	2	0	1	3	0	0	0	0	-1.0182	-5.24	4.74	0.5857	0.9031	2	0.452	1.1	49	5	4	1	0.015	0.1972	0.6	1	late	non-functional
5dfr	A	72	V	c	S	10	buried	17.7758	0.4286	3	4	2	7	3	0	2	3	0	4	0	4	-18.7083	-27.33	3.99	0.1046	0.7796	3	1.158	2.8	40	10	5	5	0.0356	0.2299	0.4222	2	late	non-functional
5dfr	A	73	T	E	E	3	exposed	17.4043	0.4351	5	1	4	6	1	0	0	1	4	1	4	5	-9.2198	-5.24	3.44	0.367	0.6306	3	2.33	5.6	23	9	5	4	0.025	0.2358	0.4444	3	late	non-functional
5dfr	A	74	W	E	E	3	exposed	18.4584	0.4416	2	3	0	5	2	1	0	3	0	2	0	2	-14.7677	-27.33	3.1	0.2063	0.4958	4	1.44	3.5	38	10	4	6	0.0229	0.2418	0.4667	4	late	non-functional
5dfr	A	75	V	E	E	3	buried	17.0115	0.4481	4	4	4	8	0	2	0	2	4	2	4	6	-23.0469	-27.33	2.91	0.0185	0.4113	4	2.041	4.9	36	12	6	6	0.0264	0.2541	0.5303	5	late	non-functional
5dfr	A	76	K	c	S	2	exposed	20.7856	0.4545	1	0	0	1	1	0	0	1	0	0	0	0	0.3804	-1.17	2.82	0.5834	0.399	5	1.543	3.7	18	10	6	4	0.0168	0.2402	0.5778	4	late	functional
5dfr	A	77	S	c	S	2	exposed	17.7459	0.461	6	0	3	6	6	0	3	6	0	0	0	0	-4.7293	-5.24	2.75	0.3332	0.4102	0	0	0	0	9	6	3	0.0153	0.2388	0.6667	3	late	non-functional
5dfr	A	78	V	H	H	7	buried	15.2659	0.4675	2	1	2	3	2	0	2	2	0	1	0	1	-15.6563	-27.33	2.64	0.1375	0.3806	3	1.676	4	37	10	7	3	0.0584	0.2651	0.4667	1	late	non-functional
5dfr	A	79	D	H	H	7	exposed	18.4785	0.474	3	0	2	3	3	0	2	3	0	0	0	0	-1.8644	-1.17	2.49	0.4983	0.3021	1	0.774	1.9	31	6	6	0	0.0146	0.2268	0.8	0	late	non-functional
5dfr	A	80	E	H	H	7	exposed	19.152	0.4805	6	2	3	8	6	2	3	8	0	0	0	0	-1.3091	-1.17	2.33	0.3391	0.1909	0	0	0	0	9	9	0	0.016	0.2295	0.6111	0	late	non-functional
5dfr	A	81	A	H	H	7	buried	14.9217	0.487	2	2	2	4	2	0	2	2	0	2	0	2	-22.0232	-13.3	2.23	0	0.0969	4	1.587	3.8	54	14	9	5	0.0351	0.2678	0.4176	1	early	non-functional
5dfr	A	82	I	H	H	7	exposed	15.5292	0.4935	4	1	4	5	4	0	4	4	0	1	0	1	-24.4782	-27.33	2.24	0.2504	0.0591	1	0.286	0.7	45	8	8	0	0.0187	0.2391	0.6429	0	late	non-functional
5dfr	A	83	A	H	H	7	exposed	18.969	0.5	4	0	4	4	4	0	4	4	0	0	0	0	-10.8991	-13.3	2.42	0.6546	0.0969	0	0	0	0	7	7	0	0.0138	0.2299	0.7143	0	late	non-functional
5dfr	A	84	A	H	H	7	exposed	17.711	0.4935	2	2	2	4	2	0	2	2	0	2	0	2	-14.527	-13.3	2.74	0.3514	0.2204	5	2.05	4.9	21	8	6	2	0.0188	0.2362	0.5	1	late	non-functional
5dfr	A	85	C	c	T	6	buried	15.8406	0.487	2	0	2	2	2	0	2	2	0	0	0	0	-26.0137	-27.33	3.1	0.0754	0.399	4	1.285	3.1	33	9	7	2	0.045	0.2646	0.3889	1	late	non-functional
5dfr	A	86	G	c	c	6	exposed	18.8246	0.4805	4	0	4	4	4	0	4	4	0	0	0	0	-6.5031	-5.24	3.39	0.5413	0.601	0	0	0	0	6	6	0	0.0151	0.2203	0.6	0	late	non-functional
5dfr	A	87	D	c	S	6	exposed	20.9353	0.474	0	0	0	0	0	0	0	0	0	0	0	0	-0.7143	-1.17	3.45	0.8422	0.7796	0	0	0	0	4	4	0	0.0143	0.2188	0.6667	0	late	non-functional
5dfr	A	88	V	c	c	6	exposed	16.7078	0.4675	2	1	2	3	2	0	2	2	0	1	0	1	-12.0961	-27.33	3.25	0.3537	0.8736	3	1.11	2.7	18	7	6	1	0.019	0.2537	0.4762	1	late	non-functional
5dfr	A	89	P	c	S	6	exposed	16.3258	0.461	0	0	0	0	0	0	0	0	0	0	0	0	-2.1065	-5.24	2.91	0.7544	0.8736	1	0.4	1	21	5	4	1	0.0173	0.2433	0.6	1	late	non-functional
5dfr	A	90	E	c	c	6	buried	11.6204	0.4545	0	0	0	0	0	0	0	0	0	0	0	0	-1.5865	-1.17	2.56	0.0852	0.7796	4	2.163	5.2	34	9	4	5	0.03	0.2795	0.5278	3	late	non-functional
5dfr	A	91	I	E	E	5	buried	10.5887	0.4481	4	1	4	5	0	0	0	0	4	1	4	5	-32.8237	-27.33	2.36	0.0589	0.601	3	1.389	3.3	33	13	5	8	0.0491	0.3031	0.4103	3	late	non-functional
5dfr	A	92	M	E	E	5	buried	6.5439	0.4416	4	0	4	4	0	0	0	0	4	0	4	4	-27.9879	-27.33	2.29	0	0.399	5	2.379	5.7	29	13	4	9	0.045	0.3263	0.4615	4	early	non-functional
5dfr	A	93	V	E	E	5	buried	4.8597	0.4351	4	1	4	5	0	0	0	0	4	1	4	5	-37.7688	-27.33	2.27	0	0.25	2	0.925	2.2	39	14	4	10	0.064	0.3392	0.4176	4	late	non-functional
5dfr	A	94	I	E	E	5	buried	4.025	0.4286	2	3	2	5	0	0	0	0	2	3	2	5	-26.7221	-27.33	2.23	0.0863	0.1937	7	2.633	6.3	53	11	4	7	0.066	0.3407	0.5091	3	late	non-functional
5dfr	A	95	G	E	E	5	buried	5.8447	0.4221	4	0	4	4	0	0	0	0	4	0	4	4	-11.4364	-13.3	2.13	0.0272	0.2204	0	0	0	0	14	7	7	0.1105	0.3453	0.4286	3	late	functional
5dfr	A	96	G	c	c	2	exposed	8.5448	0.4156	3	0	3	3	3	0	3	3	0	0	0	0	-8.5046	-13.3	1.99	0.4224	0.3021	0	0	0	0	11	6	5	0.0312	0.3002	0.5091	5	late	functional
5dfr	A	97	G	c	S	2	buried	9.5293	0.4091	7	0	7	7	7	0	7	7	0	0	0	0	-7.3621	-5.24	1.87	0.0472	0.3806	1	0.391	0.9	37	11	6	5	0.0797	0.305	0.4545	1	late	functional
5dfr	A	98	R	H	H	9	exposed	13.9536	0.4026	5	0	4	6	5	0	4	6	0	0	0	0	-2.6998	-5.24	1.79	0.6332	0.3806	2	1.311	3.1	24	8	7	1	0.0278	0.2911	0.6786	1	late	functional
5dfr	A	99	V	H	H	9	buried	9.0076	0.3961	1	1	1	2	1	0	1	1	0	1	0	1	-26.7971	-27.33	1.79	0.0322	0.3021	2	1.193	2.9	42	12	8	4	0.0541	0.3149	0.4697	2	late	functional
5dfr	A	100	Y	H	H	9	buried	5.6472	0.3896	7	1	7	8	7	0	7	7	0	1	0	1	-28.248	-27.33	1.81	0.0448	0.1909	4	1.297	3.1	54	14	9	5	0.0536	0.3215	0.4176	1	late	functional
5dfr	A	101	E	H	H	9	exposed	12.4106	0.3831	2	0	2	2	2	0	2	2	0	0	0	0	-1.4183	-1.17	1.86	0.4625	0.0969	1	0.38	0.9	18	10	8	2	0.0228	0.29	0.5333	2	late	functional
5dfr	A	102	Q	H	H	9	exposed	13.0954	0.3766	3	1	2	5	3	0	2	4	0	1	0	1	-6.0052	-5.24	1.93	0.3325	0.0295	1	0.424	1	31	8	7	1	0.03	0.2755	0.5714	1	late	functional
5dfr	A	103	F	H	H	9	buried	10.3427	0.3701	4	4	4	8	4	0	4	4	0	4	0	4	-33.2949	-27.33	2.02	0	0	6	2.923	7	29	10	8	2	0.054	0.3037	0.4444	1	early	non-functional
5dfr	A	104	L	H	G	9	buried	11.2165	0.3636	4	1	4	5	4	0	4	4	0	1	0	1	-19.5704	-27.33	2.12	0.1158	0	3	0.872	2.1	58	10	7	3	0.0436	0.2939	0.4222	1	late	non-functional
5dfr	A	105	P	H	G	9	exposed	14.389	0.3571	0	0	0	0	0	0	0	0	0	0	0	0	-3.041	-5.24	2.23	0.6312	0	0	0	0	0	6	6	0	0.0137	0.2646	0.7333	0	late	non-functional
5dfr	A	106	K	H	G	9	exposed	14.652	0.3506	2	0	2	2	2	0	2	2	0	0	0	0	-4.7269	-1.17	2.3	0.4313	0	3	1.385	3.3	14	6	5	1	0.0158	0.2651	0.6	1	late	non-functional
5dfr	A	107	A	E	E	9	buried	11.7301	0.3442	5	1	2	6	3	0	2	3	2	1	0	3	-16.6665	-13.3	2.32	0	0	1	1.019	2.4	40	12	7	5	0.0462	0.2967	0.4242	4	late	non-functional
5dfr	A	108	Q	E	E	9	exposed	14.1111	0.3377	5	0	4	5	1	0	0	1	4	0	4	4	-2.6607	-5.24	2.32	0.4528	0	0	0	0	0	9	4	5	0.0191	0.2721	0.5556	3	late	non-functional
5dfr	A	109	K	E	E	9	buried	10.6335	0.3312	4	0	4	5	0	0	0	1	4	0	4	4	-3.7013	-1.17	2.31	0.1489	0	2	1.023	2.5	32	12	4	8	0.0445	0.2956	0.5	4	late	non-functional
5dfr	A	110	L	E	E	9	buried	8.6257	0.3247	4	2	4	6	0	0	0	0	4	2	4	6	-30.7332	-27.33	2.32	0	0	6	2.325	5.6	49	12	5	7	0.0497	0.3099	0.4697	3	late	non-functional
5dfr	A	111	Y	E	E	9	buried	7.5056	0.3182	4	1	4	8	0	0	0	1	4	1	4	7	-25.4985	-13.3	2.36	0.0349	0	5	2.578	6.2	34	12	4	8	0.0561	0.3169	0.4697	4	early	non-functional
5dfr	A	112	L	E	E	9	buried	8.2645	0.3117	5	1	4	6	1	0	0	1	4	1	4	5	-32.6432	-27.33	2.41	0.0249	0	3	1.528	3.7	41	11	4	7	0.03	0.3092	0.5091	4	late	non-functional
5dfr	A	113	T	E	E	9	buried	9.6059	0.3052	5	1	4	6	1	0	0	1	4	1	4	5	-19.3351	-13.3	2.46	0.0031	0.0295	4	0.807	1.9	75	12	4	8	0.0963	0.3136	0.4545	3	late	functional
5dfr	A	114	H	E	E	9	exposed	13.4585	0.2987	5	0	4	5	1	0	0	1	4	0	4	4	-13.1308	-13.3	2.52	0.3412	0.0969	6	2.43	5.8	20	12	4	8	0.0244	0.2735	0.4848	4	late	non-functional
5dfr	A	115	I	E	E	9	buried	13.8127	0.2922	5	4	4	9	3	1	2	4	2	3	2	5	-27.4051	-27.33	2.65	0	0.2204	3	0.762	1.8	44	12	4	8	0.0373	0.2688	0.4697	4	late	non-functional
5dfr	A	116	D	c	c	8	exposed	18.8127	0.2857	2	0	2	2	0	0	0	0	2	0	2	2	-5.2234	-1.17	2.84	0.5159	0.399	2	1.682	4	29	9	4	5	0.0236	0.2355	0.5556	2	late	non-functional
5dfr	A	117	A	c	c	8	buried	17.7909	0.2792	4	1	4	5	2	1	2	3	2	0	2	2	-13.254	-13.3	3.12	0.0807	0.601	4	1.147	2.8	21	8	4	4	0.0182	0.2281	0.5357	2	late	non-functional
5dfr	A	118	E	c	c	8	exposed	21.1169	0.2727	0	0	0	0	0	0	0	0	0	0	0	0	-2.0712	-1.17	3.45	0.736	0.7796	3	1.55	3.7	17	6	4	2	0.0151	0.2209	0.6667	2	late	non-functional
5dfr	A	119	V	c	c	8	exposed	18.3018	0.2662	2	0	2	2	2	0	2	2	0	0	0	0	-15.8889	-27.33	3.74	0.3957	0.9031	3	1.147	2.8	23	7	4	3	0.0164	0.2271	0.5714	3	late	non-functional
5dfr	A	120	E	c	c	8	exposed	20.0758	0.2597	0	0	0	0	0	0	0	0	0	0	0	0	-0.4233	-1.17	3.89	0.6196	0.9705	1	0.218	0.5	33	5	4	1	0.0138	0.2121	0.6	1	late	non-functional
5dfr	A	121	G	c	c	8	exposed	17.5122	0.2532	2	0	2	2	2	0	2	2	0	0	0	0	-3.0551	-5.24	3.86	0.3767	0.9705	3	2.196	5.3	69	8	5	3	0.0171	0.2406	0.6429	3	late	non-functional
5dfr	A	122	D	c	S	8	exposed	16.5617	0.2468	0	0	1	1	0	0	1	1	0	0	0	0	0.1428	-1.17	3.7	0.4008	0.9327	1	0.198	0.5	66	6	4	2	0.0153	0.2278	0.8	2	late	non-functional
5dfr	A	123	T	c	c	8	exposed	13.0854	0.2403	5	1	4	6	0	0	0	0	5	1	4	6	-7.7113	-5.24	3.51	0.2668	0.8765	1	0.391	0.9	37	8	4	4	0.0217	0.2632	0.7143	3	late	non-functional
5dfr	A	124	H	E	B	1	exposed	14.0606	0.2338	1	0	1	2	0	0	1	1	1	0	0	1	-9.4771	-13.3	3.43	0.4451	0.8214	1	0.661	1.6	31	11	5	6	0.0329	0.2711	0.4909	5	late	non-functional
5dfr	A	125	F	c	c	8	buried	8.8678	0.2273	2	5	2	7	0	1	0	1	2	4	2	6	-24.0985	-27.33	3.54	0.0065	0.798	4	1.357	3.3	74	11	4	7	0.0604	0.2962	0.4182	3	late	non-functional
5dfr	A	126	P	c	c	8	buried	11.0727	0.2208	2	1	0	3	0	0	0	0	2	1	0	3	-5.041	-27.33	3.87	0.1287	0.8214	1	0.38	0.9	68	8	4	4	0.042	0.2821	0.4643	3	late	non-functional
5dfr	A	127	D	c	c	8	exposed	14.4164	0.2143	0	0	0	0	0	0	0	0	0	0	0	0	-0.7714	-1.17	4.39	0.4334	0.8765	1	0.375	0.9	25	4	4	0	0.0226	0.241	0.5	0	late	non-functional
5dfr	A	128	Y	c	c	8	exposed	13.1557	0.2078	0	1	0	1	0	1	0	1	0	0	0	0	-14.7442	-13.3	4.9	0.1977	0.9327	4	1.474	3.5	22	7	6	1	0.0467	0.2529	0.4286	1	late	non-functional
5dfr	A	129	E	c	c	8	exposed	18.904	0.2013	3	1	2	6	3	1	2	6	0	0	0	0	1.6377	-1.17	5.26	0.462	0.9705	0	0	0	0	6	6	0	0.0175	0.2188	0.6667	0	late	non-functional
5dfr	A	130	P	c	T	8	exposed	18.9725	0.1948	2	0	2	2	2	0	2	2	0	0	0	0	-1.0107	-1.17	5.35	0.6888	0.9705	1	0.347	0.8	13	6	6	0	0.0158	0.2145	0.8	0	late	non-functional
5dfr	A	131	D	c	T	8	exposed	22.2935	0.1883	1	0	0	3	0	0	0	2	1	0	0	1	1.9515	-1.17	5.12	0.5846	0.9031	0	0	0	0	5	5	0	0.0132	0.1937	0.9	0	late	non-functional
5dfr	A	132	D	c	T	8	exposed	18.6516	0.1818	4	1	4	5	2	1	2	3	2	0	2	2	0.859	-1.17	4.65	0.2964	0.7796	0	0	0	0	8	6	2	0.0168	0.2188	0.6071	2	late	non-functional
5dfr	A	133	W	E	E	9	buried	14.4175	0.1753	3	2	2	5	3	0	2	3	0	2	0	2	-15.9025	-13.3	4.09	0.0493	0.601	1	0.295	0.7	47	11	7	4	0.03	0.2344	0.4727	4	late	non-functional
5dfr	A	134	E	E	E	9	exposed	18.7005	0.1688	4	0	4	4	0	0	0	0	4	0	4	4	-0.4413	-1.17	3.61	0.4247	0.399	1	0.256	0.6	14	10	6	4	0.0215	0.2265	0.5111	4	late	non-functional
5dfr	A	135	S	E	E	9	exposed	17.217	0.1623	0	0	0	0	0	0	0	0	0	0	0	0	-7.8362	-5.24	3.29	0.4142	0.2204	1	0.34	0.8	22	9	5	4	0.0242	0.2333	0.6389	4	late	non-functional
5dfr	A	136	V	E	E	9	exposed	17.3596	0.1558	2	0	2	2	0	0	0	0	2	0	2	2	-11.5148	-27.33	3.14	0.4774	0.0969	0	0	0	0	8	4	4	0.0177	0.2299	0.7143	4	late	non-functional
5dfr	A	137	F	E	E	9	exposed	15.8546	0.1494	4	3	4	7	0	1	0	1	4	2	4	6	-14.7457	-27.33	3.25	0.3309	0.0295	1	0.308	0.7	21	8	4	4	0.0158	0.2309	0.7143	4	late	non-functional
5dfr	A	138	S	E	E	9	exposed	17.345	0.1429	0	0	0	0	0	0	0	0	0	0	0	0	-6.7249	-13.3	3.57	0.3869	0	1	0.271	0.7	17	9	5	4	0.0255	0.2333	0.6111	4	late	non-functional
5dfr	A	139	E	E	E	9	exposed	17.3493	0.1364	4	1	4	5	0	1	0	1	4	0	4	4	-3.1521	-1.17	4.11	0.307	0.0295	0	0	0	0	7	4	3	0.0154	0.2281	0.6667	3	late	non-functional
5dfr	A	140	F	E	E	9	exposed	19.52	0.1299	0	0	0	0	0	0	0	0	0	0	0	0	-13.7474	-27.33	4.78	0.7131	0.0969	2	0.525	1.3	12	8	4	4	0.0251	0.2281	0.6071	4	late	non-functional
5dfr	A	141	H	E	E	9	exposed	18.8087	0.1234	4	1	4	5	0	0	0	0	4	1	4	5	-13.2266	-13.3	5.47	0.3015	0.2204	0	0	0	0	7	4	3	0.0153	0.2163	0.6667	3	late	non-functional
5dfr	A	142	D	c	c	9	exposed	22.9849	0.1169	1	0	0	1	1	0	0	1	0	0	0	0	-0.5146	-1.17	6.09	0.6088	0.399	0	0	0	0	7	4	3	0.0174	0.2166	0.7143	3	late	non-functional
5dfr	A	143	A	c	c	9	exposed	22.6384	0.1104	1	0	0	1	1	0	0	1	0	0	0	0	-5.914	-13.3	6.5	0.3739	0.601	0	0	0	0	10	7	3	0.0295	0.2163	0.5778	3	late	non-functional
5dfr	A	144	D	c	c	9	exposed	23.2363	0.1039	5	0	3	5	5	0	3	5	0	0	0	0	0.5611	-1.17	6.66	0.4469	0.7796	0	0	0	0	8	7	1	0.0141	0.1967	0.7143	1	late	non-functional
5dfr	A	145	A	c	S	9	exposed	25.2924	0.0974	0	0	0	0	0	0	0	0	0	0	0	0	-1.0321	-13.3	6.5	0.9017	0.9031	0	0	0	0	5	5	0	0.013	0.1849	1	0	late	non-functional
5dfr	A	146	Q	c	S	9	exposed	22.3404	0.0909	1	0	0	1	1	0	0	1	0	0	0	0	-0.5864	-5.24	6.02	0.6654	0.9705	0	0	0	0	8	5	3	0.0173	0.1979	0.6429	3	late	non-functional
5dfr	A	147	N	c	c	9	buried	19.305	0.0844	6	1	4	7	5	1	4	6	1	0	0	1	-3.6732	-1.17	5.34	0.0491	1	0	0	0	0	12	7	5	0.02	0.209	0.5	5	late	non-functional
5dfr	A	148	S	c	S	9	exposed	20.4391	0.0779	4	0	3	4	1	0	1	1	3	0	2	3	-5.9162	-5.24	4.62	0.4158	0.9705	0	0	0	0	10	7	3	0.0154	0.2073	0.6222	3	late	non-functional
5dfr	A	149	H	c	S	9	exposed	19.0634	0.0714	2	0	2	2	2	0	2	2	0	0	0	0	-13.2545	-13.3	4.01	0.2605	0.9031	0	0	0	0	13	5	8	0.0372	0.2316	0.4231	3	late	non-functional
5dfr	A	150	S	c	c	9	exposed	19.1842	0.0649	2	0	2	2	0	0	0	0	2	0	2	2	-7.0256	-5.24	3.57	0.2994	0.7796	0	0	0	0	12	5	7	0.0267	0.2316	0.4697	2	late	non-functional
5dfr	A	151	Y	E	E	8	buried	16.1662	0.0584	4	3	4	7	0	2	0	2	4	1	4	5	-26.1884	-13.3	3.27	0.0604	0.601	0	0	0	0	12	4	8	0.0581	0.2588	0.4697	4	late	non-functional
5dfr	A	152	C	E	E	8	buried	14.6966	0.0519	4	0	4	4	0	0	0	0	4	0	4	4	-24.4168	-27.33	3.02	0.1176	0.399	0	0	0	0	11	4	7	0.0288	0.2628	0.5091	3	late	non-functional
5dfr	A	153	F	E	E	8	buried	12.8868	0.0455	4	6	4	10	0	1	0	1	4	5	4	9	-28.4659	-27.33	2.78	0.0464	0.2204	0	0	0	0	12	4	8	0.0392	0.2735	0.4848	4	late	non-functional
5dfr	A	154	E	E	E	8	exposed	12.7456	0.039	4	0	4	4	0	0	0	0	4	0	4	4	-6.2842	-1.17	2.6	0.1978	0.0969	0	0	0	0	14	4	10	0.0489	0.28	0.4505	5	late	non-functional
5dfr	A	155	I	E	E	8	buried	12.1453	0.0325	6	2	6	8	0	0	0	0	6	2	6	8	-26.1892	-27.33	2.5	0.1357	0.0295	0	0	0	0	12	4	8	0.0284	0.2721	0.5303	4	late	non-functional
5dfr	A	156	L	E	E	8	buried	12.4867	0.026	4	1	4	5	0	0	0	0	4	1	4	5	-24.0164	-27.33	2.66	0.063	0.0295	0	0	0	0	12	4	8	0.0324	0.2674	0.5	3	late	non-functional
5dfr	A	157	E	E	E	8	exposed	15.4113	0.0195	4	0	4	4	0	0	0	0	4	0	4	4	-0.3377	-1.17	2.52	0.3495	0.1429	0	0	0	0	11	4	7	0.027	0.2558	0.4909	3	early	non-functional
5dfr	A	158	R	E	E	8	exposed	15.4272	0.013	6	1	4	7	2	0	2	2	4	1	2	5	-2.3385	-5.24	2.55	0.2694	0.1667	0	0	0	0	9	3	6	0.0312	0.2529	0.5	3	late	non-functional
5dfr	A	159	R	c	c	1	exposed	21.4335	0.0065	5	0	4	5	2	0	2	2	3	0	2	3	-0.374	-5.24	2.62	0.7457	0.2	0	0	0	0	5	2	3	0.0132	0.216	0.9	3	late	non-functional
1e3y	A	89	G	c	c	8	exposed	16.7992	0	0	0	0	0	0	0	0	0	0	0	0	0	-1.1409	-1.17	10.13	1.3645	1	0	0	0	0	2	2	0	0.0192	0.1748	1	0	late	NA
1e3y	A	90	S	c	c	8	exposed	14.8952	0.0096	3	0	2	3	3	0	2	3	0	0	0	0	-2.8162	-1.17	9.36	0.4358	1	0	0	0	0	5	5	0	0.0381	0.2105	0.7	0	late	NA
1e3y	A	91	H	c	S	8	exposed	16.2365	0.0192	1	0	0	1	1	0	0	1	0	0	0	0	-3.8439	-5.24	8.75	0.8789	1	0	0	0	0	5	5	0	0.0192	0.2105	0.7	0	late	NA
1e3y	A	92	M	c	S	8	exposed	19.9309	0.0288	3	0	3	3	3	0	3	3	0	0	0	0	-6.1141	-27.33	8.11	1.1626	1	0	0	0	0	5	5	0	0.0198	0.2105	0.8	0	late	NA
1e3y	A	93	G	c	S	8	exposed	16.4538	0.0385	3	0	3	3	3	0	3	3	0	0	0	0	-4.5119	-5.24	7.64	0.5332	0.8889	0	0	0	0	5	5	0	0.0192	0.2105	0.8	0	late	NA
1e3y	A	94	E	c	c	8	exposed	13.0973	0.0481	2	0	2	2	2	0	2	2	0	0	0	0	-1.7283	-1.17	6.48	0.1767	0.9705	0	0	0	0	8	8	0	0.1098	0.262	0.5	0	late	NA
1e3y	A	95	E	c	T	8	exposed	15.4902	0.0577	6	0	5	6	6	0	5	6	0	0	0	0	0.4299	-1.17	5.5	0.4509	0.9031	0	0	0	0	6	6	0	0.0192	0.26	0.6	0	late	NA
1e3y	A	96	D	c	T	8	buried	11.9458	0.0673	6	0	5	6	6	0	5	6	0	0	0	0	-2.8013	-1.17	4.81	0.1098	0.7796	0	0	0	0	11	6	5	0.1087	0.324	0.4364	1	late	NA
1e3y	A	97	L	H	H	10	exposed	9.3659	0.0769	4	2	4	6	4	2	4	6	0	0	0	0	-23.4189	-27.33	4.42	0.1919	0.601	0	0	0	0	10	8	2	0.0614	0.319	0.5333	1	late	NA
1e3y	A	98	C	H	H	10	exposed	10.6135	0.0865	4	0	4	4	4	0	4	4	0	0	0	0	-19.5487	-27.33	4.21	0.4987	0.399	1	0.241	1.2	19	9	9	0	0.0472	0.3059	0.6111	0	late	NA
1e3y	A	99	A	H	H	10	exposed	8.6008	0.0962	3	1	3	4	3	0	3	3	0	1	0	1	-21.1737	-13.3	4.08	0.1793	0.2204	0	0	0	0	10	7	3	0.0276	0.3077	0.5556	3	late	NA
1e3y	A	100	A	H	H	10	buried	5.4151	0.1058	4	1	4	5	4	0	4	4	0	1	0	1	-23.6283	-13.3	3.89	0	0.0969	1	0.135	0.7	12	13	8	5	0.1283	0.3701	0.4359	3	late	NA
1e3y	A	101	F	H	H	10	exposed	5.9778	0.1154	5	4	5	9	5	3	5	8	0	1	0	1	-28.2763	-27.33	3.63	0.2129	0.0295	3	0.613	3	45	8	8	0	0.0646	0.3281	0.7143	0	early	NA
1e3y	A	102	N	H	H	10	exposed	8.7289	0.125	2	0	2	2	2	0	2	2	0	0	0	0	-7.8693	-5.24	3.32	0.3912	0	2	0.325	1.6	12	9	9	0	0.0215	0.3291	0.6389	0	late	NA
1e3y	A	103	V	H	H	10	buried	5.9791	0.1346	6	3	6	9	6	0	6	6	0	3	0	3	-34.4571	-27.33	3.07	0	0	0	0	0	0	11	9	2	0.0881	0.349	0.4727	2	early	NA
1e3y	A	104	I	H	H	10	buried	3.1932	0.1442	2	3	2	5	2	1	2	3	0	2	0	2	-40.8966	-27.33	3.01	0.0018	0.0295	2	0.3	1.5	30	13	8	5	0.1802	0.3741	0.3974	3	late	NA
1e3y	A	105	C	H	H	10	buried	7.5869	0.1538	4	0	4	4	4	0	4	4	0	0	0	0	-20.4516	-27.33	3.17	0.1228	0.0969	2	0.286	1.4	47	11	7	4	0.0491	0.3388	0.4727	1	early	NA
1e3y	A	106	D	H	H	10	exposed	10.3788	0.1635	2	0	2	2	2	0	2	2	0	0	0	0	-4.6412	-5.24	3.5	0.4524	0.2204	2	0.259	1.3	20	6	6	0	0.0211	0.3041	0.8	0	late	NA
1e3y	A	107	N	c	S	5	buried	9.4282	0.1731	4	0	4	4	4	0	4	4	0	0	0	0	-6.992	-27.33	3.92	0.1594	0.399	3	0.483	2.4	13	10	9	1	0.0571	0.3333	0.5111	1	late	NA
1e3y	A	108	V	c	T	5	exposed	10.2742	0.1827	4	2	4	6	4	0	4	4	0	2	0	2	-20.2546	-27.33	4.33	0.1929	0.601	2	0.312	1.6	44	11	8	3	0.0556	0.324	0.5273	3	late	NA
1e3y	A	109	G	c	T	5	exposed	13.4781	0.1923	0	0	0	0	0	0	0	0	0	0	0	0	-4.1705	-5.24	4.66	0.3133	0.75	3	0.656	3.3	38	7	5	2	0.0218	0.2955	0.6667	2	late	NA
1e3y	A	110	K	c	S	5	exposed	14.424	0.2019	2	0	2	2	2	0	2	2	0	0	0	0	-0.4601	-1.17	4.89	0.6609	0.8063	3	0.476	2.4	13	7	7	0	0.0215	0.2938	0.7143	0	late	NA
1e3y	A	111	D	c	S	5	buried	8.3338	0.2115	7	0	7	7	7	0	7	7	0	0	0	0	-5.3619	-1.17	5.03	0.0134	0.75	2	0.418	2.1	25	9	8	1	0.0265	0.323	0.6111	1	late	NA
1e3y	A	112	W	H	H	9	buried	9.6801	0.2212	4	3	3	7	4	1	3	5	0	2	0	2	-23.2604	-13.3	5.14	0.0343	0.601	5	0.955	4.7	77	14	10	4	0.0691	0.3514	0.4286	2	late	NA
1e3y	A	113	R	H	H	9	exposed	13.0231	0.2308	3	0	2	3	3	0	2	3	0	0	0	0	-5.1817	-5.24	5.21	0.3401	0.399	4	1.337	6.6	40	8	7	1	0.0301	0.3068	0.6429	1	late	NA
1e3y	A	114	R	H	H	9	exposed	11.3322	0.2404	4	0	4	4	4	0	4	4	0	0	0	0	-6.4066	-5.24	5.24	0.3487	0.2204	3	0.427	2.1	17	9	8	1	0.0295	0.3077	0.5833	1	late	NA
1e3y	A	115	L	H	H	9	buried	4.9107	0.25	4	3	4	7	4	1	4	5	0	2	0	2	-38.695	-27.33	5.19	0	0.0969	8	1.536	7.6	61	12	8	4	0.0963	0.3611	0.4242	1	early	NA
1e3y	A	116	A	H	H	9	buried	7.727	0.2596	2	2	2	4	2	2	2	4	0	0	0	0	-21.0699	-13.3	5.03	0.0012	0.0295	6	1.881	9.3	45	13	9	4	0.064	0.3302	0.4231	1	late	NA
1e3y	A	117	R	H	H	9	exposed	12.4719	0.2692	5	1	5	7	5	0	5	5	0	1	0	2	-8.5889	-5.24	4.77	0.3777	0	3	0.768	3.8	40	12	10	2	0.0444	0.318	0.4848	2	early	NA
1e3y	A	118	Q	H	H	9	exposed	8.9685	0.2788	3	1	3	4	3	0	3	3	0	1	0	1	-6.5069	-5.24	4.44	0.3365	0.0295	7	1.348	6.7	14	10	7	3	0.0508	0.3312	0.5111	3	early	NA
1e3y	A	119	L	H	H	9	buried	6.0225	0.2885	2	2	2	4	2	1	2	3	0	1	0	1	-20.9665	-27.33	4.13	0	0.0969	4	0.844	4.2	80	10	6	4	0.0375	0.3344	0.4889	3	early	NA
1e3y	A	120	K	H	H	9	exposed	11.4446	0.2981	4	1	4	5	4	0	4	4	0	1	0	1	-0.4243	-1.17	3.88	0.5329	0.1909	0	0	0	0	9	6	3	0.034	0.2989	0.5278	3	early	NA
1e3y	A	121	V	c	c	2	buried	10.5733	0.3077	2	2	2	4	2	2	2	4	0	0	0	0	-23.8758	-27.33	3.7	0.0276	0.3021	3	0.814	4	35	13	10	3	0.0612	0.3104	0.4103	3	early	NA
1e3y	A	122	S	c	c	2	exposed	15.2604	0.3173	6	0	5	6	6	0	5	6	0	0	0	0	-2.927	-5.24	3.61	0.5076	0.3806	0	0	0	0	7	7	0	0.0218	0.2626	0.7143	0	late	NA
1e3y	A	123	D	H	H	10	exposed	16.8867	0.3269	4	0	3	5	4	0	3	4	0	0	0	1	-0.04	-1.17	3.61	0.4075	0.3806	5	1.262	6.3	25	7	6	1	0.0207	0.2594	0.7619	1	late	NA
1e3y	A	124	T	H	H	10	exposed	19.0675	0.3365	1	0	0	1	1	0	0	1	0	0	0	0	-2.3474	-5.24	3.66	0.7308	0.3021	1	0.14	0.7	14	7	7	0	0.0209	0.2494	0.7619	0	late	NA
1e3y	A	125	K	H	H	10	buried	13.3	0.3462	6	2	6	8	6	2	6	8	0	0	0	0	-1.476	-1.17	3.73	0.1377	0.1909	2	0.644	3.2	21	8	8	0	0.023	0.2613	0.6786	0	late	NA
1e3y	A	126	I	H	H	10	buried	14.3275	0.3558	4	1	4	5	4	0	4	4	0	1	0	1	-21.8229	-27.33	3.8	0.106	0.0969	4	1.309	6.5	59	13	10	3	0.0495	0.2723	0.4231	3	late	NA
1e3y	A	127	D	H	H	10	exposed	18.4374	0.3654	5	0	4	5	5	0	4	5	0	0	0	0	0.9299	-1.17	3.87	0.4038	0.0295	6	1.014	5	27	8	8	0	0.0192	0.2413	0.6786	0	late	NA
1e3y	A	128	S	H	H	10	exposed	17.2925	0.375	2	0	2	2	2	0	2	2	0	0	0	0	-3.3498	-5.24	3.96	0.339	0	5	0.723	3.6	18	8	8	0	0.0224	0.2413	0.6786	0	late	NA
1e3y	A	129	I	H	H	10	buried	13.0537	0.3846	5	3	5	8	5	1	5	6	0	2	0	2	-23.8262	-27.33	4.16	0.0029	0	6	1.087	5.4	63	12	8	4	0.0851	0.2865	0.4242	4	early	NA
1e3y	A	130	E	H	H	10	exposed	17.6986	0.3942	3	0	3	4	3	0	3	3	0	0	0	1	0.3982	-1.17	4.52	0.3054	0.0295	3	1.269	6.3	35	10	8	2	0.0291	0.2506	0.5556	2	late	NA
1e3y	A	131	D	H	H	10	exposed	19.916	0.4038	2	0	2	2	2	0	2	2	0	0	0	0	0.3685	-1.17	5.04	0.5242	0.0969	2	0.237	1.2	11	8	8	0	0.0204	0.243	0.6786	0	late	NA
1e3y	A	132	R	H	H	10	exposed	18.0992	0.4135	2	1	2	3	2	1	2	3	0	0	0	0	-1.9155	-5.24	5.6	0.6171	0.2204	4	0.761	3.8	22	7	6	1	0.0194	0.2311	0.7143	1	late	NA
1e3y	A	133	Y	c	c	4	exposed	16.1025	0.4231	5	5	4	10	4	1	4	5	1	4	0	5	-14.1088	-13.3	6	0.281	0.399	4	0.819	4.1	24	10	8	2	0.0246	0.2441	0.5333	2	late	NA
1e3y	A	134	P	c	T	4	exposed	20.4772	0.4327	0	0	0	0	0	0	0	0	0	0	0	0	-0.2099	-5.24	6.07	0.7225	0.5715	2	0.353	1.8	23	7	7	0	0.0204	0.2358	0.619	0	late	NA
1e3y	A	135	R	c	T	4	exposed	20.9215	0.4423	0	0	0	0	0	0	0	0	0	0	0	0	-1.2887	-5.24	5.79	0.7954	0.6827	0	0	0	0	4	4	0	0.0192	0.2306	1	0	late	NA
1e3y	A	136	N	c	c	4	exposed	16.3981	0.4519	7	1	6	8	7	1	6	8	0	0	0	0	-1.9576	-1.17	5.25	0.2302	0.6827	1	0.131	0.6	32	7	7	0	0.0224	0.2506	0.6667	0	late	NA
1e3y	A	137	L	H	H	16	exposed	13.4418	0.4615	2	1	2	3	2	0	2	2	0	1	0	1	-18.9738	-27.33	4.65	0.2367	0.5715	1	0.116	0.6	29	12	8	4	0.0728	0.2921	0.4091	3	late	NA
1e3y	A	138	T	H	H	16	exposed	12.3248	0.4712	2	0	2	2	2	0	2	2	0	0	0	0	-7.242	-5.24	4.13	0.4831	0.399	5	0.829	4.1	13	9	6	3	0.0379	0.2913	0.5278	3	late	NA
1e3y	A	139	E	H	H	16	exposed	13.8998	0.4808	4	3	4	7	4	1	4	5	0	2	0	2	0.5015	-1.17	3.77	0.3011	0.2204	3	0.451	2.2	44	8	7	1	0.0209	0.2694	0.6429	1	late	NA
1e3y	A	140	R	H	H	16	buried	12.4021	0.4904	6	3	4	10	5	1	4	6	1	2	0	4	-6.8464	-5.24	3.55	0.0423	0.0969	7	1.448	7.2	35	12	8	4	0.028	0.2834	0.4697	4	late	NA
1e3y	A	141	V	H	H	16	buried	7.4533	0.5	4	4	4	8	4	1	4	5	0	3	0	3	-29.1836	-27.33	3.45	0	0.0295	4	0.673	3.3	16	14	8	6	0.1148	0.3444	0.3846	3	early	NA
1e3y	A	142	R	H	H	16	exposed	9.3284	0.4904	4	1	4	5	4	1	4	5	0	0	0	0	-6.3055	-5.24	3.42	0.4272	0	7	1.161	5.8	24	10	8	2	0.0418	0.324	0.4889	2	late	NA
1e3y	A	143	E	H	H	16	exposed	11.7187	0.4808	5	1	4	7	5	0	4	6	0	1	0	1	-1.8072	-1.17	3.43	0.1633	0	3	0.911	4.5	23	9	8	1	0.0289	0.2826	0.5833	1	late	NA
1e3y	A	144	S	H	H	16	buried	7.8939	0.4712	4	0	4	4	4	0	4	4	0	0	0	0	-17.1538	-5.24	3.43	0.001	0	6	1.273	6.3	39	11	8	3	0.0439	0.3123	0.4727	2	early	NA
1e3y	A	145	L	H	H	16	buried	6.3248	0.4615	4	2	4	6	4	2	4	6	0	0	0	0	-21.2147	-27.33	3.42	0.1112	0	4	0.725	3.6	89	9	9	0	0.0342	0.2921	0.6111	0	early	NA
1e3y	A	146	R	H	H	16	exposed	12.0693	0.4519	5	1	4	7	5	1	4	7	0	0	0	0	-4.1285	-5.24	3.39	0.4797	0	3	0.596	3	15	8	8	0	0.0291	0.2865	0.6786	0	late	NA
1e3y	A	147	I	H	H	16	exposed	11.1665	0.4423	2	1	2	3	2	1	2	3	0	0	0	0	-18.8673	-27.33	3.38	0.2299	0	5	1.029	5.1	14	9	8	1	0.028	0.2857	0.5833	1	early	NA
1e3y	A	148	W	H	H	16	buried	5.5412	0.4327	6	5	6	11	6	2	6	8	0	3	0	3	-27.4258	-27.33	3.49	0.0389	0	7	1.358	6.7	94	13	8	5	0.1087	0.3366	0.4359	4	early	NA
1e3y	A	149	K	H	H	16	exposed	9.5198	0.4231	3	2	2	5	2	1	2	3	1	1	0	2	0.1584	-1.17	3.79	0.4656	0	2	0.384	1.9	23	11	8	3	0.0392	0.3142	0.4909	1	early	NA
1e3y	A	150	N	H	H	16	exposed	12.8584	0.4135	2	0	2	2	2	0	2	2	0	0	0	0	-1.6723	-1.17	4.24	0.4641	0.0295	1	0.147	0.7	15	8	8	0	0.02	0.2701	0.6786	0	late	NA
1e3y	A	151	T	H	H	16	exposed	12.5286	0.4038	4	1	4	5	4	0	4	4	0	1	0	1	-5.3242	-5.24	4.76	0.4312	0.0969	2	0.529	2.6	27	7	6	1	0.0215	0.266	0.6667	1	late	NA
1e3y	A	152	E	H	H	16	buried	10.6907	0.3942	3	1	2	4	3	1	2	4	0	0	0	0	2.5667	-1.17	5.17	0.0256	0.2204	2	0.422	2.1	22	10	8	2	0.0271	0.305	0.5111	2	late	NA
1e3y	A	153	K	c	T	5	exposed	14.3053	0.3846	3	0	3	3	3	0	3	3	0	0	0	0	4.0833	-1.17	5.34	0.6686	0.399	0	0	0	0	8	8	0	0.0312	0.2766	0.6071	0	late	NA
1e3y	A	154	E	c	T	5	exposed	15.4237	0.375	1	0	1	1	1	0	1	1	0	0	0	0	2.4847	-1.17	5.17	0.7154	0.601	0	0	0	0	5	5	0	0.0196	0.2653	0.9	0	late	NA
1e3y	A	155	N	c	T	5	exposed	11.8016	0.3654	3	1	2	4	3	1	2	4	0	0	0	0	0.3188	-1.17	4.75	0.3967	0.75	2	0.256	1.3	11	7	6	1	0.0237	0.2826	0.6667	1	late	NA
1e3y	A	156	A	c	c	5	buried	9.1329	0.3558	3	1	2	4	2	0	2	2	1	1	0	2	-6.8404	-13.3	4.26	0.0246	0.8063	1	0.237	1.2	51	11	9	2	0.1357	0.3432	0.4545	2	late	NA
1e3y	A	157	T	c	S	5	exposed	11.0569	0.3462	6	0	5	6	6	0	5	6	0	0	0	0	-6.1155	-5.24	3.84	0.5049	0.75	1	0.164	0.8	39	8	8	0	0.0284	0.3041	0.6071	0	late	NA
1e3y	A	158	V	H	H	10	buried	9.8215	0.3365	2	1	2	3	2	0	2	2	0	1	0	1	-21.5848	-27.33	3.62	0.0559	0.601	1	0.126	0.6	23	11	6	5	0.1171	0.3502	0.4364	3	late	NA
1e3y	A	159	A	H	H	10	exposed	10.3789	0.3269	2	0	2	2	2	0	2	2	0	0	0	0	-10.882	-13.3	3.63	0.3857	0.399	0	0	0	0	10	8	2	0.0568	0.3355	0.5111	2	late	NA
1e3y	A	160	H	H	H	10	buried	7.1474	0.3173	4	0	3	4	4	0	3	4	0	0	0	0	-12.4916	-13.3	3.78	0.0627	0.2204	3	0.597	3	10	9	9	0	0.0261	0.321	0.6111	0	late	NA
1e3y	A	161	L	H	H	10	buried	4.7774	0.3077	4	2	4	6	4	0	4	4	0	2	0	2	-39.7849	-27.33	3.91	0	0.0969	5	0.973	4.8	87	12	9	3	0.0515	0.3444	0.4848	1	late	NA
1e3y	A	162	V	H	H	10	buried	9.2482	0.2981	4	2	4	6	4	0	4	4	0	2	0	2	-28.3445	-27.33	3.97	0.0336	0.0295	4	0.663	3.3	19	14	8	6	0.0424	0.3399	0.4286	1	early	NA
1e3y	A	163	G	H	H	10	exposed	9.8638	0.2885	4	0	4	4	4	0	4	4	0	0	0	0	-10.3177	-13.3	3.89	0.3957	0	3	0.388	1.9	17	9	8	1	0.0237	0.3023	0.6667	1	early	NA
1e3y	A	164	A	H	H	10	buried	7.935	0.2788	4	1	4	5	4	0	4	4	0	1	0	1	-19.018	-13.3	3.7	0.002	0	3	0.733	3.6	58	13	9	4	0.0754	0.3525	0.4359	3	early	NA
1e3y	A	165	L	H	H	10	buried	7.9728	0.2692	4	3	4	7	4	0	4	4	0	3	0	3	-35.6897	-27.33	3.43	0	0.0295	5	0.679	3.4	93	13	9	4	0.0573	0.3291	0.5	1	late	NA
1e3y	A	166	R	H	H	10	exposed	13.7013	0.2596	5	0	4	5	5	0	4	5	0	0	0	0	-6.6001	-5.24	3.18	0.4722	0.0969	2	0.617	3.1	24	10	9	1	0.0246	0.2921	0.6444	1	early	NA
1e3y	A	167	S	H	H	10	exposed	12.4571	0.25	2	0	2	2	2	0	2	2	0	0	0	0	-5.1444	-5.24	3	0.5275	0.2204	3	0.625	3.1	18	8	7	1	0.0248	0.2905	0.6429	1	late	NA
1e3y	A	168	C	c	T	3	buried	10.2451	0.2404	2	0	2	2	2	0	2	2	0	0	0	0	-28.2593	-27.33	2.89	0.0094	0.3694	3	0.679	3.4	27	10	7	3	0.0342	0.3086	0.5333	3	late	NA
1e3y	A	169	Q	c	T	3	exposed	15.9416	0.2308	4	0	4	4	4	0	4	4	0	0	0	0	-2.8463	-5.24	2.85	0.9733	0.5042	1	0.138	0.7	37	6	6	0	0.0192	0.2607	0.9333	0	late	NA
1e3y	A	170	M	c	c	3	exposed	10.5479	0.2212	6	0	6	6	6	0	6	6	0	0	0	0	-22.8212	-27.33	2.86	0.1879	0.5592	2	0.579	2.9	32	9	9	0	0.0273	0.2857	0.6389	0	early	NA
1e3y	A	171	N	H	H	17	exposed	14.3782	0.2115	5	0	4	5	5	0	4	5	0	0	0	0	-5.3397	-27.33	2.87	0.3906	0.5042	3	0.439	2.2	12	9	8	1	0.0271	0.2881	0.6111	1	late	NA
1e3y	A	172	L	H	H	17	exposed	13.996	0.2019	3	1	3	4	3	1	3	4	0	0	0	0	-14.5629	-27.33	2.87	0.6905	0.3694	0	0	0	0	6	6	0	0.0211	0.2773	0.8	0	late	NA
1e3y	A	173	V	H	H	17	buried	9.5251	0.1923	5	3	5	8	5	1	5	6	0	2	0	2	-25.9685	-27.33	2.82	0.0307	0.2204	0	0	0	0	11	7	4	0.064	0.3291	0.4364	2	late	NA
1e3y	A	174	A	H	H	17	buried	10.8244	0.1827	3	1	3	4	3	0	3	3	0	1	0	1	-21.6857	-13.3	2.7	0	0.0969	4	0.651	3.2	55	14	8	6	0.0375	0.318	0.4615	6	early	NA
1e3y	A	175	D	H	H	17	exposed	14.503	0.1731	3	0	3	3	3	0	3	3	0	0	0	0	-3.8122	-1.17	2.54	0.4434	0.0295	0	0	0	0	9	8	1	0.0284	0.2889	0.6111	1	late	NA
1e3y	A	176	L	H	H	17	exposed	11.3473	0.1635	5	2	5	7	5	1	5	6	0	1	0	1	-22.835	-27.33	2.36	0.2457	0	2	0.331	1.6	18	9	8	1	0.0302	0.298	0.5556	1	late	NA
1e3y	A	177	V	H	H	17	buried	8.4299	0.1538	5	3	5	8	5	1	5	6	0	2	0	2	-28.6418	-27.33	2.22	0	0	2	0.288	1.4	32	13	8	5	0.05	0.3333	0.4231	3	early	NA
1e3y	A	178	Q	H	H	17	exposed	13.7629	0.1442	5	1	4	6	5	0	4	5	0	1	0	1	-6.0381	-5.24	2.17	0.3275	0	2	0.574	2.8	20	10	8	2	0.0398	0.3032	0.5111	2	late	NA
1e3y	A	179	E	H	H	17	exposed	14.7361	0.1346	4	0	4	4	4	0	4	4	0	0	0	0	-0.6086	-1.17	2.23	0.4393	0	0	0	0	0	8	8	0	0.028	0.2751	0.6429	0	late	NA
1e3y	A	180	V	H	H	17	buried	11.3168	0.125	4	2	4	6	4	0	4	4	0	2	0	2	-34.0194	-27.33	2.43	0.0383	0	0	0	0	0	13	8	5	0.0711	0.327	0.4359	4	late	NA
1e3y	A	181	Q	H	H	17	exposed	14.8778	0.1154	4	0	4	4	4	0	4	4	0	0	0	0	-5.1495	-5.24	2.84	0.3409	0	0	0	0	0	11	8	3	0.1103	0.3114	0.4545	1	late	NA
1e3y	A	182	Q	H	H	17	exposed	17.6237	0.1058	3	0	2	3	3	0	2	3	0	0	0	0	-2.1994	-5.24	3.47	0.6176	0	0	0	0	0	8	8	0	0.0379	0.268	0.6429	0	early	NA
1e3y	A	183	A	H	H	17	exposed	17.0265	0.0962	6	0	6	6	6	0	6	6	0	0	0	0	-9.6376	-13.3	4.32	0.3385	0	0	0	0	0	9	8	1	0.0364	0.2708	0.5833	1	late	NA
1e3y	A	184	R	H	H	17	exposed	15.5263	0.0865	5	0	4	5	5	0	4	5	0	0	0	0	-5.4068	-5.24	5.33	0.287	0	0	0	0	0	9	8	1	0.0607	0.2701	0.5833	1	late	NA
1e3y	A	185	D	H	H	17	exposed	20.1434	0.0769	2	0	2	2	2	0	2	2	0	0	0	0	0.4859	-1.17	6.38	0.3917	0.0295	0	0	0	0	8	8	0	0.0818	0.2482	0.6429	0	late	NA
1e3y	A	186	L	H	H	17	exposed	21.6468	0.0673	2	0	2	2	2	0	2	2	0	0	0	0	-9.023	-27.33	7.32	0.7565	0.0969	0	0	0	0	7	7	0	0.0237	0.2232	0.7143	0	late	NA
1e3y	A	187	Q	H	H	17	exposed	20.6602	0.0577	2	0	2	2	2	0	2	2	0	0	0	0	-0.6596	-5.24	8.01	0.7882	0.2204	0	0	0	0	6	6	0	0.0213	0.2199	0.8	0	late	NA
1e3y	A	188	N	c	c	5	exposed	20.7299	0.0481	4	0	3	4	4	0	3	4	0	0	0	0	-0.9106	-1.17	8.53	0.3078	0.399	0	0	0	0	6	6	0	0.0452	0.2185	0.6667	0	late	NA
1e3y	A	189	R	c	c	5	exposed	23.8684	0.0385	2	0	1	2	2	0	1	2	0	0	0	0	-0.5358	-5.24	8.84	0.776	0.601	0	0	0	0	6	6	0	0.0528	0.2031	0.5333	0	late	NA
1e3y	A	190	S	c	c	5	exposed	25.2496	0.0288	1	0	0	1	1	0	0	1	0	0	0	0	-1.6292	-5.24	9.16	0.5955	0.7143	0	0	0	0	4	4	0	0.0357	0.1815	0.5	0	late	NA
1e3y	A	191	G	c	c	5	exposed	28.7064	0.0192	1	0	1	1	1	0	1	1	0	0	0	0	-1.4509	-5.24	9.27	0.8919	0.8333	0	0	0	0	3	3	0	0.0239	0.1702	0.6667	0	late	NA
1e3y	A	192	A	c	c	5	exposed	30.1376	0.0096	1	0	1	1	1	0	1	1	0	0	0	0	-1.7838	-13.3	9.35	1.2884	1	0	0	0	0	2	2	0	0.0192	0.1543	1	0	late	NA
1hrc	A	1	G	c	c	2	exposed	16.2998	0	5	0	2	6	2	0	2	3	3	0	0	3	-1.2262	-1.17	4.25	0.7914	0.4	0	0	0	0	9	3	6	0.0213	0.2834	0.8889	6	late	non-functional
1hrc	A	2	D	c	c	3	exposed	17.1365	0.0096	6	0	3	7	5	0	3	6	1	0	0	1	1.5435	-1.17	4.13	0.2676	0.3333	0	0	0	0	10	5	5	0.0205	0.2773	0.8	5	late	non-functional
1hrc	A	3	V	H	H	11	exposed	15.001	0.0192	4	2	4	6	4	0	4	4	0	2	0	2	-12.306	-13.3	3.96	0.2831	0.2857	0	0	0	0	11	6	5	0.025	0.2796	0.6909	4	late	non-functional
1hrc	A	4	E	H	H	11	exposed	18.3284	0.0288	3	0	2	3	3	0	2	3	0	0	0	0	2.6246	-1.17	3.81	0.6617	0.25	2	0.309	1.3	24	8	6	2	0.02	0.2667	0.7857	2	late	non-functional
1hrc	A	5	K	H	H	11	exposed	17.2598	0.0385	4	0	3	4	4	0	3	4	0	0	0	0	2.7738	-1.17	3.59	0.5317	0.2222	3	2.192	9.1	36	10	7	3	0.0218	0.2766	0.7111	3	late	non-functional
1hrc	A	6	G	H	H	11	buried	12.3447	0.0481	4	0	4	4	4	0	4	4	0	0	0	0	-6.929	-1.17	3.31	0	0.0969	9	1.767	7.4	95	17	9	8	0.0721	0.324	0.4853	5	late	non-functional
1hrc	A	7	K	H	H	11	exposed	13.9692	0.0577	4	2	4	6	4	0	4	4	0	2	0	2	-1.3503	-1.17	3.06	0.4701	0.0295	1	0.248	1	22	10	8	2	0.0265	0.2796	0.6222	2	late	non-functional
1hrc	A	8	K	H	H	11	exposed	16.1407	0.0673	4	0	4	4	4	0	4	4	0	0	0	0	0.8733	-1.17	2.82	0.5316	0	0	0	0	0	8	8	0	0.0211	0.264	0.6429	0	late	non-functional
1hrc	A	9	I	H	H	11	buried	11.6832	0.0769	4	0	4	4	4	0	4	4	0	0	0	0	-28.1497	-27.33	2.66	0.1335	0	7	2.173	9	49	11	9	2	0.0603	0.2971	0.5091	2	late	non-functional
1hrc	A	10	F	H	H	11	buried	8.6327	0.0865	6	3	6	9	6	0	6	6	0	3	0	3	-31.61	-27.33	2.61	0.0573	0	9	2.267	9.4	43	10	9	1	0.0325	0.2881	0.5778	1	late	non-functional
1hrc	A	11	V	H	H	11	exposed	13.3004	0.0962	2	0	2	2	2	0	2	2	0	0	0	0	-13.3029	-27.33	2.68	0.5238	0.0295	1	0.163	0.7	14	9	9	0	0.0286	0.2694	0.6667	0	late	non-functional
1hrc	A	12	Q	H	H	11	exposed	14.6822	0.1058	2	0	2	2	2	0	2	2	0	0	0	0	-3.8659	-5.24	2.84	0.6259	0.0969	2	0.32	1.3	27	8	8	0	0.022	0.264	0.75	0	late	non-functional
1hrc	A	13	K	H	H	12	exposed	10.9573	0.1154	2	1	2	3	2	0	2	2	0	1	0	1	-4.1494	-1.17	3.08	0.3437	0.2204	4	0.724	3	19	7	7	0	0.0198	0.2626	0.8571	0	late	non-functional
1hrc	A	14	C	c	T	25	buried	7.8454	0.125	4	0	4	4	4	0	4	4	0	0	0	0	-21.7775	-27.33	3.41	0.1532	0.399	7	1.38	5.7	99	9	9	0	0.0499	0.2997	0.6389	0	late	functional
1hrc	A	15	A	c	T	25	exposed	10.9484	0.1346	6	0	5	6	5	0	5	5	1	0	0	1	-11.6697	-13.3	3.81	0.2737	0.601	1	0.139	0.6	35	9	9	0	0.0403	0.2963	0.5833	0	late	non-functional
1hrc	A	16	Q	c	T	25	exposed	13.0798	0.1442	1	0	1	1	1	0	1	1	0	0	0	0	-3.3078	-5.24	4.27	0.7409	0.7796	0	0	0	0	8	7	1	0.0357	0.2796	0.6071	1	late	non-functional
1hrc	A	17	C	c	T	25	exposed	10.0005	0.1538	4	0	4	4	2	0	2	2	2	0	2	2	-16.2003	-27.33	4.74	0.2536	0.9031	9	1.698	7.1	99	10	5	5	0.0603	0.3104	0.6	5	late	functional
1hrc	A	18	H	c	c	25	buried	6.9635	0.1635	3	0	2	3	3	0	2	3	0	0	0	0	-13.3369	-13.3	5.19	0.1429	0.9705	9	1.725	7.2	99	13	6	7	0.0569	0.3399	0.4872	6	late	functional
1hrc	A	19	T	c	c	25	buried	10.286	0.1731	3	0	4	6	1	0	0	1	2	0	4	5	-6.7627	-5.24	5.59	0.0798	1	4	0.709	2.9	34	13	6	7	0.0609	0.3142	0.5	4	late	non-functional
1hrc	A	20	V	c	c	25	buried	9.5607	0.1827	2	3	1	6	1	0	1	2	1	3	0	4	-19.255	-27.33	5.96	0.0907	1	4	0.728	3	17	11	5	6	0.0672	0.3333	0.5273	3	late	non-functional
1hrc	A	21	E	c	S	25	exposed	13.5154	0.1923	4	0	3	5	3	0	3	4	1	0	0	1	2.1833	-1.17	6.29	0.472	1	3	0.565	2.4	15	11	5	6	0.033	0.3104	0.5818	3	late	non-functional
1hrc	A	22	K	c	T	25	exposed	16.5638	0.2019	0	0	0	1	0	0	0	0	0	0	0	1	2.4755	-1.17	6.62	0.6122	1	4	0.645	2.7	42	7	4	3	0.0205	0.2744	0.7143	1	late	non-functional
1hrc	A	23	G	c	T	25	exposed	16.2282	0.2115	0	0	0	0	0	0	0	0	0	0	0	0	-0.5864	-1.17	6.93	0.8333	1	0	0	0	0	6	4	2	0.02	0.2781	0.7333	2	late	non-functional
1hrc	A	24	G	c	c	25	exposed	14.4912	0.2212	2	0	2	2	2	0	2	2	0	0	0	0	-1.3851	-5.24	7.23	0.1713	1	3	0.58	2.4	44	9	7	2	0.0265	0.3023	0.6389	2	late	non-functional
1hrc	A	25	K	c	c	25	exposed	15.1144	0.2308	0	0	1	2	0	0	0	0	0	0	1	2	2.3125	-1.17	7.46	0.606	1	0	0	0	0	7	5	2	0.0205	0.268	0.7143	1	late	non-functional
1hrc	A	26	H	c	c	25	exposed	13.068	0.2404	1	1	0	2	1	0	0	1	0	1	0	1	-8.3601	-13.3	7.58	0.2928	1	5	0.919	3.8	17	12	7	5	0.0657	0.3014	0.5	3	early	non-functional
1hrc	A	27	K	c	c	25	exposed	12.8469	0.25	3	0	2	3	2	0	2	2	1	0	0	1	1.5767	-1.17	7.58	0.3364	1	1	0.217	0.9	14	10	6	4	0.0312	0.2971	0.6667	4	late	non-functional
1hrc	A	28	T	c	c	25	exposed	12.6427	0.2596	0	0	0	0	0	0	0	0	0	0	0	0	-2.1754	-5.24	7.47	0.6553	1	2	0.388	1.6	17	6	4	2	0.0192	0.2842	1	2	late	non-functional
1hrc	A	29	G	c	c	25	buried	9.7194	0.2692	4	0	4	4	2	0	2	2	2	0	2	2	-7.213	-5.24	7.26	0.0909	1	4	0.766	3.2	55	8	5	3	0.1027	0.3142	0.6786	2	late	non-functional
1hrc	A	30	P	c	c	25	buried	8.309	0.2788	0	2	1	3	0	0	0	0	0	2	1	3	-6.2544	-1.17	6.96	0.1191	1	0	0	0	0	12	7	5	0.0439	0.321	0.5303	3	late	non-functional
1hrc	A	31	N	c	c	25	buried	9.8402	0.2885	4	0	1	4	3	0	1	3	1	0	0	1	-4.9509	-1.17	6.58	0.0705	1	4	0.785	3.3	14	14	6	8	0.0558	0.3366	0.4725	5	late	non-functional
1hrc	A	32	L	c	c	25	buried	6.0363	0.2981	4	3	4	7	2	0	2	2	2	3	2	5	-22.8467	-27.33	6.13	0.1077	1	3	0.587	2.4	67	11	5	6	0.0665	0.3366	0.4727	4	late	non-functional
1hrc	A	33	H	c	T	25	exposed	11.7229	0.3077	4	0	1	5	3	0	1	3	1	0	0	2	-11.96	-13.3	5.6	0.1737	1	7	1.352	5.6	18	14	4	10	0.0579	0.3281	0.4615	6	late	non-functional
1hrc	A	34	G	c	T	25	exposed	10.3623	0.3173	2	0	2	2	0	0	0	0	2	0	2	2	-6.7668	-5.24	5.01	0.3033	1	3	0.516	2.1	43	8	6	2	0.0379	0.3104	0.6071	2	late	non-functional
1hrc	A	35	L	c	c	25	buried	6.7808	0.3269	5	1	5	6	5	0	5	5	0	1	0	1	-20.1301	-27.33	4.49	0.0835	1	4	0.904	3.8	17	10	7	3	0.0629	0.3323	0.5111	1	late	non-functional
1hrc	A	36	F	c	T	25	exposed	9.2208	0.3365	1	2	1	3	1	0	1	1	0	2	0	2	-19.2914	-27.33	4.15	0.2069	0.9705	2	0.389	1.6	16	10	4	6	0.0571	0.323	0.4889	3	late	non-functional
1hrc	A	37	G	c	T	25	exposed	12.6962	0.3462	2	0	3	3	0	0	1	1	2	0	2	2	-4.9681	-13.3	3.99	0.642	0.9327	1	0.237	1	34	8	5	3	0.0235	0.2963	0.6786	3	late	non-functional
1hrc	A	38	R	c	S	36	exposed	10.7051	0.3558	5	1	4	7	3	1	2	4	2	0	2	3	-4.9081	-5.24	4.04	0.2261	0.8765	1	0.166	0.7	30	9	7	2	0.0491	0.3142	0.5833	2	late	non-functional
1hrc	A	39	K	E	B	2	exposed	13.4196	0.3654	2	0	2	3	1	0	2	2	1	0	0	1	1.5934	-1.17	4.22	0.4374	0.8214	2	0.324	1.3	14	10	6	4	0.0465	0.3104	0.4889	4	late	non-functional
1hrc	A	40	T	c	T	10	buried	10.8037	0.375	4	0	2	4	0	0	0	0	4	0	2	4	-5.9222	-5.24	4.49	0.005	0.798	1	0.147	0.6	12	12	4	8	0.0646	0.3068	0.4545	6	late	non-functional
1hrc	A	41	G	c	T	10	buried	11.55	0.3846	0	0	0	0	0	0	0	0	0	0	0	0	-3.9312	-1.17	4.82	0.083	0.8214	4	0.667	2.8	28	8	4	4	0.0553	0.298	0.4643	3	late	non-functional
1hrc	A	42	Q	c	c	10	exposed	13.1904	0.3942	1	1	1	2	1	1	1	2	0	0	0	0	-0.3959	-5.24	5.17	0.4952	0.8765	0	0	0	0	7	6	1	0.0321	0.2905	0.4286	1	late	non-functional
1hrc	A	43	A	c	c	10	buried	12.0482	0.4038	3	0	2	3	3	0	2	3	0	0	0	0	-12.1416	-13.3	5.52	0.0647	0.9327	4	0.917	3.8	13	8	5	3	0.0674	0.3032	0.3214	3	late	non-functional
1hrc	A	44	P	c	T	10	exposed	15.084	0.4135	0	0	0	0	0	0	0	0	0	0	0	0	-2.2573	-5.24	5.74	0.7409	0.9705	0	0	0	0	4	4	0	0.0204	0.2512	0.6667	0	late	non-functional
1hrc	A	45	G	c	T	10	exposed	16.2095	0.4231	0	0	1	1	0	0	1	1	0	0	0	0	-4.0457	-1.17	5.71	0.8178	1	0	0	0	0	5	4	1	0.0282	0.2646	0.5	1	late	non-functional
1hrc	A	46	F	c	c	10	exposed	12.729	0.4327	4	2	4	6	4	0	4	4	0	2	0	2	-18.6789	-27.33	5.46	0.1606	1	0	0	0	0	7	5	2	0.0446	0.2737	0.381	2	late	non-functional
1hrc	A	47	T	c	c	10	exposed	16.0075	0.4423	1	0	1	2	0	0	1	1	1	0	0	1	-3.662	-5.24	5.06	0.6751	0.9705	0	0	0	0	4	4	0	0.0241	0.2506	0.5	0	late	non-functional
1hrc	A	48	Y	c	c	10	buried	11.9357	0.4519	3	2	2	7	3	1	2	5	0	1	0	2	-12.4124	-27.33	4.66	0.1218	0.9031	0	0	0	0	7	6	1	0.0426	0.2715	0.4762	1	late	non-functional
1hrc	A	49	T	c	c	11	exposed	14.4039	0.4615	6	1	3	7	5	0	3	5	1	1	0	2	-4.8446	-13.3	4.37	0.2062	0.7796	0	0	0	0	9	6	3	0.0375	0.2626	0.4722	3	late	non-functional
1hrc	A	50	D	H	H	5	exposed	17.8827	0.4712	2	0	3	3	2	0	3	3	0	0	0	0	0.6703	-1.17	4.28	0.5406	0.601	0	0	0	0	6	6	0	0.02	0.2453	0.8	0	late	non-functional
1hrc	A	51	A	H	H	5	exposed	14.7162	0.4808	1	0	1	2	1	0	1	2	0	0	0	0	-7.9447	-13.3	4.34	0.2638	0.399	0	0	0	0	10	6	4	0.0383	0.2694	0.5333	4	late	non-functional
1hrc	A	52	N	H	H	5	buried	10.9309	0.4904	4	1	3	5	4	1	3	5	0	0	0	0	-2.907	-1.17	4.45	0.1018	0.25	3	0.708	2.9	12	12	7	5	0.0564	0.2946	0.4697	2	late	non-functional
1hrc	A	53	K	H	H	5	exposed	15.339	0.5	2	0	2	3	2	0	2	3	0	0	0	0	2.8871	-1.17	4.53	0.4492	0.1937	1	0.157	0.7	15	11	8	3	0.0334	0.2751	0.4909	3	late	non-functional
1hrc	A	54	N	H	H	6	exposed	17.0666	0.4904	2	0	2	2	2	0	2	2	0	0	0	0	0.8617	-1.17	4.48	0.6154	0.25	0	0	0	0	8	6	2	0.0218	0.2694	0.6429	2	late	non-functional
1hrc	A	55	K	c	c	3	exposed	13.6317	0.4808	3	2	2	5	2	1	2	3	1	1	0	2	0.5909	-1.17	4.27	0.3077	0.3694	0	0	0	0	8	6	2	0.0289	0.2708	0.5714	1	late	non-functional
1hrc	A	56	G	c	c	3	exposed	15.0788	0.4712	2	0	0	2	0	0	0	0	2	0	0	2	-1.9748	-1.17	3.96	0.4274	0.5337	3	0.492	2	20	7	5	2	0.0256	0.2796	0.619	2	late	non-functional
1hrc	A	57	I	c	c	6	exposed	12.6699	0.4615	3	2	2	5	0	1	0	1	3	1	2	4	-12.3242	-27.33	3.64	0.2326	0.6561	2	0.365	1.5	28	7	4	3	0.0297	0.2955	0.619	2	late	non-functional
1hrc	A	58	T	E	B	2	exposed	12.5475	0.4519	0	0	0	0	0	0	0	0	0	0	0	0	-4.5879	-5.24	3.42	0.2415	0.695	1	0.348	1.4	10	10	5	5	0.0362	0.3104	0.5333	5	late	non-functional
1hrc	A	59	W	c	c	2	buried	7.192	0.4423	4	4	4	8	0	1	0	1	4	3	4	7	-19.4259	-13.3	3.3	0.0612	0.6716	3	0.499	2.1	43	13	7	6	0.0906	0.3432	0.4359	6	late	non-functional
1hrc	A	60	K	c	c	3	exposed	11.8418	0.4327	6	0	4	6	6	0	4	6	0	0	0	0	-0.0057	-1.17	3.28	0.4605	0.601	1	0.164	0.7	22	8	6	2	0.0217	0.3023	0.6071	2	early	non-functional
1hrc	A	61	E	H	H	7	exposed	11.6806	0.4231	3	1	3	4	3	0	3	3	0	1	0	1	0.1255	-1.17	3.28	0.3818	0.4775	4	1.818	7.6	22	7	6	1	0.0508	0.323	0.7143	1	late	non-functional
1hrc	A	62	E	H	H	7	exposed	13.2888	0.4135	3	0	3	4	3	0	3	4	0	0	0	0	1.2262	-1.17	3.23	0.6019	0.3317	1	0.133	0.6	21	7	7	0	0.0224	0.305	0.7619	0	late	non-functional
1hrc	A	63	T	H	H	7	buried	10.0498	0.4038	6	1	4	7	6	0	4	6	0	1	0	1	-7.7939	-5.24	3.09	0.1417	0.1909	3	0.666	2.8	17	10	9	1	0.042	0.32	0.5111	1	early	non-functional
1hrc	A	64	L	H	H	7	buried	6.3143	0.3942	4	2	4	6	4	1	4	5	0	1	0	1	-24.2144	-27.33	2.9	0.0264	0.0969	2	0.712	3	45	10	9	1	0.065	0.3432	0.5333	1	early	non-functional
1hrc	A	65	M	H	H	7	buried	10.7234	0.3846	3	0	2	3	2	0	2	2	1	0	0	1	-19.9391	-27.33	2.75	0.1239	0.0591	4	1.776	7.4	16	11	8	3	0.07	0.3333	0.4545	3	early	non-functional
1hrc	A	66	E	H	H	7	exposed	12.2263	0.375	6	1	6	8	6	0	6	7	0	1	0	1	-2.0762	-1.17	2.68	0.4911	0.0969	2	0.42	1.7	17	9	8	1	0.0338	0.2963	0.5556	1	early	non-functional
1hrc	A	67	Y	H	H	8	buried	6.5211	0.3654	2	4	2	6	2	0	2	2	0	4	0	4	-17.8339	-13.3	2.73	0.0809	0.2204	4	0.657	2.7	22	12	8	4	0.0765	0.325	0.4697	3	early	non-functional
1hrc	A	68	L	c	T	3	buried	6.6604	0.3558	4	1	4	5	2	0	2	2	2	1	2	3	-23.9696	-27.33	2.89	0.074	0.3694	1	0.131	0.5	38	10	7	3	0.0635	0.325	0.5556	2	early	non-functional
1hrc	A	69	E	c	T	3	exposed	12.675	0.3462	2	0	2	3	2	0	2	2	0	0	0	1	0.528	-1.17	3.11	0.3977	0.5042	2	0.953	4	21	11	6	5	0.0394	0.3142	0.5273	4	early	non-functional
1hrc	A	70	N	c	c	4	exposed	12.6461	0.3365	7	1	5	8	7	1	5	8	0	0	0	0	-0.3954	-5.24	3.33	0.3746	0.5592	0	0	0	0	11	8	3	0.0416	0.2938	0.5273	3	late	non-functional
1hrc	A	71	P	H	H	4	buried	9.5163	0.3269	2	0	2	2	2	0	2	2	0	0	0	0	-7.3376	-1.17	3.49	0.0036	0.5042	1	0.249	1	39	13	8	5	0.0844	0.321	0.4103	4	late	non-functional
1hrc	A	72	K	H	H	4	exposed	12.8927	0.3173	3	1	0	4	1	0	0	1	2	1	0	3	-0.6029	-1.17	3.58	0.3038	0.399	0	0	0	0	10	7	3	0.0386	0.2921	0.4889	3	late	non-functional
1hrc	A	73	K	H	H	4	exposed	15.7847	0.3077	2	1	1	3	2	1	1	3	0	0	0	0	2.9164	-1.17	3.58	0.6813	0.3173	0	0	0	0	7	6	1	0.0213	0.2849	0.7619	1	late	non-functional
1hrc	A	74	Y	H	H	5	buried	11.531	0.2981	3	2	2	5	2	0	2	2	1	2	0	3	-11.0631	-13.3	3.57	0.105	0.3173	1	0.256	1.1	16	8	6	2	0.0248	0.2865	0.6429	2	late	non-functional
1hrc	A	75	I	c	S	13	buried	11.332	0.2885	4	2	4	6	4	0	4	4	0	2	0	2	-24.9667	-27.33	3.67	0.0043	0.4285	1	0.178	0.7	15	11	7	4	0.0648	0.298	0.4727	3	early	non-functional
1hrc	A	76	P	c	T	13	exposed	15.4543	0.2788	0	0	0	0	0	0	0	0	0	0	0	0	-2.6871	-5.24	3.94	0.5852	0.601	0	0	0	0	7	6	1	0.0196	0.2581	0.6667	1	late	non-functional
1hrc	A	77	G	c	T	13	exposed	15.3289	0.2692	1	0	0	1	0	0	0	0	1	0	0	1	-2.971	-5.24	4.35	0.6115	0.7796	0	0	0	0	8	5	3	0.022	0.2694	0.6071	3	late	non-functional
1hrc	A	78	T	c	c	13	buried	11.996	0.2596	4	1	2	5	4	0	2	4	0	1	0	1	-5.6515	-5.24	4.89	0.0799	0.9031	1	0.148	0.6	22	11	6	5	0.0538	0.3023	0.4545	3	late	non-functional
1hrc	A	79	K	c	S	13	exposed	12.9016	0.25	1	1	1	3	0	0	1	1	1	1	0	2	-0.6413	-1.17	5.42	0.4643	0.9705	0	0	0	0	5	4	1	0.0218	0.264	0.6	1	late	non-functional
1hrc	A	80	M	c	c	13	exposed	8.6076	0.2404	3	0	1	3	3	0	1	3	0	0	0	0	-19.5926	-27.33	5.78	0.2243	1	0	0	0	0	7	4	3	0.1042	0.3114	0.4286	1	late	functional
1hrc	A	81	I	c	c	13	exposed	12.9139	0.2308	0	0	1	1	0	0	1	1	0	0	0	0	-8.3474	-27.33	5.94	0.753	1	0	0	0	0	6	5	1	0.0261	0.2811	0.4667	1	late	non-functional
1hrc	A	82	F	c	c	13	exposed	9.6619	0.2212	3	1	1	4	1	0	1	1	2	1	0	3	-12.6909	-27.33	5.92	0.2114	1	1	0.179	0.7	23	5	4	1	0.0232	0.2737	0.6	1	late	non-functional
1hrc	A	83	A	c	c	13	exposed	12.7021	0.2115	1	0	1	1	1	0	1	1	0	0	0	0	-3.1524	-13.3	5.77	0.8187	1	2	0.378	1.6	16	7	4	3	0.0314	0.2796	0.5714	3	late	non-functional
1hrc	A	84	G	c	c	13	exposed	11.1011	0.2019	3	0	3	3	3	0	3	3	0	0	0	0	-5.1302	-5.24	5.57	0.1792	1	1	0.141	0.6	25	9	4	5	0.0254	0.2897	0.5833	5	late	non-functional
1hrc	A	85	I	c	c	13	buried	10.8626	0.1923	2	0	2	2	0	0	0	0	2	0	2	2	-18.2373	-27.33	5.43	0.0165	0.9705	2	0.359	1.5	18	10	6	4	0.0519	0.2938	0.5111	3	late	non-functional
1hrc	A	86	K	c	c	13	exposed	16.2333	0.1827	3	1	3	5	3	1	3	5	0	0	0	0	2.1735	-1.17	5.4	0.6858	0.9031	1	0.185	0.8	45	7	6	1	0.0235	0.2781	0.6667	1	late	non-functional
1hrc	A	87	K	c	S	14	exposed	16.8078	0.1731	5	2	5	9	5	2	5	9	0	0	0	0	2.4829	-1.17	5.41	0.4387	0.7796	3	0.49	2	33	6	6	0	0.0209	0.2646	0.8667	0	late	non-functional
1hrc	A	88	K	H	H	16	exposed	16.0769	0.1635	2	0	2	2	2	0	2	2	0	0	0	0	2.664	-1.17	5.39	0.5452	0.601	2	0.887	3.7	40	7	7	0	0.0207	0.2687	0.7619	0	late	non-functional
1hrc	A	89	T	H	H	16	exposed	16.2638	0.1538	2	0	2	2	2	0	2	2	0	0	0	0	0.6403	-5.24	5.34	0.5528	0.399	4	0.634	2.6	22	6	6	0	0.0218	0.266	0.8	0	late	non-functional
1hrc	A	90	E	H	H	16	exposed	13.7798	0.1442	4	1	4	6	4	1	4	6	0	0	0	0	2.153	-1.17	5.18	0.2379	0.2204	9	1.917	8	50	11	9	2	0.0663	0.3023	0.4909	2	late	non-functional
1hrc	A	91	R	H	H	16	buried	11.1793	0.1346	7	0	4	8	6	0	4	6	1	0	0	2	-7.501	-5.24	5.01	0.0786	0.0969	5	1.346	5.6	25	13	9	4	0.0833	0.322	0.4231	3	late	non-functional
1hrc	A	92	E	H	H	16	exposed	13.8877	0.125	4	0	4	4	4	0	4	4	0	0	0	0	0.4849	-1.17	4.88	0.3126	0.0295	3	1.154	4.8	24	12	8	4	0.0459	0.3114	0.5303	3	late	non-functional
1hrc	A	93	D	H	H	16	buried	13.5071	0.1154	8	0	4	8	4	0	4	4	4	0	0	4	-1.6078	-1.17	4.71	0.1043	0	4	1.971	8.2	44	14	8	6	0.0428	0.3014	0.5714	6	early	non-functional
1hrc	A	94	L	H	H	16	buried	8.1408	0.1058	4	1	4	5	4	0	4	4	0	1	0	1	-31.9979	-27.33	4.49	0.0059	0	6	2.534	10.5	43	16	8	8	0.0517	0.3291	0.4917	5	late	non-functional
1hrc	A	95	I	H	H	16	buried	8.6086	0.0962	4	2	4	6	4	0	4	4	0	2	0	2	-26.504	-27.33	4.18	0.0294	0	3	1.348	5.6	25	13	8	5	0.0997	0.3502	0.4487	2	early	non-functional
1hrc	A	96	A	H	H	16	exposed	11.7709	0.0865	4	1	4	5	4	0	4	4	0	1	0	1	-13.7216	-13.3	3.87	0.1959	0	2	0.461	1.9	54	12	8	4	0.026	0.3104	0.6515	4	late	non-functional
1hrc	A	97	Y	H	H	16	buried	10.6783	0.0769	4	4	4	8	4	1	4	5	0	3	0	3	-25.0886	-27.33	3.6	0.0851	0	7	1.581	6.6	76	15	8	7	0.0639	0.3171	0.5238	6	early	non-functional
1hrc	A	98	L	H	H	16	buried	6.9156	0.0673	4	3	4	7	4	1	4	5	0	2	0	2	-34.1544	-27.33	3.42	0.0454	0	5	1.141	4.7	63	10	8	2	0.0751	0.3355	0.5333	1	late	non-functional
1hrc	A	99	K	H	H	16	exposed	11.6357	0.0577	2	1	2	3	2	0	2	2	0	1	0	1	-1.4933	-1.17	3.38	0.4051	0	1	0.623	2.6	25	9	8	1	0.0594	0.3281	0.5556	1	late	non-functional
1hrc	A	100	K	H	H	16	exposed	13.9623	0.0481	5	1	4	6	5	0	4	5	0	1	0	1	-1.0902	-1.17	3.42	0.481	0	0	0	0	0	9	8	1	0.0286	0.2897	0.5556	1	late	non-functional
1hrc	A	101	A	H	H	16	exposed	11.3895	0.0385	4	2	4	6	4	1	4	5	0	1	0	1	-11.1248	-13.3	3.45	0.1624	0.0295	0	0	0	0	10	7	3	0.0485	0.3059	0.5556	2	late	non-functional
1hrc	A	102	T	H	H	16	buried	9.4347	0.0288	4	1	4	5	2	1	2	3	2	0	2	2	-10.5824	-5.24	3.53	0.0039	0.1429	0	0	0	0	14	6	8	0.0611	0.3291	0.4396	3	late	non-functional
1hrc	A	103	N	H	H	17	exposed	13.8289	0.0192	4	0	2	4	4	0	2	4	0	0	0	0	-1.2181	-1.17	3.57	0.4994	0.1667	0	0	0	0	9	5	4	0.0271	0.3086	0.5833	4	late	non-functional
1hrc	A	104	E	c	c	2	exposed	16.2396	0.0096	3	0	2	3	3	0	2	3	0	0	0	0	2.1038	-1.17	3.64	0.6619	0.2	0	0	0	0	7	4	3	0.02	0.2744	0.7143	2	late	non-functional
1pga	A	1	M	c	c	1	exposed	14.087	0	3	1	2	4	0	1	0	1	3	0	2	3	-16.1505	-1.17	4.69	0.6207	0.2	0	0	0	0	6	2	4	0.0416	0.3294	0.6667	4	late	NA
1pga	A	2	T	E	E	7	exposed	11.9605	0.0179	0	0	0	0	0	0	0	0	0	0	0	0	-3.4739	-5.24	4.48	0.5384	0.1667	0	0	0	0	8	3	5	0.0519	0.359	0.6071	4	late	NA
1pga	A	3	Y	E	E	7	buried	8.7881	0.0357	4	4	4	9	0	1	0	1	4	3	4	8	-23.9348	-13.3	4.32	0.0122	0.1429	0	0	0	0	13	4	9	0.1442	0.448	0.4103	4	early	NA
1pga	A	4	K	E	E	7	exposed	7.3185	0.0536	4	1	4	5	0	0	0	0	4	1	4	5	-0.6997	-1.17	4.17	0.2745	0.125	0	0	0	0	11	4	7	0.076	0.4375	0.5091	4	early	NA
1pga	A	5	L	E	E	7	buried	3.1673	0.0714	4	2	4	6	0	0	0	0	4	2	4	6	-34.352	-27.33	3.85	0	0.2222	0	0	0	0	12	4	8	0.1818	0.5138	0.4242	3	early	NA
1pga	A	6	I	E	E	7	exposed	6.6189	0.0893	4	1	4	5	0	0	0	0	4	1	4	5	-21.315	-27.33	3.58	0.3253	0.0591	0	0	0	0	12	4	8	0.1169	0.4628	0.4848	4	early	NA
1pga	A	7	L	E	E	7	buried	6.8815	0.1071	4	0	4	4	0	0	0	0	4	0	4	4	-27.9372	-27.33	3.46	0.0326	0.0969	0	0	0	0	11	5	6	0.0818	0.4341	0.5273	3	early	NA
1pga	A	8	N	E	E	7	exposed	10.9753	0.125	4	0	4	5	0	0	0	0	4	0	4	5	-3.4561	-5.24	3.48	0.3805	0.2204	0	0	0	0	11	6	5	0.0578	0.3916	0.5273	1	late	NA
1pga	A	9	G	c	c	4	buried	12.0704	0.1429	2	0	2	2	2	0	2	2	0	0	0	0	-5.9927	-5.24	3.63	0.0363	0.399	0	0	0	0	12	6	6	0.061	0.3862	0.4848	3	late	NA
1pga	A	10	K	c	S	4	exposed	16.0172	0.1607	2	1	1	3	1	0	1	1	1	1	0	2	0.5741	-1.17	3.87	0.7114	0.5715	0	0	0	0	6	5	1	0.0364	0.3218	0.7333	1	late	NA
1pga	A	11	T	c	S	4	exposed	15.5343	0.1786	2	0	2	2	2	0	2	2	0	0	0	0	-3.8776	-5.24	4.13	0.8253	0.6827	0	0	0	0	4	4	0	0.0357	0.3128	1	0	late	NA
1pga	A	12	L	c	c	4	exposed	11.6184	0.1964	3	1	3	4	3	0	3	3	0	1	0	1	-15.5415	-27.33	4.31	0.3101	0.6827	0	0	0	0	9	7	2	0.0805	0.3684	0.4722	2	late	NA
1pga	A	13	K	E	E	7	exposed	12.8457	0.2143	0	0	0	0	0	0	0	0	0	0	0	0	-0.6831	-1.17	4.34	0.546	0.5715	2	0.402	1.7	32	9	7	2	0.0591	0.3836	0.5833	2	late	NA
1pga	A	14	G	E	E	7	exposed	9.5839	0.2321	4	0	4	4	0	0	0	0	4	0	4	4	-6.4076	-5.24	4.21	0.3527	0.399	2	0.452	1.9	43	7	4	3	0.0422	0.3836	0.6667	3	late	NA
1pga	A	15	E	E	E	7	exposed	9.5156	0.25	0	1	0	1	0	0	0	0	0	1	0	1	-1.3256	-1.17	3.97	0.4852	0.2204	4	1.318	5.5	41	8	4	4	0.0506	0.4029	0.6071	4	late	NA
1pga	A	16	T	E	E	7	exposed	7.388	0.2679	4	0	4	4	0	0	0	0	4	0	4	4	-5.9027	-5.24	3.7	0.3092	0.0969	6	1.409	5.9	90	7	4	3	0.0416	0.4029	0.619	3	late	NA
1pga	A	17	T	E	E	7	exposed	8.8705	0.2857	0	0	0	0	0	0	0	0	0	0	0	0	-4.0711	-5.24	3.46	0.517	0.0591	3	0.889	3.7	37	8	4	4	0.0461	0.4029	0.6071	4	late	NA
1pga	A	18	T	E	E	7	exposed	8.6622	0.3036	5	1	4	6	1	0	0	1	4	1	4	5	-11.2766	-5.24	3.31	0.1603	0.0969	4	0.885	3.7	80	8	4	4	0.0455	0.3862	0.6071	3	early	NA
1pga	A	19	E	E	E	7	exposed	13.2485	0.3214	2	0	0	2	1	0	0	1	1	0	0	1	-1.1786	-1.17	3.28	0.622	0.2204	4	0.878	3.7	48	8	4	4	0.0442	0.3758	0.6429	3	late	NA
1pga	A	20	A	c	c	3	buried	12.2254	0.3393	2	1	2	3	0	0	0	0	2	1	2	3	-13.4571	-13.3	3.33	0.0647	0.3694	3	0.777	3.3	51	10	6	4	0.0474	0.3709	0.5778	3	early	NA
1pga	A	21	V	c	S	3	exposed	15.2484	0.3571	0	0	0	0	0	0	0	0	0	0	0	0	-7.1484	-27.33	3.44	0.7785	0.5042	2	0.477	2	30	7	6	1	0.0383	0.3237	0.7143	1	late	NA
1pga	A	22	D	c	S	3	exposed	13.2743	0.375	5	0	3	6	5	0	3	6	0	0	0	0	-3.3141	-1.17	3.55	0.3492	0.5592	4	1.012	4.2	93	7	6	1	0.0383	0.3146	0.7143	1	late	NA
1pga	A	23	A	H	H	14	exposed	10.1379	0.3929	2	1	3	7	2	0	3	4	0	1	0	3	-12.3797	-13.3	3.64	0.2354	0.5042	2	0.553	2.3	49	9	7	2	0.0708	0.381	0.5278	1	late	NA
1pga	A	24	A	H	H	14	exposed	11.1516	0.4107	3	0	3	4	3	0	3	4	0	0	0	0	-4.6969	-13.3	3.66	0.4748	0.3694	4	0.819	3.4	90	6	6	0	0.039	0.3478	0.8	0	late	NA
1pga	A	25	T	H	H	14	exposed	11.2284	0.4286	4	0	3	4	4	0	3	4	0	0	0	0	-6.4906	-13.3	3.59	0.3429	0.2204	4	0.969	4.1	30	9	9	0	0.0481	0.3636	0.6111	0	early	NA
1pga	A	26	A	H	H	14	buried	7.2306	0.4464	4	3	4	7	4	0	4	4	0	3	0	3	-17.6831	-13.3	3.46	0	0.0969	1	0.218	0.9	71	13	9	4	0.0896	0.4058	0.4231	1	early	NA
1pga	A	27	E	H	H	14	exposed	7.2046	0.4643	4	1	4	5	4	0	4	4	0	1	0	1	-2.8959	-1.17	3.27	0.2428	0.0295	1	0.4	1.7	48	9	8	1	0.1117	0.4341	0.5	1	early	NA
1pga	A	28	K	H	H	14	exposed	9.5285	0.4821	4	0	4	4	4	0	4	4	0	0	0	0	0.4208	-1.17	3.07	0.4736	0	2	0.426	1.8	46	8	8	0	0.0474	0.3684	0.6429	0	early	NA
1pga	A	29	V	H	H	14	exposed	7.8383	0.5	4	0	4	4	4	0	4	4	0	0	0	0	-15.9684	-27.33	2.89	0.398	0	1	0.211	0.9	28	8	8	0	0.0519	0.3784	0.6429	0	early	NA
1pga	A	30	F	H	H	14	buried	3.5079	0.4821	4	5	4	9	4	0	4	4	0	5	0	5	-28.3288	-27.33	2.81	0.0224	0	2	0.487	2	77	9	8	1	0.1468	0.4516	0.5	1	early	NA
1pga	A	31	K	H	H	14	exposed	6.7234	0.4643	5	1	4	6	5	0	4	5	0	1	0	1	-0.3867	-1.17	2.82	0.2904	0	4	0.817	3.4	21	8	8	0	0.0584	0.3784	0.6429	0	early	NA
1pga	A	32	Q	H	H	14	exposed	10.2892	0.4464	4	0	4	4	4	0	4	4	0	0	0	0	-2.8884	-5.24	2.94	0.6051	0	0	0	0	0	8	8	0	0.0532	0.3613	0.6429	0	early	NA
1pga	A	33	Y	H	H	14	exposed	7.5079	0.4286	3	0	2	4	3	0	2	4	0	0	0	0	-17.2133	-13.3	3.16	0.3142	0	1	0.352	1.5	28	8	8	0	0.0604	0.3733	0.6429	0	early	NA
1pga	A	34	A	H	H	14	buried	7.6703	0.4107	6	1	6	7	6	0	6	6	0	1	0	1	-17.1686	-13.3	3.43	0.0035	0.0295	3	0.637	2.7	31	10	9	1	0.0851	0.3972	0.5556	1	early	NA
1pga	A	35	N	H	H	14	exposed	10.6383	0.3929	5	0	4	5	5	0	4	5	0	0	0	0	-1.2299	-5.24	3.68	0.5257	0.0969	4	0.861	3.6	34	9	9	0	0.0474	0.35	0.6111	0	late	NA
1pga	A	36	D	H	H	14	exposed	12.4439	0.375	2	0	2	2	2	0	2	2	0	0	0	0	0.3395	-1.17	3.84	0.5925	0.2204	1	0.186	0.8	32	7	7	0	0.039	0.3237	0.7619	0	late	NA
1pga	A	37	N	c	T	5	exposed	11.4377	0.3571	3	1	2	5	3	0	2	4	0	1	0	1	-5.1347	-1.17	3.87	0.3785	0.399	4	0.861	3.6	26	7	6	1	0.0714	0.3394	0.6667	1	late	NA
1pga	A	38	G	c	T	5	exposed	12.8661	0.3393	2	0	2	2	2	0	2	2	0	0	0	0	-4.0687	-1.17	3.79	0.6754	0.601	1	0.166	0.7	84	6	6	0	0.0357	0.3314	0.8667	0	late	NA
1pga	A	39	V	c	c	5	buried	9.8729	0.3214	2	1	2	3	2	0	2	2	0	1	0	1	-20.0001	-13.3	3.64	0.0506	0.75	2	0.491	2.1	30	10	7	3	0.0584	0.3636	0.4667	2	late	NA
1pga	A	40	D	c	c	5	exposed	12.2473	0.3036	1	0	0	1	0	0	0	0	1	0	0	1	0.4141	-1.17	3.48	0.6515	0.8063	3	0.642	2.7	75	10	5	5	0.0805	0.4	0.5111	1	late	NA
1pga	A	41	G	c	c	5	exposed	10.2366	0.2857	0	0	0	0	0	0	0	0	0	0	0	0	-4.6566	-5.24	3.38	0.2593	0.75	7	1.947	8.2	94	8	4	4	0.0545	0.3758	0.7143	1	late	NA
1pga	A	42	E	E	E	5	exposed	11.7354	0.2679	4	0	4	4	0	0	0	0	4	0	4	4	0.2058	-1.17	3.41	0.6721	0.601	3	0.665	2.8	38	8	4	4	0.0513	0.3733	0.6786	4	early	NA
1pga	A	43	W	E	E	5	exposed	5.8835	0.25	0	5	0	5	0	0	0	0	0	5	0	5	-15.585	-13.3	3.57	0.2267	0.399	5	1.118	4.7	75	8	4	4	0.0734	0.4058	0.6429	4	late	NA
1pga	A	44	T	E	E	5	exposed	8.2132	0.2321	4	0	4	4	0	0	0	0	4	0	4	4	-4.9353	-5.24	3.83	0.5262	0.25	3	0.575	2.4	44	7	4	3	0.05	0.4	0.6667	3	early	NA
1pga	A	45	Y	E	E	5	exposed	8.8209	0.2143	2	3	2	6	2	1	2	3	0	2	0	3	-12.0753	-13.3	4.15	0.2882	0.1937	2	0.491	2.1	29	8	5	3	0.061	0.3944	0.6071	3	late	NA
1pga	A	46	D	E	E	5	exposed	11.3392	0.1964	7	0	6	7	7	0	6	7	0	0	0	0	-0.4072	-1.17	4.42	0.3697	0.25	0	0	0	0	8	7	1	0.0474	0.3709	0.6429	1	early	NA
1pga	A	47	D	c	T	4	exposed	13.1997	0.1786	4	1	4	5	4	1	4	5	0	0	0	0	0.1449	-1.17	4.55	0.4226	0.399	2	0.478	2	35	6	6	0	0.0383	0.3415	0.8667	0	late	NA
1pga	A	48	A	c	T	4	exposed	14.642	0.1607	1	0	0	1	1	0	0	1	0	0	0	0	-1.9367	-13.3	4.52	0.7606	0.5715	3	0.628	2.6	43	5	5	0	0.0357	0.3333	1	0	late	NA
1pga	A	49	T	c	T	4	exposed	12.1107	0.1429	2	0	2	3	2	0	2	3	0	0	0	0	-0.8695	-5.24	4.34	0.5411	0.6827	1	0.173	0.7	41	5	5	0	0.0357	0.3333	1	0	late	NA
1pga	A	50	K	c	T	4	exposed	11.0542	0.125	4	0	4	4	2	0	2	2	2	0	2	2	1.3404	-1.17	4.1	0.2498	0.6827	5	1.111	4.7	87	11	7	4	0.0857	0.4088	0.4364	3	early	NA
1pga	A	51	T	E	E	5	buried	7.4768	0.1071	4	1	4	6	4	0	4	5	0	1	0	1	-8.7571	-5.24	3.89	0.0872	0.5715	5	1.65	6.9	20	12	7	5	0.0922	0.448	0.4697	4	early	NA
1pga	A	52	F	E	E	5	buried	4.0251	0.0893	4	5	4	9	0	0	0	0	4	5	4	9	-31.401	-27.33	3.83	0.0224	0.399	5	1.049	4.4	86	13	4	9	0.176	0.5	0.4103	4	early	NA
1pga	A	53	T	E	E	5	exposed	5.922	0.0714	4	0	4	6	0	0	0	2	4	0	4	4	-11.8249	-5.24	4.04	0.2367	0.25	2	0.549	2.3	54	12	4	8	0.0656	0.4516	0.4848	4	early	NA
1pga	A	54	V	E	E	5	buried	6.1289	0.0536	5	2	4	8	1	0	0	2	4	2	4	6	-29.8285	-27.33	3.96	0.0008	0.2857	3	0.62	2.6	83	14	4	10	0.1097	0.4706	0.4615	5	early	NA
1pga	A	55	T	E	E	5	exposed	10.203	0.0357	5	0	4	7	1	0	0	2	4	0	4	5	-4.1309	-13.3	4.03	0.3329	0.1667	0	0	0	0	10	3	7	0.0396	0.3889	0.6222	3	early	NA
1pga	A	56	E	c	c	1	exposed	12.7865	0.0179	4	1	2	5	0	0	0	0	4	1	2	5	2.6291	-1.17	4.13	0.392	0.2	0	0	0	0	9	2	7	0.0403	0.3758	0.6111	3	late	NA
1hel	A	1	K	c	c	1	exposed	14.0867	0	2	1	3	7	0	1	1	2	2	0	2	5	-0.2043	-1.17	2.53	0.3402	0.6	0	0	0	0	7	2	5	0.0206	0.278	0.5714	3	late	non-functional
1hel	A	2	V	E	B	1	exposed	14.4651	0.0078	0	0	1	1	0	0	1	1	0	0	0	0	-11.8365	-13.3	2.8	0.6179	0.5	2	0.481	2.2	33	7	3	4	0.0214	0.2823	0.619	4	late	non-functional
1hel	A	3	F	c	c	2	buried	11.9805	0.0155	2	5	2	7	0	2	0	2	2	3	2	5	-25.4648	-27.33	2.92	0.0599	0.4286	3	0.677	3.2	35	9	6	3	0.0386	0.2986	0.5278	3	late	non-functional
1hel	A	4	G	c	c	2	exposed	14.3206	0.0233	5	0	5	6	5	0	5	6	0	0	0	0	-8.907	-13.3	2.96	0.3801	0.375	3	0.508	2.4	21	7	6	1	0.0251	0.2774	0.6667	1	late	non-functional
1hel	A	5	R	H	H	10	exposed	15.3171	0.031	3	1	4	6	2	0	4	4	1	1	0	2	-10.8729	-5.24	3.15	0.3161	0.3333	4	0.808	3.8	73	10	6	4	0.0425	0.2945	0.4889	1	late	non-functional
1hel	A	6	C	H	H	10	exposed	16.07	0.0388	2	0	5	5	2	0	5	5	0	0	0	0	-24.0175	-27.33	3.36	0.2952	0.3317	2	0.346	1.6	95	10	6	4	0.0275	0.257	0.4667	4	late	non-functional
1hel	A	7	E	H	H	10	exposed	15.0274	0.0465	5	0	4	6	5	0	4	5	0	0	0	1	-3.0603	-1.17	3.48	0.3942	0.1909	0	0	0	0	8	8	0	0.0182	0.2687	0.6429	0	late	non-functional
1hel	A	8	L	H	H	10	buried	10.2133	0.0543	4	3	4	7	4	1	4	5	0	2	0	2	-33.571	-27.33	3.5	0	0.0969	4	0.934	4.4	77	11	9	2	0.0368	0.3079	0.4727	1	late	non-functional
1hel	A	9	A	H	H	10	buried	12.4997	0.062	4	0	4	4	4	0	4	4	0	0	0	0	-25.2674	-13.3	3.43	0	0.0295	2	0.503	2.3	76	14	8	6	0.056	0.2993	0.3736	3	late	non-functional
1hel	A	10	A	H	H	10	exposed	14.5324	0.0698	4	1	4	5	4	0	4	4	0	1	0	1	-15.8946	-13.3	3.32	0.3591	0	3	0.471	2.2	40	10	8	2	0.0287	0.2762	0.4667	2	late	non-functional
1hel	A	11	A	H	H	10	buried	12.2585	0.0775	4	1	3	5	4	0	3	4	0	1	0	1	-14.4155	-13.3	3.15	0.1592	0	3	0.734	3.4	21	9	8	1	0.0492	0.3	0.5	1	late	non-functional
1hel	A	12	M	H	H	10	buried	8.9826	0.0853	4	0	4	4	4	0	4	4	0	0	0	0	-35.0925	-27.33	2.98	0.0034	0.0295	3	0.638	3	77	13	9	4	0.0736	0.3266	0.4231	1	early	non-functional
1hel	A	13	K	H	H	10	exposed	15.2105	0.093	5	1	5	6	5	0	5	5	0	1	0	1	-3.05	-1.17	2.84	0.376	0.0969	3	0.803	3.7	32	10	9	1	0.0187	0.2867	0.5778	1	late	non-functional
1hel	A	14	R	H	H	10	exposed	15.7461	0.1008	2	0	2	2	2	0	2	2	0	0	0	0	-3.639	-5.24	2.74	0.7364	0.2204	4	0.725	3.4	24	7	7	0	0.016	0.271	0.7619	0	late	non-functional
1hel	A	15	H	c	T	5	exposed	12.1643	0.1085	4	1	2	5	3	0	2	3	1	1	0	2	-12.2734	-13.3	2.72	0.1829	0.399	4	1.16	5.4	19	8	6	2	0.0235	0.2925	0.5714	2	late	non-functional
1hel	A	16	G	c	T	5	exposed	12.7844	0.1163	2	0	2	2	2	0	2	2	0	0	0	0	-6.0617	-5.24	2.75	0.3929	0.601	0	0	0	0	7	7	0	0.0183	0.2606	0.7143	0	late	non-functional
1hel	A	17	L	c	c	5	buried	9.5154	0.124	5	3	5	8	5	0	5	5	0	3	0	3	-25.3678	-27.33	2.82	0	0.75	4	0.694	3.2	44	14	8	6	0.0785	0.3274	0.4176	4	late	non-functional
1hel	A	18	D	c	T	5	exposed	14.2561	0.1318	3	0	1	3	2	0	1	2	1	0	0	1	-3.2231	-1.17	2.92	0.2858	0.8063	2	0.641	3	45	9	6	3	0.0161	0.2727	0.6389	1	late	non-functional
1hel	A	19	N	c	T	5	exposed	15.3934	0.1395	5	0	5	6	5	0	5	6	0	0	0	0	-3.2652	-5.24	3.02	0.4939	0.75	4	0.889	4.1	45	8	7	1	0.0228	0.271	0.7143	1	late	non-functional
1hel	A	20	Y	H	G	3	exposed	12.1992	0.1473	4	2	4	6	4	0	4	4	0	2	0	2	-16.1358	-13.3	3.16	0.2461	0.601	0	0	0	0	9	8	1	0.0229	0.2867	0.5278	1	late	non-functional
1hel	A	21	R	H	G	3	exposed	14.5794	0.155	0	0	1	2	0	0	1	1	0	0	0	1	-4.5783	-5.24	3.44	0.5468	0.4285	0	0	0	0	6	4	2	0.0268	0.271	0.4667	2	late	non-functional
1hel	A	22	G	H	G	3	exposed	15.2452	0.1628	3	0	3	3	3	0	3	3	0	0	0	0	-3.3404	-5.24	3.86	0.7036	0.2877	0	0	0	0	5	5	0	0.0155	0.2486	0.9	0	late	non-functional
1hel	A	23	Y	E	B	1	exposed	11.9554	0.1705	6	2	4	8	5	0	4	5	1	2	0	3	-19.6543	-13.3	4.49	0.1714	0.2204	4	0.692	3.2	25	10	9	1	0.0337	0.2932	0.5778	1	late	non-functional
1hel	A	24	S	c	c	1	exposed	13.3873	0.1783	8	0	4	9	8	0	4	9	0	0	0	0	-5.331	-5.24	5.33	0.2708	0.2081	4	0.94	4.4	45	10	8	2	0.0208	0.2892	0.5778	2	late	non-functional
1hel	A	25	L	H	H	12	buried	12.0176	0.186	3	3	2	6	2	0	2	2	1	3	0	4	-30.1092	-27.33	6.24	0.0223	0.202	4	0.847	4	69	14	6	8	0.0483	0.3028	0.4176	3	late	non-functional
1hel	A	26	G	H	H	12	buried	11.7512	0.1938	3	0	2	3	3	0	2	3	0	0	0	0	-15.8471	-5.24	7.06	0.0165	0.1786	3	0.607	2.8	39	12	6	6	0.0294	0.281	0.5152	1	late	non-functional
1hel	A	27	N	H	H	12	buried	10.5702	0.2016	6	0	3	7	6	0	3	7	0	0	0	0	-12.1628	-5.24	7.64	0.1039	0.1235	2	0.419	2	40	14	8	6	0.0677	0.3131	0.4066	3	late	non-functional
1hel	A	28	W	H	H	12	buried	6.7201	0.2093	5	3	4	8	5	0	4	5	0	3	0	3	-27.0294	-13.3	7.97	0	0.0673	3	0.496	2.3	89	11	9	2	0.0446	0.3249	0.4727	2	late	non-functional
1hel	A	29	V	H	H	12	buried	9.1458	0.2171	4	0	4	4	4	0	4	4	0	0	0	0	-32.1457	-27.33	8.04	0	0.0295	5	0.984	4.6	46	13	8	5	0.0408	0.3185	0.4103	3	early	non-functional
1hel	A	30	C	H	H	12	buried	9.6377	0.2248	4	0	4	4	4	0	4	4	0	0	0	0	-31.7082	-27.33	7.79	0	0	2	0.367	1.7	98	12	8	4	0.0312	0.3162	0.4697	2	late	non-functional
1hel	A	31	A	H	H	12	buried	6.2528	0.2326	4	1	4	5	4	0	4	4	0	1	0	1	-23.6936	-13.3	7.31	0	0	2	0.414	1.9	54	13	8	5	0.1099	0.3573	0.4231	1	late	non-functional
1hel	A	32	A	H	H	12	buried	6.1041	0.2403	6	0	6	6	4	0	4	4	2	0	2	2	-24.6117	-13.3	6.56	0	0	5	1.191	5.6	68	12	9	3	0.0517	0.3564	0.5152	1	late	non-functional
1hel	A	33	K	H	H	12	exposed	11.0313	0.2481	4	3	4	7	4	2	4	6	0	1	0	1	-2.842	-1.17	5.65	0.262	0	1	0.257	1.2	20	9	9	0	0.0176	0.3108	0.6389	0	late	non-functional
1hel	A	34	F	H	H	12	exposed	11.2039	0.2558	2	3	2	6	2	0	2	2	0	3	0	4	-20.9844	-27.33	4.71	0.2651	0.0295	3	0.741	3.5	29	10	7	3	0.035	0.3079	0.5333	3	late	non-functional
1hel	A	35	E	H	H	12	buried	6.8245	0.2636	3	1	2	5	2	0	2	2	1	1	0	3	-2.5979	-1.17	3.91	0.1342	0.0969	5	1.078	5	77	12	7	5	0.0709	0.3525	0.5	3	late	functional
1hel	A	36	S	H	H	12	buried	8.3869	0.2713	5	0	4	5	5	0	4	5	0	0	0	0	-7.5485	-5.24	3.33	0.0683	0.1909	0	0	0	0	13	8	5	0.044	0.3449	0.5128	1	late	non-functional
1hel	A	37	N	c	T	2	exposed	12.0827	0.2791	2	0	2	2	2	0	2	2	0	0	0	0	-4.1562	-1.17	2.94	0.5011	0.3317	1	0.192	0.9	31	9	7	2	0.0218	0.3162	0.6389	1	late	non-functional
1hel	A	38	F	c	T	2	buried	10.2383	0.2868	4	4	4	8	0	2	0	2	4	2	4	6	-23.5114	-27.33	2.75	0.0631	0.4775	3	0.683	3.2	40	13	6	7	0.061	0.3377	0.4231	4	late	non-functional
1hel	A	39	N	E	B	1	exposed	11.3114	0.2946	6	0	4	6	6	0	4	6	0	0	0	0	-5.789	-5.24	2.72	0.2607	0.601	4	0.855	4	63	11	6	5	0.0292	0.3079	0.5455	3	late	non-functional
1hel	A	40	T	c	T	3	buried	10.1663	0.3023	3	1	2	4	0	0	0	0	3	1	2	4	-12.1942	-13.3	2.81	0.006	0.6716	4	0.731	3.4	83	15	5	10	0.0469	0.3282	0.419	3	late	non-functional
1hel	A	41	Q	c	T	3	exposed	13.7738	0.3101	1	0	1	3	1	0	1	2	0	0	0	1	-1.9384	-5.24	3.03	0.6206	0.695	2	0.313	1.5	18	10	4	6	0.0264	0.3057	0.6	1	late	non-functional
1hel	A	42	A	c	c	3	buried	10.6027	0.3178	4	0	4	4	2	0	2	2	2	0	2	2	-11.8046	-13.3	3.38	0.1434	0.6561	0	0	0	0	11	5	6	0.024	0.3101	0.6	1	late	non-functional
1hel	A	43	T	E	E	3	exposed	12.9554	0.3256	0	1	1	2	0	0	1	1	0	1	0	1	-5.728	-13.3	3.84	0.3956	0.5632	2	0.42	2	35	9	4	5	0.0293	0.286	0.6111	4	late	non-functional
1hel	A	44	N	E	E	3	exposed	12.9058	0.3333	4	0	4	5	0	0	0	0	4	0	4	5	-0.2659	-1.17	4.35	0.4116	0.4663	2	0.399	1.9	36	8	4	4	0.0247	0.2774	0.6429	3	late	non-functional
1hel	A	45	R	E	E	3	exposed	17.8354	0.3411	1	0	0	1	1	0	0	1	0	0	0	0	-0.9181	-5.24	4.81	0.5342	0.4408	1	0.227	1.1	16	8	6	2	0.0271	0.2448	0.6429	2	late	non-functional
1hel	A	46	N	c	c	5	exposed	15.8633	0.3488	5	0	4	6	5	0	4	5	0	0	0	1	0.6682	-1.17	5.12	0.3061	0.4958	1	0.204	1	69	8	7	1	0.0257	0.2439	0.6429	1	late	non-functional
1hel	A	47	T	c	T	5	exposed	20.3442	0.3566	1	0	1	3	1	0	1	3	0	0	0	0	-0.5056	-5.24	5.19	0.9284	0.6306	2	0.33	1.5	19	5	5	0	0.0157	0.2064	0.9	0	late	non-functional
1hel	A	48	D	c	T	5	exposed	19.0424	0.3643	3	0	2	6	3	0	2	5	0	0	0	1	1.1911	-1.17	5.08	0.4483	0.75	2	0.617	2.9	52	4	4	0	0.0155	0.2051	1	0	late	non-functional
1hel	A	49	G	c	c	5	exposed	19.1074	0.3721	2	0	2	2	2	0	2	2	0	0	0	0	-2.5068	-5.24	4.86	0.2872	0.8063	1	0.175	0.8	64	7	6	1	0.0203	0.2267	0.619	1	late	non-functional
1hel	A	50	S	c	c	5	buried	16.0165	0.3798	4	0	3	5	4	0	3	4	0	0	0	1	-2.4185	-5.24	4.63	0.0014	0.75	3	0.639	3	80	12	7	5	0.036	0.2544	0.4091	3	late	non-functional
1hel	A	51	T	E	E	3	buried	13.8105	0.3876	4	1	2	6	1	1	0	2	3	0	2	4	-6.6268	-5.24	4.48	0.024	0.6306	3	0.629	2.9	47	11	5	6	0.0351	0.2786	0.5091	3	late	non-functional
1hel	A	52	D	E	E	3	buried	10.1547	0.3953	5	1	4	7	1	1	0	2	4	0	4	5	1.1981	-1.17	4.4	0.1122	0.4958	2	0.57	2.7	61	12	5	7	0.0529	0.3071	0.5152	4	late	functional
1hel	A	53	Y	E	E	3	buried	10.9301	0.4031	4	2	4	6	4	1	4	5	0	1	0	1	-25.8175	-13.3	4.36	0.0805	0.4408	2	0.645	3	77	17	7	10	0.0997	0.344	0.3824	4	late	non-functional
1hel	A	54	G	c	T	4	buried	6.9236	0.4109	5	0	4	5	3	0	2	3	2	0	2	2	-11.7799	-5.24	4.39	0	0.4958	0	0	0	0	16	6	10	0.054	0.3477	0.45	4	late	non-functional
1hel	A	55	I	c	T	4	buried	5.2455	0.4186	1	2	1	5	1	0	1	1	0	2	0	4	-31.5553	-27.33	4.48	0.0108	0.601	4	0.799	3.7	64	16	4	12	0.0746	0.3686	0.4417	4	late	non-functional
1hel	A	56	L	c	T	4	buried	1.2787	0.4264	2	1	1	3	1	0	1	1	1	1	0	2	-22.6217	-27.33	4.68	0.002	0.6827	4	0.725	3.4	94	11	5	6	0.106	0.3739	0.4545	4	late	non-functional
1hel	A	57	Q	c	T	4	buried	6.678	0.4341	3	2	3	6	3	1	3	5	0	1	0	1	-7.1402	-5.24	4.89	0.0663	0.7123	0	0	0	0	12	7	5	0.0544	0.3333	0.5	2	late	non-functional
1hel	A	58	I	E	E	2	buried	6.4455	0.4419	4	2	4	6	4	1	4	5	0	1	0	1	-37.3747	-27.33	5.06	0.01	0.6683	1	0.3	1.4	88	12	7	5	0.0803	0.3573	0.4091	1	late	non-functional
1hel	A	59	N	E	E	2	buried	11.0776	0.4496	7	0	6	12	7	0	6	10	0	0	0	2	-5.9251	-5.24	5.07	0.1561	0.6194	4	0.801	3.7	73	11	7	4	0.0389	0.3071	0.5273	4	late	non-functional
1hel	A	60	S	c	T	5	buried	13.9645	0.4574	3	0	2	4	0	0	0	0	3	0	2	4	-10.2953	-5.24	4.84	0	0.6194	4	0.858	4	58	16	7	9	0.0643	0.3042	0.4167	4	late	non-functional
1hel	A	61	R	c	T	5	exposed	16.9077	0.4651	4	1	2	8	1	1	0	3	3	0	2	5	-4.0939	-5.24	4.42	0.1925	0.6979	3	0.73	3.4	34	12	5	7	0.031	0.2687	0.5303	2	late	non-functional
1hel	A	62	W	c	T	5	exposed	14.997	0.4729	4	2	3	6	2	2	1	4	2	0	2	2	-11.5997	-13.3	3.97	0.4219	0.7796	2	0.372	1.7	43	9	5	4	0.0171	0.2622	0.7778	4	late	non-functional
1hel	A	63	W	c	T	5	buried	11.0422	0.4806	4	5	4	10	2	2	2	5	2	3	2	5	-25.8018	-27.33	3.6	0.12	0.8358	1	0.212	1	92	15	7	8	0.0962	0.3139	0.4762	6	early	non-functional
1hel	A	64	C	c	c	5	buried	13.0317	0.4884	5	0	4	5	4	0	4	4	1	0	0	1	-36.0953	-27.33	3.41	0	0.8469	3	0.542	2.5	99	17	7	10	0.0288	0.2952	0.4412	1	late	non-functional
1hel	A	65	N	E	B	1	exposed	17.5227	0.4961	5	0	4	5	1	0	0	1	4	0	4	4	-4.1087	-27.33	3.47	0.3871	0.8214	2	0.466	2.2	27	14	7	7	0.0372	0.2676	0.4396	4	late	non-functional
1hel	A	66	D	c	c	13	exposed	17.2844	0.4961	3	0	2	5	3	0	2	5	0	0	0	0	-1.074	-1.17	3.81	0.1941	0.798	3	0.659	3.1	39	9	5	4	0.023	0.2554	0.5	1	late	non-functional
1hel	A	67	G	c	S	13	exposed	21.0657	0.4884	1	0	0	1	1	0	0	1	0	0	0	0	-1.2017	-5.24	4.31	0.6794	0.8214	2	0.354	1.7	48	5	5	0	0.0176	0.2179	0.8	0	late	non-functional
1hel	A	68	R	c	c	13	exposed	19.9881	0.4806	2	0	1	3	2	0	1	3	0	0	0	0	-1.2043	-5.24	4.9	0.4587	0.8765	0	0	0	0	6	5	1	0.018	0.2263	0.6	1	late	non-functional
1hel	A	69	T	c	c	13	buried	19.1841	0.4729	3	0	3	4	3	0	3	4	0	0	0	0	-4.157	-5.24	5.48	0.0529	0.9327	3	0.537	2.5	31	11	7	4	0.0308	0.2457	0.4	2	late	non-functional
1hel	A	70	P	c	T	13	exposed	22.6267	0.4651	1	0	0	1	0	0	0	0	1	0	0	1	-0.5641	-5.24	5.94	0.7422	0.9705	2	0.342	1.6	39	5	5	0	0.0157	0.2118	0.6	0	late	non-functional
1hel	A	71	G	c	T	13	exposed	21.4216	0.4574	0	0	0	0	0	0	0	0	0	0	0	0	-1.3515	-1.17	6.15	0.685	1	0	0	0	0	5	4	1	0.016	0.2172	0.7	1	late	non-functional
1hel	A	72	S	c	c	13	exposed	18.8351	0.4496	4	0	2	4	3	0	2	3	1	0	0	1	-5.7297	-5.24	6.1	0.2351	1	1	0.242	1.1	33	11	5	6	0.0223	0.2596	0.6	6	late	non-functional
1hel	A	73	R	c	c	13	exposed	19.0919	0.4419	2	0	2	2	0	0	0	0	2	0	2	2	-4.7923	-5.24	5.76	0.6329	1	3	0.55	2.6	14	9	4	5	0.0174	0.2529	0.6944	5	late	non-functional
1hel	A	74	N	c	c	13	exposed	16.3754	0.4341	5	0	2	5	5	0	2	5	0	0	0	0	-6.6444	-5.24	5.22	0.2392	1	2	0.446	2.1	75	12	6	6	0.0194	0.2649	0.6364	6	late	non-functional
1hel	A	75	L	c	T	13	exposed	15.307	0.4264	2	1	2	3	0	0	0	0	2	1	2	3	-13.5743	-27.33	4.56	0.4954	1	3	0.613	2.9	19	7	4	3	0.0157	0.2495	0.8095	3	late	non-functional
1hel	A	76	C	c	T	13	exposed	12.8368	0.4186	2	0	2	2	0	0	0	0	2	0	2	2	-25.4205	-27.33	3.9	0.164	0.9705	2	0.366	1.7	99	8	4	4	0.0369	0.2854	0.5714	2	late	non-functional
1hel	A	77	N	c	c	13	exposed	17.0715	0.4109	2	0	2	2	2	0	2	2	0	0	0	0	-4.1497	-5.24	3.29	0.6668	0.9031	1	0.166	0.8	28	8	5	3	0.0171	0.2596	0.75	3	late	non-functional
1hel	A	78	I	c	S	13	buried	13.8609	0.4031	4	1	2	5	2	1	0	3	2	0	2	2	-26.1745	-27.33	2.75	0.1534	0.7796	3	0.768	3.6	39	9	6	3	0.0211	0.2671	0.6111	3	early	non-functional
1hel	A	79	P	E	B	1	exposed	15.5588	0.3953	2	0	2	2	2	0	2	2	0	0	0	0	-4.8567	-5.24	2.31	0.5077	0.601	0	0	0	0	9	6	3	0.0351	0.2835	0.5556	3	late	non-functional
1hel	A	80	C	H	G	5	buried	12.8766	0.3876	5	0	5	5	3	0	3	3	2	0	2	2	-29.243	-27.33	1.97	0.007	0.399	3	0.505	2.4	98	11	6	5	0.0251	0.2986	0.4909	1	late	non-functional
1hel	A	81	S	H	G	5	exposed	14.5389	0.3798	3	0	3	3	3	0	3	3	0	0	0	0	-7.2373	-5.24	1.72	0.5423	0.2204	2	0.361	1.7	42	8	6	2	0.024	0.2886	0.6071	1	late	non-functional
1hel	A	82	A	H	G	5	exposed	12.6818	0.3721	4	0	5	6	4	0	4	5	0	0	1	1	-15.0818	-13.3	1.6	0.2839	0.1264	3	0.626	2.9	30	9	7	2	0.0315	0.3007	0.4722	2	late	non-functional
1hel	A	83	L	H	G	5	buried	9.0219	0.3643	2	1	2	4	2	1	2	3	0	0	0	1	-31.4699	-27.33	1.59	0.018	0.1264	2	0.436	2	77	14	7	7	0.0609	0.344	0.4066	1	late	non-functional
1hel	A	84	L	H	G	5	exposed	11.6828	0.3566	2	0	2	2	2	0	2	2	0	0	0	0	-20.4592	-27.33	1.69	0.2329	0.2204	4	0.976	4.6	73	12	6	6	0.0217	0.3146	0.5152	3	late	non-functional
1hel	A	85	S	c	c	4	exposed	12.5271	0.3488	4	0	2	6	3	0	2	5	1	0	0	1	-8.3926	-5.24	1.86	0.341	0.399	3	0.916	4.3	27	11	7	4	0.0262	0.3071	0.4364	1	late	non-functional
1hel	A	86	S	c	S	4	exposed	13.7929	0.3411	0	0	1	3	0	0	1	2	0	0	0	1	-2.1394	-5.24	2.03	0.462	0.5715	0	0	0	0	6	4	2	0.016	0.2854	0.6	1	late	non-functional
1hel	A	87	D	c	S	4	exposed	13.1946	0.3333	3	0	3	6	3	0	3	6	0	0	0	0	-1.1592	-1.17	2.26	0.4816	0.6827	3	0.574	2.7	63	5	5	0	0.0174	0.2727	0.6	0	late	non-functional
1hel	A	88	I	c	c	4	buried	9.0429	0.3256	4	3	5	10	4	1	5	8	0	2	0	2	-29.2703	-27.33	2.58	0.0399	0.6827	4	0.875	4.1	61	10	8	2	0.0713	0.3299	0.3778	1	late	non-functional
1hel	A	89	T	H	H	12	exposed	11.4037	0.3178	4	0	4	6	4	0	4	6	0	0	0	0	-6.293	-5.24	2.99	0.2886	0.5715	1	0.168	0.8	42	7	6	1	0.0239	0.2979	0.5714	1	late	non-functional
1hel	A	90	A	H	H	12	exposed	9.8071	0.3101	2	0	6	6	2	0	5	5	0	0	1	1	-18.5113	-13.3	3.5	0.2482	0.399	2	0.605	2.8	48	9	7	2	0.0297	0.3193	0.5	2	late	non-functional
1hel	A	91	S	H	H	12	buried	6.1412	0.3023	4	0	4	7	4	0	4	4	0	0	0	3	-15.3626	-5.24	3.98	0.0282	0.2204	4	1.321	6.2	40	13	7	6	0.0633	0.3624	0.3718	4	late	non-functional
1hel	A	92	V	H	H	12	buried	7.3051	0.2946	4	3	4	7	4	1	4	5	0	2	0	2	-23.4418	-27.33	4.26	0.0051	0.0969	4	1.184	5.5	46	11	8	3	0.0925	0.3458	0.4182	3	late	non-functional
1hel	A	93	N	H	H	12	exposed	10.5662	0.2868	4	0	4	4	4	0	4	4	0	0	0	0	-4.4648	-5.24	4.28	0.4184	0.0295	1	0.175	0.8	15	8	8	0	0.0201	0.3116	0.6429	0	late	non-functional
1hel	A	94	C	H	H	12	buried	8.2141	0.2791	4	0	4	4	4	0	4	4	0	0	0	0	-33.3938	-27.33	4.09	0.0162	0	7	1.285	6	98	10	8	2	0.0987	0.3395	0.4444	1	late	non-functional
1hel	A	95	A	H	H	12	buried	6.2842	0.2713	4	2	4	6	4	0	4	4	0	2	0	2	-19.1557	-13.3	3.83	0	0	2	0.353	1.6	80	10	8	2	0.0673	0.3505	0.4667	2	late	non-functional
1hel	A	96	K	H	H	12	exposed	9.9955	0.2636	3	3	2	7	2	0	2	3	1	3	0	4	-3.349	-1.17	3.59	0.1805	0	0	0	0	0	10	8	2	0.0678	0.3299	0.4444	2	early	non-functional
1hel	A	97	K	H	H	12	exposed	12.3236	0.2558	4	0	4	5	4	0	4	5	0	0	0	0	-3.1152	-1.17	3.44	0.5774	0	1	0.175	0.8	44	9	8	1	0.0391	0.3028	0.5278	1	late	non-functional
1hel	A	98	I	H	H	12	buried	8.7114	0.2481	4	3	4	7	4	0	4	4	0	3	0	3	-23.5534	-27.33	3.39	0.0378	0.0295	3	0.703	3.3	65	9	7	2	0.0414	0.305	0.5556	2	late	non-functional
1hel	A	99	V	H	H	12	buried	10.0123	0.2403	2	2	2	5	2	0	2	2	0	2	0	3	-22.6246	-27.33	3.38	0.0286	0.0969	2	0.46	2.1	47	12	9	3	0.0636	0.3042	0.4394	1	early	non-functional
1hel	A	100	S	H	H	12	exposed	13.5082	0.2326	4	0	4	6	4	0	4	6	0	0	0	0	-3.4281	-5.24	3.41	0.2806	0.2204	0	0	0	0	9	8	1	0.0254	0.2722	0.5556	1	late	non-functional
1hel	A	101	D	c	T	3	exposed	14.3496	0.2248	4	0	4	4	4	0	4	4	0	0	0	0	-0.6392	-1.17	3.45	0.531	0.3694	2	0.329	1.5	30	7	7	0	0.0202	0.2481	0.7619	0	late	functional
1hel	A	102	G	c	S	3	exposed	15.7914	0.2171	5	0	4	5	5	0	4	5	0	0	0	0	-2.892	-5.24	3.43	0.624	0.5042	2	0.422	2	27	5	5	0	0.0155	0.2363	1	0	late	non-functional
1hel	A	103	N	c	S	3	exposed	14.828	0.2093	6	0	4	6	6	0	4	6	0	0	0	0	-0.1757	-1.17	3.3	0.6214	0.5592	2	0.498	2.3	34	8	8	0	0.0218	0.252	0.6429	0	late	non-functional
1hel	A	104	G	H	G	4	buried	11.5313	0.2016	4	0	4	4	4	0	4	4	0	0	0	0	-7.7918	-5.24	3.04	0.1082	0.5042	1	0.217	1	89	9	8	1	0.0185	0.259	0.6111	1	late	non-functional
1hel	A	105	M	H	G	4	buried	8.7808	0.1938	3	1	2	4	2	0	2	2	1	1	0	2	-24.211	-27.33	2.68	0	0.399	4	0.927	4.3	26	8	5	3	0.0379	0.2792	0.6071	1	late	non-functional
1hel	A	106	N	H	G	4	exposed	12.5464	0.186	5	0	2	5	3	0	2	3	2	0	0	2	-3.6186	-5.24	2.31	0.2479	0.2877	2	0.343	1.6	17	8	7	1	0.02	0.2638	0.6429	1	late	non-functional
1hel	A	107	A	H	G	4	exposed	9.4865	0.1783	4	0	4	4	4	0	4	4	0	0	0	0	-13.687	-13.3	1.99	0.4823	0.2204	4	0.747	3.5	63	9	7	2	0.0305	0.2722	0.5278	2	late	non-functional
1hel	A	108	W	c	S	1	buried	5.7032	0.1705	7	3	6	10	6	1	6	7	1	2	0	3	-21.6561	-27.33	1.78	0.0382	0.2081	1	0.208	1	93	8	7	1	0.0296	0.2841	0.6429	1	late	non-functional
1hel	A	109	V	H	H	6	exposed	11.1864	0.1628	4	0	4	4	4	0	4	4	0	0	0	0	-9.5405	-27.33	1.7	0.4857	0.202	1	0.271	1.3	28	7	7	0	0.0185	0.2617	0.7143	0	late	non-functional
1hel	A	110	A	H	H	6	buried	10.1712	0.155	3	1	2	4	2	0	2	2	1	1	0	2	-14.9623	-13.3	1.74	0.1076	0.1786	2	0.353	1.6	38	10	7	3	0.0309	0.3007	0.5556	3	late	non-functional
1hel	A	111	W	H	H	6	buried	10.3758	0.1473	6	6	6	12	6	3	6	9	0	3	0	3	-28.9279	-27.33	1.89	0.0545	0.1235	4	0.843	3.9	74	15	9	6	0.0655	0.3209	0.4	3	late	non-functional
1hel	A	112	R	H	H	6	exposed	13.7057	0.1395	4	0	2	5	2	0	2	3	2	0	0	2	-7.569	-5.24	2.12	0.4219	0.0969	3	0.562	2.6	26	11	9	2	0.0246	0.2693	0.5455	2	late	non-functional
1hel	A	113	N	H	H	6	exposed	14.9214	0.1318	2	0	2	3	2	0	2	3	0	0	0	0	-2.3893	-5.24	2.44	0.5806	0.1264	2	0.375	1.7	20	7	7	0	0.0155	0.2529	0.8095	0	late	non-functional
1hel	A	114	R	H	H	6	exposed	13.8228	0.124	2	1	2	5	2	0	2	2	0	1	0	3	-7.0056	-27.33	2.81	0.4993	0.2204	2	0.52	2.4	38	8	7	1	0.0236	0.2611	0.6429	1	late	non-functional
1hel	A	115	C	c	T	5	buried	12.6414	0.1163	4	0	4	4	4	0	4	4	0	0	0	0	-29.645	-27.33	3.17	0	0.399	1	0.209	1	90	12	9	3	0.0428	0.2952	0.4697	3	late	non-functional
1hel	A	116	K	c	T	5	exposed	15.1936	0.1085	2	2	2	4	2	2	2	4	0	0	0	0	-0.1034	-1.17	3.44	0.4344	0.601	0	0	0	0	9	8	1	0.0263	0.2727	0.5556	1	late	non-functional
1hel	A	117	G	c	T	5	exposed	18.0308	0.1008	0	0	1	1	0	0	1	1	0	0	0	0	-2.9651	-5.24	3.53	0.872	0.75	3	0.706	3.3	43	5	5	0	0.0184	0.2389	0.8	0	late	non-functional
1hel	A	118	T	c	S	5	exposed	17.1516	0.093	4	0	5	5	4	0	5	5	0	0	0	0	-6.5132	-5.24	3.44	0.4271	0.8063	1	0.22	1	23	6	6	0	0.0179	0.2429	0.6667	0	late	non-functional
1hel	A	119	D	c	c	5	exposed	19.0878	0.0853	3	0	2	5	3	0	2	5	0	0	0	0	-0.5713	-1.17	3.2	0.5421	0.75	4	0.768	3.6	44	5	5	0	0.0172	0.2205	0.6	0	late	non-functional
1hel	A	120	V	H	G	5	buried	14.8316	0.0775	4	0	4	5	4	0	4	5	0	0	0	0	-21.8521	-27.33	2.92	0.1092	0.601	1	0.199	0.9	57	12	9	3	0.0368	0.2682	0.4394	3	late	non-functional
1hel	A	121	Q	H	G	5	exposed	18.487	0.0698	3	0	2	4	3	0	2	4	0	0	0	0	-4.4672	-5.24	2.71	0.6312	0.399	1	0.195	0.9	35	9	6	3	0.0328	0.2665	0.5833	3	late	non-functional
1hel	A	122	A	H	G	5	exposed	17.7099	0.062	4	0	4	4	4	0	4	4	0	0	0	0	-9.0657	-13.3	2.66	0.284	0.25	0	0	0	0	7	6	1	0.0166	0.2316	0.7143	1	late	non-functional
1hel	A	123	W	H	G	5	exposed	13.8424	0.0543	3	2	2	6	2	0	2	2	1	2	0	4	-22.856	-27.33	2.81	0.2089	0.1937	1	0.178	0.8	33	10	5	5	0.026	0.2699	0.5556	1	late	non-functional
1hel	A	124	I	H	G	5	exposed	16.2208	0.0465	4	1	4	5	4	0	4	4	0	1	0	1	-29.3204	-27.33	3.17	0.2016	0.25	1	0.169	0.8	26	13	7	6	0.0403	0.281	0.4103	3	early	non-functional
1hel	A	125	R	c	T	5	exposed	20.8448	0.0388	2	0	2	2	2	0	2	2	0	0	0	0	-5.6221	-5.24	3.79	0.6486	0.399	3	0.658	3.1	14	6	6	0	0.0178	0.2267	0.6	0	late	non-functional
1hel	A	126	G	c	T	5	exposed	21.4975	0.031	0	0	0	0	0	0	0	0	0	0	0	0	-5.5346	-5.24	4.47	0.7989	0.601	4	0.742	3.5	51	5	4	1	0.0173	0.2247	0.7	1	late	non-functional
1hel	A	127	C	c	c	5	buried	19.3721	0.0233	4	0	4	4	4	0	4	4	0	0	0	0	-19.9554	-27.33	4.77	0.1462	0.7143	0	0	0	0	7	5	2	0.0207	0.2411	0.5238	2	late	non-functional
1hel	A	128	R	c	c	5	exposed	22.9349	0.0155	0	0	0	0	0	0	0	0	0	0	0	0	-5.7542	-5.24	5.19	0.8814	0.8333	0	0	0	0	5	3	2	0.0178	0.2263	0.6	2	late	non-functional
1hel	A	129	L	c	c	5	exposed	19.0954	0.0078	2	2	2	4	2	0	2	2	0	2	0	2	-18.7801	-27.33	5.71	0.4709	1	0	0	0	0	4	2	2	0.0167	0.2341	0.6667	2	late	non-functional
1rg8	A	-3	H	c	c	15	exposed	19.553	0	0	0	0	0	0	0	0	0	0	0	0	0	-4.7852	-1.17	8.71	1.0669	1	0	0	0	0	3	3	0	0.0142	0.2111	1	0	late	non-functional
1rg8	A	-2	H	c	c	15	exposed	17.9777	0.0071	0	0	0	0	0	0	0	0	0	0	0	0	-4.675	-5.24	8.42	0.6122	1	0	0	0	0	5	3	2	0.0234	0.2406	0.5	2	late	non-functional
1rg8	A	-1	H	c	S	15	buried	14.9651	0.0142	1	0	0	1	0	0	0	0	1	0	0	1	-12.5142	-5.24	8.23	0.1099	1	0	0	0	0	5	4	1	0.0176	0.2465	0.5	1	late	non-functional
1rg8	A	0	H	c	c	15	exposed	15.5855	0.0213	7	0	0	8	3	0	0	3	4	0	0	5	-4.7846	-5.24	8.11	0.2706	1	0	0	0	0	6	5	1	0.027	0.2482	0.4667	1	late	non-functional
1rg8	A	1	F	c	c	15	exposed	17.0372	0.0284	0	2	0	2	0	1	0	1	0	1	0	1	-12.7414	-27.33	7.74	0.4898	1	0	0	0	0	6	4	2	0.0214	0.2616	0.5333	1	late	non-functional
1rg8	A	2	N	c	c	15	exposed	16.7394	0.0355	5	0	2	5	3	0	0	3	2	0	2	2	-4.1175	-27.33	7.43	0.4814	1	0	0	0	0	7	4	3	0.0186	0.2611	0.5714	3	late	non-functional
1rg8	A	3	L	c	c	15	exposed	15.1018	0.0426	0	3	0	3	0	2	0	2	0	1	0	1	-17.0495	-27.33	7.31	0.3448	1	0	0	0	0	8	4	4	0.0244	0.2665	0.5357	1	late	non-functional
1rg8	A	4	P	c	c	15	buried	12.8845	0.0496	0	2	0	2	0	1	0	1	0	1	0	1	-2.1674	-5.24	7.29	0.147	1	0	0	0	0	10	4	6	0.0388	0.2878	0.4222	3	late	non-functional
1rg8	A	5	P	c	S	15	exposed	16.2988	0.0567	0	0	0	0	0	0	0	0	0	0	0	0	-2.9188	-5.24	7.26	0.8272	1	0	0	0	0	4	4	0	0.0203	0.2386	0.5	0	late	non-functional
1rg8	A	6	G	c	c	15	exposed	15.0048	0.0638	0	0	0	0	0	0	0	0	0	0	0	0	-1.7483	-1.17	7.07	0.5825	1	0	0	0	0	4	4	0	0.0203	0.2573	0.5	0	late	non-functional
1rg8	A	7	N	c	c	15	exposed	15.8176	0.0709	4	0	0	5	4	0	0	5	0	0	0	0	-0.5721	-1.17	6.61	0.4281	1	0	0	0	0	5	5	0	0.0194	0.2378	0.5	0	late	non-functional
1rg8	A	8	Y	c	S	15	exposed	13.0589	0.078	1	3	1	5	0	0	1	1	1	3	0	4	-13.103	-13.3	5.87	0.2707	1	0	0	0	0	9	5	4	0.0374	0.2792	0.3889	4	late	non-functional
1rg8	A	9	K	c	S	15	exposed	18.7243	0.0851	3	0	2	4	3	0	2	4	0	0	0	0	0.8944	-1.17	4.94	0.7363	0.9705	0	0	0	0	4	4	0	0.0143	0.2461	0.8333	0	late	non-functional
1rg8	A	10	K	c	S	15	exposed	17.4228	0.0922	1	1	1	2	1	1	1	2	0	0	0	0	1.5641	-1.17	3.95	0.6177	0.9031	3	0.429	2.4	54	7	5	2	0.0222	0.2686	0.5238	1	late	non-functional
1rg8	A	11	P	c	c	15	exposed	14.6374	0.0993	1	3	2	5	1	1	1	2	0	2	1	3	-1.7027	-1.17	3.02	0.273	0.7796	0	0	0	0	12	5	7	0.044	0.3032	0.4394	4	late	non-functional
1rg8	A	12	K	E	E	5	exposed	11.5978	0.1064	6	0	4	7	3	0	1	4	3	0	3	3	-1.987	-1.17	2.26	0.1621	0.601	2	0.291	1.6	36	12	4	8	0.0392	0.3126	0.4697	4	early	non-functional
1rg8	A	13	L	E	E	5	buried	11.5827	0.1135	2	2	2	4	0	0	0	0	2	2	2	4	-29.8918	-27.33	1.73	0.0081	0.399	4	0.642	3.6	29	14	4	10	0.0594	0.3318	0.4286	2	early	non-functional
1rg8	A	14	L	E	E	5	buried	6.7402	0.1206	2	2	3	5	0	0	0	0	2	2	3	5	-36.1072	-27.33	1.44	0.0059	0.25	2	0.312	1.7	83	12	4	8	0.0509	0.3431	0.4848	2	early	non-functional
1rg8	A	15	Y	E	E	5	exposed	12.2937	0.1277	4	1	4	5	0	0	0	0	4	1	4	5	-24.1509	-27.33	1.33	0.2591	0.1937	1	0.316	1.8	68	12	5	7	0.0309	0.3256	0.5152	3	early	non-functional
1rg8	A	16	C	E	E	5	buried	10.3999	0.1348	8	0	8	8	8	0	8	8	0	0	0	0	-33.1346	-27.33	1.33	0	0.25	1	0.17	0.9	43	16	7	9	0.0755	0.3473	0.4083	2	early	non-functional
1rg8	A	17	S	c	T	4	exposed	13.5104	0.1418	3	0	3	4	1	0	1	1	2	0	2	3	-9.9206	-13.3	1.39	0.3167	0.399	0	0	0	0	11	6	5	0.0198	0.3026	0.5091	5	late	non-functional
1rg8	A	18	N	c	T	4	buried	14.195	0.1489	2	0	1	4	1	0	1	1	1	0	0	3	-3.8484	-27.33	1.45	0.154	0.5715	0	0	0	0	11	5	6	0.0233	0.3045	0.5455	3	late	functional
1rg8	A	19	G	c	T	4	buried	15.351	0.156	4	0	2	4	2	0	2	2	2	0	0	2	-4.9935	-5.24	1.48	0.1511	0.6827	0	0	0	0	10	5	5	0.0174	0.2848	0.6	5	late	non-functional
1rg8	A	20	G	c	T	4	buried	14.6163	0.1631	2	0	2	2	2	0	2	2	0	0	0	0	-8.0476	-5.24	1.47	0.1477	0.6827	0	0	0	0	9	7	2	0.0198	0.2809	0.5556	1	late	non-functional
1rg8	A	21	H	E	E	5	buried	13.132	0.1702	5	0	4	6	4	0	4	4	1	0	0	2	-16.7784	-13.3	1.45	0.0609	0.5715	3	0.488	2.7	36	13	7	6	0.0232	0.3092	0.4744	1	late	non-functional
1rg8	A	22	F	E	E	5	buried	12.1419	0.1773	4	5	4	9	0	0	0	0	4	5	4	9	-32.7424	-27.33	1.44	0.059	0.399	8	1.515	8.4	45	14	4	10	0.0472	0.3169	0.4066	4	late	non-functional
1rg8	A	23	L	E	E	5	buried	6.7507	0.1844	2	2	3	5	0	0	0	0	2	2	3	5	-42.0695	-27.33	1.47	0	0.25	3	0.63	3.5	77	14	4	10	0.0578	0.3481	0.4176	4	late	non-functional
1rg8	A	24	R	E	E	5	exposed	12.4959	0.1915	4	1	4	8	0	0	0	0	4	1	4	8	-10.912	-5.24	1.57	0.1723	0.1937	5	1.125	6.3	46	11	4	7	0.0354	0.3079	0.4545	4	early	non-functional
1rg8	A	25	I	E	E	5	buried	10.3454	0.1986	2	0	2	2	0	0	0	0	2	0	2	2	-29.5338	-27.33	1.74	0	0.25	7	1.308	7.3	52	15	6	9	0.068	0.3373	0.381	2	late	non-functional
1rg8	A	26	L	c	c	5	exposed	14.7137	0.2057	5	0	4	5	4	0	4	4	1	0	0	1	-16.4117	-27.33	1.97	0.2155	0.399	4	0.636	3.5	28	9	7	2	0.0178	0.2826	0.6111	1	early	non-functional
1rg8	A	27	P	c	T	5	exposed	17.3563	0.2128	0	0	0	0	0	0	0	0	0	0	0	0	-1.4955	-5.24	2.21	0.4955	0.601	0	0	0	0	7	5	2	0.0169	0.2727	0.5714	1	late	non-functional
1rg8	A	28	D	c	T	5	exposed	17.7118	0.2199	2	0	1	3	2	0	1	3	0	0	0	0	-0.4094	-1.17	2.42	0.6314	0.75	2	0.365	2	59	5	4	1	0.0142	0.2578	0.9	1	late	non-functional
1rg8	A	29	G	c	S	5	buried	14.1718	0.227	4	0	4	4	2	0	2	2	2	0	2	2	-6.8471	-1.17	2.55	0.1397	0.8063	3	0.56	3.1	82	10	6	4	0.0181	0.2907	0.5778	1	late	non-functional
1rg8	A	30	T	c	c	5	exposed	13.9792	0.234	4	0	3	5	4	0	3	5	0	0	0	0	-6.7777	-5.24	2.6	0.3783	0.75	3	0.593	3.3	24	10	7	3	0.0259	0.3079	0.5778	3	late	non-functional
1rg8	A	31	V	E	E	4	buried	9.8982	0.2411	0	3	2	5	0	0	0	0	0	3	2	5	-25.7517	-27.33	2.64	0.0612	0.601	5	0.852	4.7	54	12	5	7	0.0372	0.3249	0.4697	3	early	non-functional
1rg8	A	32	D	E	E	4	buried	11.7935	0.2482	4	0	4	5	0	0	0	0	4	0	4	5	-3.5046	-1.17	2.74	0.1592	0.4285	5	1.209	6.7	30	11	4	7	0.0345	0.3264	0.4909	3	late	non-functional
1rg8	A	33	G	E	E	4	buried	12.3242	0.2553	2	0	2	2	0	0	0	0	2	0	2	2	-8.7257	-5.24	2.96	0.1079	0.3173	6	1.122	6.2	75	12	4	8	0.022	0.3147	0.5	4	late	non-functional
1rg8	A	34	T	E	E	4	buried	14.415	0.2624	6	0	5	7	2	0	1	3	4	0	4	4	-5.8334	-5.24	3.3	0.1002	0.3173	3	0.537	3	46	11	6	5	0.0253	0.2809	0.4545	4	late	non-functional
1rg8	A	35	R	c	c	9	exposed	17.3516	0.2695	4	0	2	5	2	0	2	3	2	0	0	2	-3.3009	-5.24	3.79	0.5864	0.4285	5	0.746	4.2	25	7	4	3	0.0146	0.266	0.619	3	late	non-functional
1rg8	A	36	D	c	c	9	exposed	18.4439	0.2766	5	0	3	5	5	0	3	5	0	0	0	0	-0.8914	-1.17	4.27	0.3784	0.601	0	0	0	0	6	5	1	0.0199	0.2491	0.6667	1	late	non-functional
1rg8	A	37	R	c	T	9	exposed	17.3656	0.2837	4	1	2	6	2	0	2	2	2	1	0	4	-4.7326	-5.24	4.64	0.4656	0.7796	3	0.535	3	23	7	6	1	0.0156	0.2676	0.5714	1	late	non-functional
1rg8	A	38	S	c	T	9	exposed	19.9729	0.2908	1	0	0	1	1	0	0	1	0	0	0	0	-0.0681	-5.24	4.73	0.5787	0.9031	3	0.544	3	23	4	4	0	0.0146	0.2207	0.6667	0	late	non-functional
1rg8	A	39	D	c	c	9	buried	16.6263	0.2979	5	0	3	9	5	0	3	7	0	0	0	2	-0.7679	-1.17	4.49	0.1006	0.9705	0	0	0	0	7	7	0	0.0225	0.2621	0.4762	0	early	non-functional
1rg8	A	40	Q	c	T	9	exposed	18.3091	0.305	1	0	1	3	1	0	1	3	0	0	0	0	-1.2346	-1.17	3.94	0.5397	1	3	0.477	2.7	18	6	5	1	0.0203	0.2601	0.5333	1	late	non-functional
1rg8	A	41	H	c	T	9	exposed	15.1007	0.3121	5	0	4	7	3	0	2	5	2	0	2	2	-11.3092	-13.3	3.24	0.1808	0.9705	7	1.157	6.4	37	13	5	8	0.0366	0.2944	0.3846	4	late	non-functional
1rg8	A	42	I	c	c	9	buried	12.2467	0.3191	3	3	2	6	3	0	2	3	0	3	0	3	-28.3637	-27.33	2.6	0	0.9031	4	0.606	3.4	45	13	6	7	0.0381	0.3264	0.3718	2	late	non-functional
1rg8	A	43	Q	c	c	9	buried	13.6215	0.3262	6	0	4	6	4	0	2	4	2	0	2	2	-5.1852	-5.24	2.15	0.1582	0.7796	3	0.447	2.5	29	13	5	8	0.0376	0.3092	0.4231	3	early	non-functional
1rg8	A	44	L	E	E	7	buried	9.0544	0.3333	5	2	5	7	2	0	2	2	3	2	3	5	-33.325	-27.33	1.92	0	0.601	2	0.418	2.3	62	13	5	8	0.0431	0.3333	0.4615	4	early	non-functional
1rg8	A	45	Q	E	E	7	exposed	12.1662	0.3404	6	1	4	7	1	0	0	1	5	1	4	6	-4.6964	-5.24	1.92	0.2127	0.399	2	0.496	2.8	44	12	4	8	0.0355	0.3099	0.4697	4	early	non-functional
1rg8	A	46	L	E	E	7	buried	9.1109	0.3475	3	3	2	6	3	0	2	3	0	3	0	3	-22.105	-27.33	2.04	0.0477	0.2204	1	0.142	0.8	36	11	4	7	0.0395	0.3154	0.4727	3	late	non-functional
1rg8	A	47	S	E	E	7	exposed	11.8792	0.3546	4	0	4	4	0	0	0	0	4	0	4	4	-6.2623	-13.3	2.27	0.278	0.0969	5	0.781	4.3	22	8	4	4	0.0185	0.2919	0.6071	1	early	non-functional
1rg8	A	48	A	E	E	7	exposed	13.9105	0.3617	0	1	0	1	0	0	0	0	0	1	0	1	-11.2313	-13.3	2.52	0.4215	0.0591	1	0.202	1.1	27	10	7	3	0.036	0.2956	0.5333	1	late	non-functional
1rg8	A	49	E	E	E	7	exposed	15.0544	0.3688	3	1	2	4	2	0	2	2	1	1	0	2	-0.8061	-1.17	2.7	0.4508	0.0969	2	0.281	1.6	52	7	6	1	0.015	0.2749	0.7143	1	late	non-functional
1rg8	A	50	S	E	E	7	exposed	15.7872	0.3759	4	0	4	5	4	0	4	5	0	0	0	0	-2.1335	-5.24	2.75	0.4056	0.1909	0	0	0	0	6	6	0	0.0145	0.2578	0.8667	0	late	non-functional
1rg8	A	51	V	c	T	2	exposed	16.4103	0.383	0	2	0	2	0	0	0	0	0	2	0	2	-8.4409	-27.33	2.61	0.6682	0.3021	2	0.39	2.2	28	5	5	0	0.0143	0.2554	0.9	0	late	non-functional
1rg8	A	52	G	c	T	2	buried	12.3314	0.3901	2	0	2	2	0	0	0	0	2	0	2	2	-6.5563	-5.24	2.32	0.069	0.3806	0	0	0	0	10	5	5	0.0359	0.2913	0.4444	2	late	non-functional
1rg8	A	53	E	E	E	6	buried	12.5273	0.3972	6	1	6	9	6	0	6	7	0	1	0	2	-1.3347	-1.17	1.94	0.1055	0.3806	3	0.433	2.4	40	12	7	5	0.0396	0.3119	0.4848	4	late	non-functional
1rg8	A	54	V	E	E	6	buried	8.4783	0.4043	4	2	4	6	0	0	0	0	4	2	4	6	-25.799	-27.33	1.64	0	0.3021	3	0.59	3.3	76	13	6	7	0.0459	0.3249	0.4359	3	early	non-functional
1rg8	A	55	Y	E	E	6	buried	10.9122	0.4113	5	3	4	8	0	0	0	0	5	3	4	8	-24.5471	-27.33	1.5	0.1304	0.1909	3	0.458	2.6	27	13	4	9	0.0511	0.3341	0.4103	4	early	non-functional
1rg8	A	56	I	E	E	6	buried	5.858	0.4184	2	3	3	6	0	0	0	0	2	3	3	6	-32.2325	-27.33	1.62	0.0013	0.1264	6	0.958	5.3	74	11	4	7	0.0471	0.3447	0.4909	4	late	non-functional
1rg8	A	57	K	E	E	6	exposed	12.0763	0.4255	4	2	4	6	0	0	0	0	4	2	4	6	-3.0754	-1.17	2.01	0.3171	0.1264	8	1.379	7.7	34	11	5	6	0.0258	0.319	0.5273	3	late	non-functional
1rg8	A	58	S	E	E	6	buried	12.239	0.4326	7	0	5	7	7	0	5	7	0	0	0	0	-8.33	-5.24	2.57	0.0022	0.2204	1	0.198	1.1	68	15	7	8	0.0483	0.3325	0.419	1	early	non-functional
1rg8	A	59	T	c	T	5	exposed	14.8009	0.4397	2	1	2	3	0	0	0	0	2	1	2	3	-2.8132	-5.24	3.2	0.374	0.399	4	0.704	3.9	55	11	6	5	0.022	0.2919	0.5273	1	late	non-functional
1rg8	A	60	E	c	T	5	exposed	17.6703	0.4468	1	0	0	1	1	0	0	1	0	0	0	0	2.4754	-1.17	3.71	0.4413	0.601	1	0.23	1.3	25	7	4	3	0.017	0.2691	0.6667	3	late	non-functional
1rg8	A	61	T	c	T	5	exposed	15.9666	0.4539	4	0	2	4	4	0	2	4	0	0	0	0	-3.8694	-5.24	3.95	0.2792	0.75	2	0.273	1.5	55	7	5	2	0.0155	0.2631	0.619	1	late	non-functional
1rg8	A	62	G	c	c	5	exposed	14.8104	0.461	2	0	2	2	2	0	2	2	0	0	0	0	-2.026	-5.24	3.87	0.2934	0.8063	1	0.264	1.5	44	8	7	1	0.0206	0.2759	0.6071	1	late	non-functional
1rg8	A	63	Q	c	c	5	buried	13.1449	0.4681	5	0	3	8	4	0	3	4	1	0	0	4	-4.2191	-1.17	3.49	0.0084	0.75	1	0.136	0.8	30	13	6	7	0.0324	0.3045	0.4231	2	late	non-functional
1rg8	A	64	Y	E	E	4	buried	11.7479	0.4752	4	4	4	8	0	0	0	0	4	4	4	8	-24.0422	-13.3	2.9	0.1107	0.601	4	0.743	4.1	68	14	4	10	0.0425	0.3212	0.4286	4	late	non-functional
1rg8	A	65	L	E	E	4	buried	6.0576	0.4823	2	3	3	6	0	0	0	0	2	3	3	6	-43.9051	-27.33	2.28	0	0.4285	5	1.02	5.7	61	14	4	10	0.0679	0.3516	0.4286	1	early	non-functional
1rg8	A	66	A	E	E	4	buried	8.5889	0.4894	4	1	4	5	0	0	0	0	4	1	4	5	-15.4916	-13.3	1.78	0	0.3173	4	0.843	4.7	51	11	4	7	0.0298	0.3205	0.4909	4	early	non-functional
1rg8	A	67	M	E	E	4	buried	9.2551	0.4965	2	1	2	3	0	0	0	0	2	1	2	3	-28.1877	-27.33	1.51	0.001	0.3173	7	1.114	6.2	79	13	7	6	0.055	0.3349	0.4103	2	late	non-functional
1rg8	A	68	D	c	c	5	exposed	13.5366	0.4965	6	1	4	7	6	0	4	6	0	1	0	1	-2.5419	-1.17	1.41	0.1983	0.4285	4	0.767	4.3	54	9	7	2	0.0173	0.2956	0.5833	1	late	non-functional
1rg8	A	69	T	c	T	5	exposed	16.7193	0.4894	1	0	0	4	0	0	0	0	1	0	0	4	-0.2247	-13.3	1.42	0.475	0.601	3	0.504	2.8	23	5	5	0	0.0142	0.264	1	0	early	non-functional
1rg8	A	70	D	c	T	5	buried	16.9737	0.4823	2	0	0	2	1	0	0	1	1	0	0	1	-0.0811	-1.17	1.45	0.1089	0.75	2	0.414	2.3	29	7	5	2	0.0152	0.282	0.7619	2	late	non-functional
1rg8	A	71	G	c	S	5	buried	12.2672	0.4752	4	0	5	5	2	0	3	3	2	0	2	2	-7.9555	-1.17	1.44	0	0.8063	4	0.702	3.9	94	10	6	4	0.0256	0.3	0.5333	1	late	non-functional
1rg8	A	72	L	c	c	5	buried	12.7526	0.4681	3	1	2	4	3	0	2	3	0	1	0	1	-19.0815	-27.33	1.48	0.1576	0.75	1	0.176	1	25	10	7	3	0.0236	0.3032	0.5556	3	early	non-functional
1rg8	A	73	L	E	E	4	buried	8.2395	0.461	0	2	3	5	0	0	1	1	0	2	2	4	-27.8927	-27.33	1.63	0.065	0.601	4	0.765	4.3	75	13	5	8	0.0735	0.3552	0.359	2	late	non-functional
1rg8	A	74	Y	E	E	4	exposed	11.7053	0.4539	4	2	4	6	0	0	0	0	4	2	4	6	-18.2984	-27.33	1.95	0.2359	0.4285	3	0.457	2.5	60	12	4	8	0.0271	0.3271	0.4848	3	late	non-functional
1rg8	A	75	G	E	E	4	buried	12.2429	0.4468	2	0	2	2	0	0	0	0	2	0	2	2	-10.7568	-5.24	2.4	0.1248	0.3173	2	0.283	1.6	64	14	4	10	0.0321	0.3227	0.4505	5	late	non-functional
1rg8	A	76	S	E	E	4	buried	13.3837	0.4397	6	0	4	10	2	0	0	6	4	0	4	4	-7.9914	-5.24	2.86	0.0603	0.3173	3	0.621	3.5	55	11	5	6	0.0221	0.2981	0.5091	1	late	non-functional
1rg8	A	77	Q	c	S	4	exposed	17.1834	0.4326	0	0	0	4	0	0	0	1	0	0	0	3	-1.5665	-5.24	3.24	0.6691	0.4285	5	0.794	4.4	17	7	4	3	0.0163	0.2743	0.6667	3	late	non-functional
1rg8	A	78	T	c	S	4	exposed	16.7417	0.4255	2	0	0	3	2	0	0	3	0	0	0	0	-2.5063	-5.24	3.44	0.5349	0.5715	2	0.366	2	12	6	4	2	0.0169	0.265	0.6667	2	late	non-functional
1rg8	A	79	P	c	c	4	exposed	15.4309	0.4184	0	1	0	2	0	0	0	1	0	1	0	1	-4.0064	-1.17	3.42	0.4386	0.6827	2	0.305	1.7	33	8	7	1	0.0208	0.2798	0.5357	1	late	non-functional
1rg8	A	80	N	c	c	4	exposed	14.3059	0.4113	3	0	2	6	3	0	2	6	0	0	0	0	-2.1857	-1.17	3.22	0.3177	0.6827	1	0.134	0.7	30	6	6	0	0.0196	0.2738	0.6667	0	late	non-functional
1rg8	A	81	E	H	G	3	exposed	15.2461	0.4043	2	0	2	2	2	0	2	2	0	0	0	0	1.4786	-1.17	2.89	0.4621	0.601	4	0.871	4.8	23	7	5	2	0.0179	0.277	0.6667	2	late	non-functional
1rg8	A	82	E	H	G	3	exposed	12.4973	0.3972	4	0	2	5	1	0	0	1	3	0	2	4	0.9932	-1.17	2.54	0.1713	0.4663	3	0.578	3.2	53	11	5	6	0.0296	0.3085	0.4545	3	early	non-functional
1rg8	A	83	C	H	G	3	buried	9.7628	0.3901	2	0	2	2	2	0	2	2	0	0	0	0	-26.2928	-27.33	2.27	0.0023	0.3439	2	0.501	2.8	94	14	6	8	0.0546	0.3481	0.3736	2	late	non-functional
1rg8	A	84	L	c	c	1	buried	10.4655	0.383	4	2	4	6	2	0	2	2	2	2	2	4	-21.76	-27.33	2.19	0.1452	0.2754	2	0.3	1.7	24	13	6	7	0.0425	0.3318	0.4231	3	late	non-functional
1rg8	A	85	F	E	E	6	buried	5.8239	0.3759	4	1	4	5	0	0	0	0	4	1	4	5	-34.4847	-27.33	2.3	0	0.2316	2	0.36	2	90	11	4	7	0.04	0.3373	0.5273	3	early	non-functional
1rg8	A	86	L	E	E	6	buried	9.6367	0.3688	4	0	4	4	0	0	0	0	4	0	4	4	-23.6256	-27.33	2.55	0.1171	0.1786	5	0.818	4.6	30	12	4	8	0.0407	0.3373	0.5	3	late	non-functional
1rg8	A	87	E	E	E	6	buried	8.6159	0.3617	3	3	2	7	1	0	0	1	2	3	2	6	-2.4882	-1.17	2.86	0.0401	0.1235	1	0.209	1.2	84	13	4	9	0.056	0.3349	0.4359	2	early	non-functional
1rg8	A	88	R	E	E	6	buried	11.2857	0.3546	9	0	4	10	1	0	0	1	8	0	4	9	-10.4596	-5.24	3.14	0.0515	0.0969	3	0.442	2.5	29	13	4	9	0.0513	0.3133	0.4231	5	early	non-functional
1rg8	A	89	L	E	E	6	exposed	13.7475	0.3475	2	0	2	2	0	0	0	0	2	0	2	2	-18.8832	-27.33	3.31	0.1881	0.1264	3	0.514	2.9	25	12	7	5	0.0295	0.3006	0.5152	3	early	non-functional
1rg8	A	90	E	E	E	6	exposed	13.4292	0.3404	7	2	6	9	7	0	6	7	0	2	0	2	-0.6253	-1.17	3.33	0.162	0.2204	3	0.629	3.5	36	10	7	3	0.0328	0.3006	0.5333	1	late	non-functional
1rg8	A	91	E	c	T	3	exposed	16.2543	0.3333	2	0	1	3	2	0	1	2	0	0	0	1	-0.2855	-1.17	3.21	0.4586	0.3694	0	0	0	0	5	5	0	0.0142	0.25	1	0	late	non-functional
1rg8	A	92	N	c	T	3	exposed	18.6244	0.3262	1	0	1	1	1	0	1	1	0	0	0	0	-0.8126	-1.17	2.96	0.776	0.5042	1	0.191	1.1	79	5	5	0	0.0142	0.25	1	0	late	non-functional
1rg8	A	93	H	c	T	3	exposed	15.7646	0.3191	2	0	2	2	2	0	2	2	0	0	0	0	-4.7982	-13.3	2.6	0.5172	0.5592	1	0.135	0.8	27	7	6	1	0.015	0.2582	0.7619	1	late	non-functional
1rg8	A	94	Y	E	E	6	exposed	12.9378	0.3121	4	4	4	9	4	0	4	4	0	4	0	5	-17.5645	-13.3	2.25	0.175	0.5042	0	0	0	0	11	7	4	0.0349	0.3106	0.5091	1	late	non-functional
1rg8	A	95	N	E	E	6	buried	8.6206	0.305	4	1	4	7	0	1	0	2	4	0	4	5	-7.9665	-5.24	1.95	0.0474	0.3694	1	0.209	1.2	57	13	5	8	0.0563	0.3341	0.4359	1	early	non-functional
1rg8	A	96	T	E	E	6	buried	7.6163	0.2979	4	1	4	7	0	0	0	1	4	1	4	6	-15.2913	-13.3	1.78	0.0019	0.2204	2	0.546	3	43	14	4	10	0.075	0.3579	0.4066	5	early	non-functional
1rg8	A	97	Y	E	E	6	buried	3.9386	0.2908	2	6	3	11	0	1	0	3	2	5	3	8	-29.6462	-13.3	1.77	0.0009	0.1264	2	0.298	1.7	76	11	4	7	0.0375	0.3552	0.5091	4	early	non-functional
1rg8	A	98	I	E	E	6	buried	8.4565	0.2837	4	2	4	6	0	0	0	0	4	2	4	6	-32.4991	-27.33	1.93	0.0022	0.1264	4	0.787	4.4	21	13	6	7	0.0633	0.3447	0.4744	3	late	non-functional
1rg8	A	99	S	E	E	6	buried	9.2859	0.2766	4	0	2	4	3	0	1	3	1	0	1	1	-15.6033	-5.24	2.26	0.0113	0.2204	2	0.29	1.6	88	16	6	10	0.0757	0.357	0.3667	1	early	non-functional
1rg8	A	100	K	c	S	3	exposed	12.7164	0.2695	4	0	4	5	2	0	2	2	2	0	2	3	-1.2447	-1.17	2.7	0.3829	0.3694	4	0.672	3.7	20	11	5	6	0.0302	0.3045	0.4909	1	early	non-functional
1rg8	A	101	K	c	T	3	exposed	14.7651	0.2624	1	0	0	1	1	0	0	1	0	0	0	0	0.9792	-1.17	3.14	0.389	0.5042	2	0.539	3	31	7	4	3	0.015	0.2854	0.6667	3	late	non-functional
1rg8	A	102	H	c	T	3	buried	13.4871	0.2553	7	2	5	11	7	2	5	9	0	0	0	2	-10.5627	-13.3	3.44	0.0411	0.5592	1	0.219	1.2	48	9	9	0	0.0264	0.2919	0.6111	0	late	non-functional
1rg8	A	103	A	H	G	3	buried	13.8034	0.2482	4	0	4	4	4	0	4	4	0	0	0	0	-12.9975	-13.3	3.46	0.0775	0.5337	0	0	0	0	11	9	2	0.0439	0.2956	0.4364	2	late	non-functional
1rg8	A	104	E	H	G	3	exposed	17.0715	0.2411	0	0	0	0	0	0	0	0	0	0	0	0	0.9757	-1.17	3.19	0.4125	0.4663	0	0	0	0	5	4	1	0.0143	0.2427	0.7	1	late	non-functional
1rg8	A	105	K	H	G	3	exposed	16.1649	0.234	3	1	2	4	3	1	2	4	0	0	0	0	1.6166	-1.17	2.74	0.4407	0.4113	0	0	0	0	6	5	1	0.0166	0.2545	0.7333	1	late	non-functional
1rg8	A	106	N	c	T	2	exposed	13.968	0.227	2	0	2	2	2	0	2	2	0	0	0	0	-5.9994	-1.17	2.22	0.2789	0.4285	2	0.478	2.7	34	13	6	7	0.0403	0.3026	0.4359	2	late	non-functional
1rg8	A	107	W	c	c	2	buried	12.3255	0.2199	3	4	3	7	2	3	2	5	1	1	1	2	-20.5947	-13.3	1.77	0.0831	0.507	1	0.139	0.8	40	14	6	8	0.0375	0.3212	0.4396	1	early	non-functional
1rg8	A	108	F	E	B	1	buried	8.6416	0.2128	2	5	1	8	0	0	1	1	2	5	0	7	-31.9625	-27.33	1.51	0	0.5715	2	0.411	2.3	46	12	4	8	0.0288	0.3357	0.5	4	late	non-functional
1rg8	A	109	V	c	c	2	buried	4.0037	0.2057	2	3	4	7	0	0	1	1	2	3	3	6	-37.1651	-27.33	1.5	0.0034	0.6338	4	0.897	5	53	14	4	10	0.0991	0.372	0.3736	1	early	non-functional
1rg8	A	110	G	c	c	2	buried	7.176	0.1986	2	0	4	4	0	0	2	2	2	0	2	2	-13.7348	-13.3	1.7	0	0.6683	2	0.419	2.3	41	12	4	8	0.0375	0.3365	0.4697	1	early	non-functional
1rg8	A	111	L	E	B	1	buried	9.1904	0.1915	3	0	2	3	0	0	0	0	3	0	2	3	-27.2741	-27.33	2.12	0.0007	0.6979	4	0.714	4	72	18	7	11	0.0782	0.349	0.3791	4	late	non-functional
1rg8	A	112	K	c	c	5	exposed	14.1302	0.1844	5	1	4	8	4	0	4	5	1	1	0	3	2.9701	-1.17	2.73	0.1606	0.7307	3	0.477	2.7	35	11	7	4	0.0176	0.2931	0.5636	2	early	functional
1rg8	A	113	K	c	T	5	exposed	16.9658	0.1773	1	0	2	7	1	0	2	4	0	0	0	3	2.8122	-1.17	3.43	0.5535	0.7919	2	0.285	1.6	44	9	5	4	0.0154	0.2792	0.6111	3	late	functional
1rg8	A	114	N	c	T	5	exposed	16.8303	0.1702	4	0	3	6	4	0	3	6	0	0	0	0	0.9708	-1.17	4.18	0.434	0.8469	2	0.273	1.5	15	6	5	1	0.0142	0.2655	0.9333	1	late	functional
1rg8	A	115	G	c	S	5	buried	13.5871	0.1631	4	0	4	4	2	0	2	2	2	0	2	2	-4.6312	-1.17	5	0.0542	0.8654	1	0.196	1.1	85	11	6	5	0.0206	0.295	0.5455	2	late	functional
1rg8	A	116	S	c	c	5	exposed	13.7246	0.156	5	0	3	5	5	0	3	5	0	0	0	0	-3.8117	-5.24	5.67	0.2068	0.8469	2	0.332	1.8	29	9	7	2	0.0179	0.2925	0.6389	2	late	functional
1rg8	A	117	C	E	B	1	buried	10.1789	0.1489	0	0	0	0	0	0	0	0	0	0	0	0	-27.6793	-27.33	6.02	0.104	0.7919	1	0.176	1	38	12	5	7	0.0427	0.3398	0.4394	3	early	functional
1rg8	A	118	K	c	c	2	buried	11.2251	0.1418	3	3	2	8	1	1	0	3	2	2	2	5	-1.0673	-1.17	5.96	0.0563	0.7011	2	0.445	2.5	33	12	6	6	0.0301	0.3197	0.4394	1	late	functional
1rg8	A	119	R	c	c	2	buried	14.5304	0.1348	3	1	2	4	2	0	2	2	1	1	0	2	-4.4982	-27.33	5.45	0.0586	0.601	4	0.58	3.2	28	11	6	5	0.0334	0.314	0.4364	4	late	functional
1rg8	A	120	G	H	G	3	buried	11.9153	0.1277	4	0	4	4	2	0	2	2	2	0	2	2	-6.4077	-5.24	4.68	0	0.507	2	0.312	1.7	68	13	5	8	0.0241	0.3154	0.4359	4	late	functional
1rg8	A	121	P	H	G	3	exposed	15.1014	0.1206	2	1	0	4	2	0	0	3	0	1	0	1	-1.9702	-1.17	3.89	0.2838	0.4285	3	0.497	2.8	19	9	5	4	0.0175	0.2787	0.5833	1	late	functional
1rg8	A	122	R	H	G	3	exposed	16.2434	0.1135	6	0	2	8	6	0	2	8	0	0	0	0	-1.715	-5.24	3.32	0.2205	0.4113	1	0.139	0.8	37	7	6	1	0.0155	0.2831	0.7143	1	late	functional
1rg8	A	123	T	c	c	9	buried	11.9607	0.1064	4	1	2	5	2	1	2	3	2	0	0	2	-10.5257	-5.24	3.03	0.0497	0.4958	2	0.363	2	43	15	8	7	0.0305	0.3085	0.4286	5	late	functional
1rg8	A	124	H	c	c	9	exposed	15.2	0.0993	4	0	2	5	4	0	2	5	0	0	0	0	-9.1125	-13.3	2.91	0.4958	0.6306	1	0.144	0.8	25	10	6	4	0.0225	0.2889	0.4889	3	late	functional
1rg8	A	125	Y	c	T	9	exposed	14.2739	0.0922	2	1	0	4	1	0	0	1	1	1	0	3	-8.0467	-13.3	2.89	0.297	0.7796	1	0.147	0.8	20	6	5	1	0.0191	0.2848	0.6667	1	late	functional
1rg8	A	126	G	c	T	9	exposed	15.7615	0.0851	0	0	1	2	0	0	1	1	0	0	0	1	-3.6196	-5.24	2.77	0.6789	0.9031	3	0.513	2.9	16	4	4	0	0.0149	0.2398	0.6667	0	late	functional
1rg8	A	127	Q	c	c	9	buried	13.6494	0.078	6	0	5	9	6	0	5	8	0	0	0	1	-6.4769	-5.24	2.51	0.1591	0.9705	2	0.443	2.5	35	8	8	0	0.0198	0.2872	0.5714	0	late	functional
1rg8	A	128	K	c	S	9	exposed	15.2245	0.0709	2	0	2	3	2	0	2	2	0	0	0	1	-0.5373	-1.17	2.17	0.5589	1	2	0.274	1.5	29	7	5	2	0.0179	0.282	0.5714	2	late	functional
1rg8	A	129	A	c	T	9	buried	10.4593	0.0638	2	1	2	3	0	0	0	0	2	1	2	3	-15.0363	-13.3	1.83	0.0471	0.9705	5	0.919	5.1	24	13	4	9	0.0276	0.3219	0.4487	3	late	non-functional
1rg8	A	130	I	c	T	9	buried	8.9842	0.0567	2	2	2	4	2	0	2	2	0	2	0	2	-34.3447	-27.33	1.58	0.0036	0.9031	1	0.198	1.1	27	15	6	9	0.0552	0.3507	0.3619	1	early	non-functional
1rg8	A	131	L	c	c	9	buried	10.4745	0.0496	4	4	4	8	2	0	2	2	2	4	2	6	-27.223	-27.33	1.45	0.0388	0.7796	2	0.292	1.6	55	14	6	8	0.0653	0.3373	0.3956	3	late	non-functional
1rg8	A	132	F	E	E	5	buried	6.5666	0.0426	4	2	4	6	0	0	0	0	4	2	4	6	-35.8386	-27.33	1.4	0.0029	0.601	1	0.187	1	81	11	4	7	0.0387	0.3398	0.4909	4	early	non-functional
1rg8	A	133	L	E	E	5	exposed	11.4672	0.0355	4	1	4	5	0	0	0	0	4	1	4	5	-21.4731	-27.33	1.43	0.2155	0.399	3	0.535	3	60	11	4	7	0.031	0.3264	0.5091	5	late	non-functional
1rg8	A	134	P	E	E	5	exposed	10.9886	0.0284	0	0	0	0	0	0	0	0	0	0	0	0	-7.7938	-5.24	1.52	0.3059	0.25	2	0.331	1.8	67	9	4	5	0.0306	0.3161	0.5833	4	late	non-functional
1rg8	A	135	L	E	E	5	exposed	13.4339	0.0213	2	1	2	3	0	0	0	0	2	1	2	3	-17.9474	-27.33	1.57	0.2616	0.2857	3	0.615	3.4	40	8	4	4	0.0159	0.2878	0.6786	4	late	non-functional
1rg8	A	136	P	E	E	5	exposed	16.1041	0.0142	2	0	0	2	0	0	0	0	2	0	0	2	-3.0608	-5.24	1.56	0.641	0.1667	0	0	0	0	7	3	4	0.0159	0.2831	0.6667	4	late	non-functional
1rg8	A	137	V	c	c	1	exposed	16.5029	0.0071	0	2	1	4	0	0	0	0	0	2	1	4	-10.7839	-27.33	1.57	0.5627	0.2	0	0	0	0	6	2	4	0.0153	0.2743	0.8	3	early	non-functional
1hce	A	1	M	c	c	1	exposed	15.7257	0	2	0	2	2	0	0	0	0	2	0	2	2	-9.4731	-1.17	3.21	1.1259	0.2	0	0	0	0	6	2	4	0.0204	0.2763	0.7333	4	late	NA
1hce	A	2	G	E	E	6	buried	11.4302	0.0085	5	0	4	5	0	0	0	0	5	0	4	5	-8.9673	-5.24	3.2	0.0128	0.1667	0	0	0	0	12	4	8	0.061	0.3198	0.5	4	late	NA
1hce	A	3	N	E	E	6	exposed	13.1343	0.0169	0	0	0	0	0	0	0	0	0	0	0	0	-7.0156	-27.33	3.23	0.2045	0.1429	0	0	0	0	11	4	7	0.0259	0.3081	0.5636	4	late	NA
1hce	A	4	R	E	E	6	exposed	12.5822	0.0254	4	0	4	4	0	0	0	0	4	0	4	4	-10.065	-5.24	3.29	0.2834	0.25	0	0	0	0	11	4	7	0.0335	0.3251	0.5636	1	late	NA
1hce	A	5	A	E	E	6	buried	8.1426	0.0339	4	0	4	4	0	0	0	0	4	0	4	4	-16.8776	-13.3	3.18	0.037	0.3333	0	0	0	0	14	5	9	0.0656	0.341	0.4505	3	late	NA
1hce	A	6	F	E	E	6	buried	5.3516	0.0424	4	3	4	7	0	0	0	0	4	3	4	7	-28.7411	-27.33	3.2	0.0256	0.1264	0	0	0	0	11	4	7	0.0571	0.3362	0.5091	3	late	NA
1hce	A	7	K	E	E	6	exposed	11.3442	0.0508	7	2	6	9	3	0	2	3	4	2	4	6	-2.3907	-1.17	3.22	0.2906	0.2204	0	0	0	0	13	7	6	0.0507	0.3362	0.4872	2	late	NA
1hce	A	8	S	c	c	5	buried	9.0779	0.0593	3	0	2	3	3	0	2	3	0	0	0	0	-12.2629	-5.24	3.19	0.1005	0.399	0	0	0	0	14	7	7	0.1327	0.346	0.3736	1	late	NA
1hce	A	9	H	c	S	5	exposed	14.0983	0.0678	8	0	6	8	8	0	6	8	0	0	0	0	-10.52	-13.3	3.1	0.5664	0.601	0	0	0	0	8	6	2	0.0169	0.2965	0.6786	2	late	NA
1hce	A	10	H	c	T	5	exposed	16.5411	0.0763	1	0	0	1	1	0	0	1	0	0	0	0	-5.6595	-5.24	2.99	0.6317	0.75	3	0.519	2.4	17	5	5	0	0.0169	0.277	1	0	late	NA
1hce	A	11	G	c	T	5	buried	14.4621	0.0847	2	0	2	2	2	0	2	2	0	0	0	0	-4.9086	-5.24	2.89	0.1254	0.8063	2	0.281	1.3	41	7	6	1	0.0256	0.2816	0.7619	1	late	NA
1hce	A	12	H	c	c	5	exposed	13.2201	0.0932	5	0	4	5	5	0	4	5	0	0	0	0	-13.5362	-13.3	2.82	0.2355	0.75	3	0.407	1.9	33	11	7	4	0.0516	0.3003	0.5273	4	late	NA
1hce	A	13	F	E	E	5	buried	10.9484	0.1017	4	3	4	7	0	0	0	0	4	3	4	7	-33.8011	-27.33	2.79	0.1512	0.601	3	0.773	3.6	43	13	6	7	0.0335	0.3224	0.4615	3	late	NA
1hce	A	14	L	E	E	5	buried	5.1066	0.1102	4	1	4	5	0	0	0	0	4	1	4	5	-33.0662	-27.33	2.83	0.0015	0.399	3	0.577	2.7	48	12	4	8	0.0621	0.342	0.4848	4	early	NA
1hce	A	15	S	E	E	5	buried	8.6955	0.1186	5	0	4	5	0	0	0	0	5	0	4	5	-10.7517	-13.3	2.93	0.0887	0.25	5	0.89	4.1	17	14	4	10	0.0604	0.344	0.4066	3	late	NA
1hce	A	16	A	E	E	5	buried	10.2818	0.1271	2	1	2	3	0	0	0	0	2	1	2	3	-13.7185	-13.3	3.08	0.0544	0.1937	2	0.41	1.9	39	13	7	6	0.0655	0.3278	0.4231	2	late	NA
1hce	A	17	E	E	E	5	exposed	14.6186	0.1356	5	1	4	6	5	1	4	6	0	0	0	0	0.3794	-1.17	3.3	0.3316	0.2204	6	1.047	4.8	18	8	7	1	0.0197	0.281	0.6429	1	late	NA
1hce	A	18	G	c	T	2	exposed	15.7484	0.1441	1	0	0	1	1	0	0	1	0	0	0	0	-1.5071	-5.24	3.49	0.6676	0.3021	2	0.399	1.8	41	5	4	1	0.0169	0.2622	0.8	1	late	NA
1hce	A	19	E	c	T	2	exposed	16.8666	0.1525	0	0	0	0	0	0	0	0	0	0	0	0	0.0912	-1.17	3.58	0.8107	0.3806	2	0.255	1.2	19	5	5	0	0.0169	0.2593	0.9	0	late	NA
1hce	A	20	A	E	E	5	exposed	12.5599	0.161	4	0	4	4	4	0	4	4	0	0	0	0	-5.0215	-13.3	3.59	0.2617	0.3806	1	0.297	1.4	11	7	6	1	0.0442	0.2921	0.619	1	late	NA
1hce	A	21	V	E	E	5	exposed	8.1287	0.1695	0	1	0	1	0	0	0	0	0	1	0	1	-20.094	-27.33	3.54	0.1629	0.3021	3	0.725	3.3	40	9	6	3	0.0439	0.3198	0.5556	2	late	NA
1hce	A	22	K	E	E	5	exposed	12.3236	0.178	4	1	4	5	0	1	0	1	4	0	4	4	-0.8591	-1.17	3.59	0.572	0.2204	2	0.335	1.5	12	8	5	3	0.024	0.295	0.6786	3	late	NA
1hce	A	23	T	E	E	5	exposed	10.3444	0.1864	0	0	0	0	0	0	0	0	0	0	0	0	-9.4871	-13.3	3.87	0.3401	0.1937	1	0.15	0.7	28	9	4	5	0.0262	0.298	0.6111	5	late	NA
1hce	A	24	H	E	E	5	exposed	12.8606	0.1949	4	0	4	4	0	0	0	0	4	0	4	4	-10.302	-13.3	4.44	0.3679	0.25	3	0.489	2.3	14	9	5	4	0.0349	0.2823	0.5556	4	late	NA
1hce	A	25	H	c	c	9	exposed	16.3368	0.2034	0	0	0	0	0	0	0	0	0	0	0	0	-7.6738	-13.3	5.31	0.655	0.399	2	0.397	1.8	18	7	4	3	0.021	0.2664	0.619	3	late	NA
1hce	A	26	G	c	S	9	exposed	15.6171	0.2119	0	0	0	0	0	0	0	0	0	0	0	0	-6.1219	-5.24	6.28	0.2372	0.601	4	0.783	3.6	18	6	4	2	0.0262	0.2527	0.6	2	late	NA
1hce	A	27	H	c	c	9	exposed	19.8517	0.2203	1	1	0	2	1	1	0	2	0	0	0	0	-4.9581	-13.3	7.12	0.692	0.7796	0	0	0	0	5	5	0	0.0222	0.2256	0.5	0	late	NA
1hce	A	28	H	c	S	9	exposed	21.7584	0.2288	3	1	0	4	3	1	0	4	0	0	0	0	-3.667	-5.24	7.54	0.7941	0.9031	1	0.129	0.6	13	4	4	0	0.0194	0.2265	0.5	0	late	NA
1hce	A	29	D	c	c	9	exposed	19.6055	0.2373	2	0	0	2	2	0	0	2	0	0	0	0	-1.1443	-1.17	7.35	0.4674	0.9705	3	0.429	2	25	4	4	0	0.0177	0.2122	0.5	0	late	NA
1hce	A	30	H	c	c	9	exposed	18.8997	0.2458	0	1	0	1	0	1	0	1	0	0	0	0	-5.0695	-5.24	6.58	0.625	1	3	0.474	2.2	13	5	5	0	0.0375	0.2484	0.5	0	late	NA
1hce	A	31	H	c	S	9	exposed	17.7675	0.2542	1	1	1	2	1	1	1	2	0	0	0	0	-5.0695	-5.24	5.45	0.7352	0.9705	5	1.037	4.8	16	4	4	0	0.0175	0.2469	0.6667	0	late	NA
1hce	A	32	T	c	c	9	exposed	12.7513	0.2627	5	0	4	5	2	0	2	2	3	0	2	3	-6.7208	-5.24	4.3	0.2561	0.9031	3	0.557	2.6	31	10	4	6	0.0464	0.3026	0.4222	4	late	NA
1hce	A	33	H	c	c	9	exposed	12.63	0.2712	1	0	1	1	1	0	1	1	0	0	0	0	-14.0454	-13.3	3.4	0.2251	0.7796	1	0.297	1.4	16	12	5	7	0.0507	0.3164	0.4394	3	late	NA
1hce	A	34	F	E	E	6	buried	6.4858	0.2797	4	3	4	7	0	0	0	0	4	3	4	7	-32.2319	-27.33	2.84	0.0304	0.601	6	1.528	7	48	14	4	10	0.083	0.343	0.4505	4	late	NA
1hce	A	35	H	E	E	6	exposed	11.5353	0.2881	5	0	4	5	0	0	0	0	5	0	4	5	-11.4051	-13.3	2.64	0.273	0.399	4	0.897	4.1	25	13	4	9	0.0332	0.3343	0.4872	5	late	NA
1hce	A	36	V	E	E	6	buried	8.9572	0.2966	6	1	6	7	0	0	0	0	6	1	6	7	-22.5007	-27.33	2.68	0.0048	0.2204	3	1.089	5	37	11	4	7	0.0477	0.3215	0.5273	3	late	NA
1hce	A	37	E	E	E	6	exposed	13.7494	0.3051	4	0	4	4	0	0	0	0	4	0	4	4	-1.2093	-1.17	2.87	0.3258	0.1264	4	1.318	6.1	35	10	4	6	0.0284	0.3105	0.5333	2	late	NA
1hce	A	38	N	E	E	6	exposed	14.9369	0.3136	0	0	0	0	0	0	0	0	0	0	0	0	-2.6017	-5.24	3.1	0.5399	0.1264	0	0	0	0	9	7	2	0.0255	0.2843	0.5833	1	late	NA
1hce	A	39	H	E	E	6	exposed	15.0739	0.322	4	0	4	4	4	0	4	4	0	0	0	0	-9.9648	-13.3	3.27	0.4197	0.1909	2	0.262	1.2	29	8	7	1	0.0294	0.2965	0.6786	1	late	NA
1hce	A	40	G	c	T	2	exposed	18.094	0.3305	0	0	0	0	0	0	0	0	0	0	0	0	-2.2704	-5.24	3.3	0.8843	0.3021	1	0.132	0.6	20	5	5	0	0.0169	0.25	1	0	late	NA
1hce	A	41	G	c	T	2	exposed	17.2809	0.339	1	0	0	1	0	0	0	0	1	0	0	1	-3.0691	-5.24	3.18	0.6136	0.3806	2	0.35	1.6	44	5	5	0	0.0169	0.25	1	0	late	NA
1hce	A	42	K	E	E	6	exposed	14.7529	0.3475	4	0	4	4	4	0	4	4	0	0	0	0	-1.8792	-1.17	2.97	0.3703	0.3806	3	0.677	3.1	14	10	6	4	0.0374	0.3003	0.5778	4	late	NA
1hce	A	43	V	E	E	6	buried	10.8344	0.3559	4	0	4	4	0	0	0	0	4	0	4	4	-25.1202	-27.33	2.78	0.152	0.3021	2	0.51	2.3	28	13	7	6	0.0361	0.3269	0.4744	2	early	NA
1hce	A	44	A	E	E	6	buried	9.6674	0.3644	4	2	4	6	0	0	0	0	4	2	4	6	-15.2212	-13.3	2.66	0.0033	0.1909	5	1.344	6.2	23	14	5	9	0.0506	0.3333	0.4615	3	early	NA
1hce	A	45	L	E	E	6	buried	5.7959	0.3729	2	2	2	4	0	0	0	0	2	2	2	4	-32.9307	-27.33	2.67	0.0175	0.1264	3	1.074	4.9	55	12	4	8	0.075	0.3565	0.4848	4	early	NA
1hce	A	46	K	E	E	6	exposed	11.7106	0.3814	4	1	4	5	0	0	0	0	4	1	4	5	-1.4932	-1.17	2.76	0.2851	0.1264	3	1.152	5.3	37	13	7	6	0.0385	0.326	0.4615	4	late	NA
1hce	A	47	T	E	B	6	buried	10.3566	0.3898	6	1	6	7	6	0	6	6	0	1	0	1	-11.2506	-5.24	2.93	0.1513	0.2204	4	0.716	3.3	42	12	7	5	0.0582	0.3305	0.4697	1	early	NA
1hce	A	48	H	c	T	3	exposed	16.2363	0.3983	0	0	0	0	0	0	0	0	0	0	0	0	-7.0883	-13.3	3.13	0.7268	0.3694	5	0.963	4.4	11	9	5	4	0.022	0.2935	0.5833	4	late	NA
1hce	A	49	C	c	T	3	exposed	16.8918	0.4068	2	0	2	2	2	0	2	2	0	0	0	0	-6.596	-27.33	3.31	0.6955	0.5042	2	0.272	1.3	15	5	5	0	0.0169	0.2694	1	0	late	NA
1hce	A	50	G	c	T	3	buried	14.7348	0.4153	4	0	3	4	4	0	3	4	0	0	0	0	-5.9206	-5.24	3.47	0.1282	0.5592	1	0.14	0.6	75	9	6	3	0.0268	0.285	0.6111	3	late	NA
1hce	A	51	K	E	B	5	exposed	13.221	0.4237	4	1	3	5	4	0	3	4	0	1	0	1	-1.1729	-1.17	3.54	0.5106	0.5042	4	0.668	3.1	45	11	7	4	0.03	0.3089	0.5273	4	late	NA
1hce	A	52	Y	E	E	5	buried	11.293	0.4322	4	2	4	6	0	0	0	0	4	2	4	6	-25.2526	-13.3	3.55	0.0345	0.3694	7	1.618	7.4	56	14	5	9	0.0529	0.3305	0.4505	3	late	NA
1hce	A	53	L	E	E	5	buried	5.6137	0.4407	2	5	2	7	0	0	0	0	2	5	2	7	-26.8574	-27.33	3.53	0.0318	0.25	7	1.669	7.7	64	14	4	10	0.062	0.346	0.4615	3	early	NA
1hce	A	54	S	E	E	5	buried	9.5375	0.4492	4	0	4	4	0	0	0	0	4	0	4	4	-11.1746	-5.24	3.61	0.0069	0.1937	8	1.617	7.4	19	11	4	7	0.0432	0.3278	0.5455	4	late	NA
1hce	A	55	I	E	E	5	buried	10.0458	0.4576	2	3	2	5	0	0	0	0	2	3	2	5	-25.3023	-27.33	3.89	0.0353	0.25	3	0.705	3.2	32	11	6	5	0.0429	0.3181	0.5091	3	late	NA
1hce	A	56	G	c	c	5	buried	13.8441	0.4661	3	0	2	3	3	0	2	3	0	0	0	0	-6.3267	-13.3	4.44	0.1324	0.399	4	0.667	3.1	17	8	7	1	0.0282	0.2892	0.6786	1	late	NA
1hce	A	57	D	c	c	5	exposed	16.8582	0.4746	3	0	2	3	3	0	2	3	0	0	0	0	-0.052	-1.17	5.2	0.5776	0.601	3	0.409	1.9	17	6	6	0	0.018	0.2611	0.8667	0	late	NA
1hce	A	58	H	c	T	5	exposed	19.4299	0.4831	0	0	0	0	0	0	0	0	0	0	0	0	-1.8333	-13.3	5.89	0.8733	0.75	0	0	0	0	4	4	0	0.0169	0.2443	1	0	late	NA
1hce	A	59	K	c	T	5	exposed	16.3564	0.4915	0	0	0	0	0	0	0	0	0	0	0	0	0.9851	-1.17	6.2	0.8398	0.8063	1	0.132	0.6	55	8	6	2	0.0374	0.2914	0.5714	2	late	NA
1hce	A	60	Q	c	c	5	exposed	15.34	0.5	4	0	4	4	4	0	4	4	0	0	0	0	-3.6265	-1.17	6.06	0.7714	0.75	1	0.297	1.4	11	8	7	1	0.024	0.3018	0.6429	1	late	NA
1hce	A	61	V	E	E	4	exposed	9.1322	0.4915	0	1	0	1	0	0	0	0	0	1	0	1	-18.3639	-27.33	5.57	0.2749	0.601	4	1.149	5.3	43	10	6	4	0.0529	0.3138	0.4889	2	late	NA
1hce	A	62	Y	E	E	4	exposed	11.8547	0.4831	4	0	4	4	0	0	0	0	4	0	4	4	-15.3537	-27.33	5.01	0.4624	0.4285	4	0.721	3.3	21	10	4	6	0.0868	0.3315	0.4222	2	early	NA
1hce	A	63	L	E	E	4	exposed	10.6545	0.4746	0	2	0	2	0	0	0	0	0	2	0	2	-20.6834	-27.33	4.67	0.1985	0.3173	2	0.251	1.2	33	10	4	6	0.0323	0.3164	0.5778	5	late	NA
1hce	A	64	S	E	E	4	exposed	13.2518	0.4661	5	0	4	5	1	0	0	1	4	0	4	4	-7.278	-13.3	4.7	0.2591	0.3173	4	0.835	3.8	15	10	4	6	0.0275	0.3049	0.5778	5	late	NA
1hce	A	65	H	c	c	9	exposed	16.5673	0.4576	1	0	0	1	1	0	0	1	0	0	0	0	-6.9863	-13.3	5.01	0.5878	0.4285	3	0.472	2.2	27	7	4	3	0.0188	0.267	0.6667	3	late	NA
1hce	A	66	H	c	S	9	exposed	17.9734	0.4492	0	0	0	0	0	0	0	0	0	0	0	0	-5.9987	-13.3	5.37	0.7165	0.601	2	0.612	2.8	30	7	4	3	0.0206	0.2588	0.5714	3	late	NA
1hce	A	67	L	c	c	9	exposed	15.7334	0.4407	0	0	0	0	0	0	0	0	0	0	0	0	-16.7688	-27.33	5.59	0.3199	0.7796	1	0.136	0.6	13	6	5	1	0.0203	0.2706	0.5333	1	late	NA
1hce	A	68	H	c	S	9	exposed	18.8698	0.4322	0	0	0	0	0	0	0	0	0	0	0	0	-6.3017	-13.3	5.53	0.9309	0.9031	2	0.462	2.1	23	6	6	0	0.0184	0.2713	0.6667	0	late	NA
1hce	A	69	G	c	c	9	exposed	15.4352	0.4237	0	0	0	0	0	0	0	0	0	0	0	0	-5.4202	-5.24	5.16	0.3665	0.9705	3	0.459	2.1	36	7	7	0	0.0206	0.2837	0.7619	0	late	NA
1hce	A	70	D	c	c	9	exposed	13.3082	0.4153	3	0	2	3	3	0	2	3	0	0	0	0	-1.7223	-1.17	4.6	0.1918	1	0	0	0	0	9	7	2	0.0264	0.2995	0.6111	2	late	NA
1hce	A	71	H	c	c	9	exposed	12.4045	0.4068	4	0	2	4	1	0	0	1	3	0	2	3	-12.19	-13.3	4	0.2917	0.9705	4	0.746	3.4	19	11	5	6	0.0407	0.3207	0.5091	3	late	NA
1hce	A	72	S	c	c	9	buried	10.9756	0.3983	2	0	2	2	2	0	2	2	0	0	0	0	-9.8025	-5.24	3.49	0.0937	0.9031	5	0.922	4.2	35	15	7	8	0.0556	0.3362	0.419	1	late	NA
1hce	A	73	L	c	S	9	buried	11.4701	0.3898	0	1	0	1	0	0	0	0	0	1	0	1	-30.9696	-27.33	3.1	0.044	0.7796	2	0.408	1.9	18	17	7	10	0.0588	0.3501	0.3824	4	early	NA
1hce	A	74	F	E	B	6	buried	7.7268	0.3814	4	3	4	7	0	0	0	0	4	3	4	7	-31.5294	-27.33	2.88	0	0.601	5	1.298	6	58	15	7	8	0.0807	0.362	0.4381	4	early	NA
1hce	A	75	H	E	E	6	exposed	12.379	0.3729	6	0	4	6	1	0	0	1	5	0	4	5	-10.8259	-13.3	2.86	0.4165	0.399	3	1.01	4.7	18	11	5	6	0.0385	0.3287	0.4909	3	late	NA
1hce	A	76	L	E	E	6	buried	8.6262	0.3644	1	4	0	5	1	0	0	1	0	4	0	4	-23.8826	-27.33	3	0.0487	0.2204	4	1.27	5.8	32	10	4	6	0.0588	0.326	0.4889	2	late	NA
1hce	A	77	E	E	E	6	exposed	12.9143	0.3559	4	0	4	4	0	0	0	0	4	0	4	4	-0.9951	-1.17	3.28	0.4025	0.1264	3	1.016	4.7	28	7	4	3	0.0243	0.298	0.6667	3	late	NA
1hce	A	78	H	E	E	6	exposed	13.1403	0.3475	0	0	0	0	0	0	0	0	0	0	0	0	-6.1275	-13.3	3.6	0.598	0.1264	1	0.119	0.5	14	8	7	1	0.0303	0.2871	0.6429	1	late	NA
1hce	A	79	H	E	E	6	exposed	15.4786	0.339	6	0	6	6	6	0	6	6	0	0	0	0	-6.8748	-13.3	3.8	0.465	0.1909	1	0.117	0.5	13	7	7	0	0.0196	0.2738	0.7143	0	late	NA
1hce	A	80	G	c	T	2	exposed	17.7251	0.3305	0	0	0	0	0	0	0	0	0	0	0	0	-1.5647	-5.24	3.84	0.9916	0.3021	1	0.168	0.8	34	4	4	0	0.0169	0.2489	1	0	late	NA
1hce	A	81	G	c	T	2	exposed	15.6972	0.322	2	0	2	2	2	0	2	2	0	0	0	0	-2.3391	-5.24	3.77	0.4932	0.3806	0	0	0	0	6	5	1	0.0255	0.2706	0.7333	1	late	NA
1hce	A	82	K	E	E	5	exposed	14.2946	0.3136	4	1	4	5	4	0	4	4	0	1	0	1	0.8479	-1.17	3.67	0.4452	0.3806	0	0	0	0	10	6	4	0.0391	0.3049	0.5333	4	late	NA
1hce	A	83	V	E	E	5	buried	8.872	0.3051	4	2	4	6	0	0	0	0	4	2	4	6	-22.7663	-27.33	3.62	0.0138	0.3021	2	0.267	1.2	38	12	6	6	0.04	0.3287	0.4697	2	late	NA
1hce	A	84	S	E	E	5	buried	9.7045	0.2966	4	0	4	4	0	0	0	0	4	0	4	4	-12.2849	-5.24	3.62	0.001	0.2204	3	0.817	3.8	25	13	5	8	0.0585	0.3362	0.4359	3	late	NA
1hce	A	85	I	E	E	5	buried	5.4854	0.2881	2	5	2	7	0	0	0	0	2	5	2	7	-34.2901	-27.33	3.57	0.0135	0.1642	4	1.05	4.8	61	12	4	8	0.0575	0.3533	0.4697	4	late	NA
1hce	A	86	K	E	E	5	exposed	11.4991	0.2797	5	1	4	6	1	0	0	1	4	1	4	5	-3.894	-1.17	3.41	0.1716	0.1531	5	1.653	7.6	27	12	6	6	0.0464	0.3333	0.4545	4	late	NA
1hce	A	87	G	c	c	1	buried	11.1844	0.2712	5	0	4	5	5	0	4	5	0	0	0	0	-11.1789	-5.24	3.19	0.0172	0.1786	2	0.253	1.2	26	14	7	7	0.0674	0.3362	0.4176	6	late	NA
1hce	A	88	H	H	G	3	exposed	15.6	0.2627	4	0	2	4	3	0	2	3	1	0	0	1	-8.4878	-13.3	3.01	0.5237	0.2316	2	0.458	2.1	16	7	5	2	0.0227	0.2796	0.619	2	late	NA
1hce	A	89	H	H	G	3	exposed	17.2522	0.2542	2	0	0	2	2	0	0	2	0	0	0	0	-4.8349	-13.3	2.88	0.7147	0.2459	1	0.246	1.1	33	5	4	1	0.0204	0.2605	0.8	1	late	NA
1hce	A	90	H	H	G	3	exposed	16.4988	0.2458	2	0	2	2	2	0	2	2	0	0	0	0	-4.988	-13.3	2.82	0.6668	0.2471	0	0	0	0	7	6	1	0.0181	0.2706	0.7143	1	late	NA
1hce	A	91	H	c	c	1	buried	12.676	0.2373	5	0	4	5	5	0	4	5	0	0	0	0	-14.0761	-5.24	2.83	0.1533	0.2459	1	0.122	0.6	31	11	7	4	0.034	0.2928	0.5091	4	late	NA
1hce	A	92	Y	E	E	5	buried	11.3225	0.2288	4	1	4	5	0	0	0	0	4	1	4	5	-21.1839	-13.3	2.84	0.1183	0.2316	6	1.476	6.8	40	14	5	9	0.0414	0.313	0.4505	3	late	NA
1hce	A	93	I	E	E	5	buried	5.2696	0.2203	2	2	2	4	0	0	0	0	2	2	2	4	-32.7826	-27.33	2.89	0.0108	0.1786	5	1.325	6.1	53	14	4	10	0.0659	0.3381	0.4505	4	late	NA
1hce	A	94	S	E	E	5	buried	8.8616	0.2119	4	0	4	4	0	0	0	0	4	0	4	4	-7.3241	-5.24	3.04	0.0207	0.1531	2	0.277	1.3	17	12	4	8	0.0287	0.3073	0.5152	5	late	NA
1hce	A	95	A	E	E	5	buried	9.3488	0.2034	2	1	2	3	0	0	0	0	2	1	2	3	-19.1708	-13.3	3.32	0.1203	0.1642	1	0.119	0.5	27	12	6	6	0.0888	0.3305	0.4848	1	late	NA
1hce	A	96	D	E	E	5	exposed	13.8056	0.1949	5	0	3	5	5	0	3	5	0	0	0	0	-0.8739	-1.17	3.71	0.2778	0.25	1	0.16	0.7	16	10	7	3	0.0346	0.3033	0.5333	1	late	NA
1hce	A	97	H	c	T	3	exposed	16.4454	0.1864	0	0	0	0	0	0	0	0	0	0	0	0	-4.9581	-13.3	4.07	0.7604	0.3694	1	0.152	0.7	27	5	5	0	0.0193	0.2521	0.9	0	late	NA
1hce	A	98	H	c	T	3	exposed	18.8833	0.178	3	0	2	3	3	0	2	3	0	0	0	0	-2.3759	-13.3	4.25	0.9785	0.5042	0	0	0	0	4	4	0	0.0169	0.2351	1	0	late	NA
1hce	A	99	G	c	T	3	exposed	14.3715	0.1695	3	0	1	3	3	0	1	3	0	0	0	0	-5.1816	-5.24	4.18	0.2105	0.5592	1	0.15	0.7	32	7	7	0	0.0174	0.2658	0.7619	0	late	NA
1hce	A	100	H	E	E	5	exposed	12.998	0.161	4	0	4	4	4	0	4	4	0	0	0	0	-6.1214	-13.3	3.94	0.7436	0.5042	0	0	0	0	8	7	1	0.0191	0.27	0.7143	1	late	NA
1hce	A	101	V	E	E	5	buried	7.8801	0.1525	0	0	0	0	0	0	0	0	0	0	0	0	-22.9653	-27.33	3.73	0.0796	0.3694	0	0	0	0	9	5	4	0.0404	0.3081	0.6111	1	late	NA
1hce	A	102	S	E	E	5	exposed	10.3185	0.1441	5	0	4	5	1	0	0	1	4	0	4	4	-6.8602	-13.3	3.75	0.1753	0.25	0	0	0	0	12	5	7	0.0482	0.313	0.4394	3	late	NA
1hce	A	103	T	E	E	5	buried	10.0129	0.1356	0	0	0	0	0	0	0	0	0	0	0	0	-8.773	-5.24	4.1	0.1422	0.1937	0	0	0	0	11	4	7	0.0368	0.3057	0.5091	1	late	NA
1hce	A	104	K	E	E	5	exposed	13.5011	0.1271	4	1	4	5	0	0	0	0	4	1	4	5	1.7653	-1.17	4.76	0.4631	0.25	0	0	0	0	10	5	5	0.0238	0.2885	0.6	4	late	NA
1hce	A	105	E	c	S	8	exposed	16.7938	0.1186	1	0	1	1	1	0	1	1	0	0	0	0	-0.2962	-1.17	5.5	0.4894	0.399	0	0	0	0	8	4	4	0.0203	0.2658	0.5714	4	late	NA
1hce	A	106	H	c	c	8	exposed	17.5699	0.1102	1	0	1	1	1	0	1	1	0	0	0	0	-4.8923	-13.3	6.08	0.7258	0.601	0	0	0	0	7	5	2	0.0193	0.2713	0.6667	2	late	NA
1hce	A	107	H	c	c	8	exposed	15.6058	0.1017	0	0	0	0	0	0	0	0	0	0	0	0	-6.504	-13.3	6.31	0.5241	0.7796	0	0	0	0	9	8	1	0.0285	0.2906	0.5556	1	late	NA
1hce	A	108	D	c	c	8	exposed	15.8947	0.0932	3	0	0	3	3	0	0	3	0	0	0	0	0.0503	-1.17	6.12	0.3618	0.9031	0	0	0	0	6	6	0	0.0174	0.2738	0.8	0	late	NA
1hce	A	109	H	c	c	8	exposed	16.0053	0.0847	3	0	2	3	3	0	2	3	0	0	0	0	-3.8367	-5.24	5.59	0.5978	0.9705	0	0	0	0	6	6	0	0.0198	0.2857	0.8667	0	late	NA
1hce	A	110	D	c	T	8	exposed	13.6236	0.0763	4	0	3	4	2	0	1	2	2	0	2	2	1.7164	-1.17	4.91	0.3763	0.9705	0	0	0	0	10	6	4	0.0296	0.3138	0.5111	1	late	NA
1hce	A	111	T	c	T	8	buried	11.1505	0.0678	3	1	1	4	3	0	1	3	0	1	0	1	-9.4541	-5.24	4.24	0.0038	0.9031	0	0	0	0	15	7	8	0.0511	0.3343	0.419	2	late	NA
1hce	A	112	T	c	c	8	buried	11.1931	0.0593	3	1	2	4	3	0	2	3	0	1	0	1	-8.0847	-5.24	3.71	0.0263	0.7796	0	0	0	0	14	7	7	0.0772	0.3481	0.3846	1	late	NA
1hce	A	113	F	E	B	4	buried	6.922	0.0508	4	3	4	7	0	0	0	0	4	3	4	7	-32.4627	-27.33	3.34	0.0251	0.601	0	0	0	0	13	6	7	0.063	0.3371	0.4103	4	late	NA
1hce	A	114	E	E	E	4	exposed	11.6685	0.0424	5	1	4	6	1	0	0	1	4	1	4	5	-1.8876	-1.17	3.14	0.2226	0.4285	0	0	0	0	11	4	7	0.0413	0.3242	0.4727	4	early	NA
1hce	A	115	E	E	E	4	exposed	11.2558	0.0339	1	1	0	2	1	0	0	1	0	1	0	1	-2.8836	-1.17	3.24	0.2537	0.3173	0	0	0	0	10	4	6	0.0555	0.3287	0.4889	4	late	NA
1hce	A	116	I	E	E	4	exposed	11.5836	0.0254	4	2	4	6	0	0	0	0	4	2	4	6	-16.7977	-27.33	3.11	0.167	0.4286	0	0	0	0	10	4	6	0.0252	0.3049	0.5778	6	late	NA
1hce	A	117	I	c	c	2	exposed	14.1004	0.0169	0	1	0	1	0	1	0	1	0	0	0	0	-15.4104	-27.33	3.13	0.4515	0.3333	0	0	0	0	7	3	4	0.018	0.2871	0.8095	4	late	NA
1hce	A	118	I	c	c	2	exposed	16.6135	0.0085	0	1	0	1	0	1	0	1	0	0	0	0	-8.1183	-27.33	3.11	0.8202	0.4	0	0	0	0	5	2	3	0.0169	0.2682	1	3	late	NA
1hrh	A	427	Y	c	c	2	exposed	14.2192	0	0	1	0	1	0	0	0	0	0	1	0	1	-16.0536	-1.17	3.75	0.2476	0.8	0	0	0	0	6	2	4	0.0339	0.2677	0.3333	1	late	non-functional
1hrh	A	428	Q	c	c	2	exposed	15.9522	0.008	0	0	0	0	0	0	0	0	0	0	0	0	-1.8845	-27.33	4.03	0.3318	0.8333	0	0	0	0	6	3	3	0.0286	0.2729	0.5333	1	late	non-functional
1hrh	A	429	L	E	B	1	exposed	13.6517	0.016	1	1	0	2	0	0	0	0	1	1	0	2	-20.127	-13.3	4.21	0.2133	0.8571	0	0	0	0	9	4	5	0.0364	0.2874	0.4167	1	late	non-functional
1hrh	A	430	E	c	c	9	exposed	16.1504	0.024	2	1	2	3	0	0	0	0	2	1	2	3	0.4014	-1.17	4.4	0.3221	0.875	0	0	0	0	10	6	4	0.0302	0.2867	0.5333	4	late	non-functional
1hrh	A	431	K	c	S	9	exposed	17.2108	0.032	1	0	1	1	1	0	1	1	0	0	0	0	0.3172	-1.17	4.48	0.3849	0.8889	0	0	0	0	5	4	1	0.016	0.2535	0.8	1	late	non-functional
1hrh	A	432	E	c	S	9	exposed	18.2099	0.04	1	0	1	1	1	0	1	1	0	0	0	0	0.6687	-1.17	4.74	0.568	0.8765	0	0	0	0	5	4	1	0.016	0.2515	0.9	1	late	non-functional
1hrh	A	433	P	c	c	9	exposed	16.202	0.048	0	0	0	0	0	0	0	0	0	0	0	0	-4.4102	-1.17	4.79	0.4883	0.9327	0	0	0	0	7	5	2	0.0196	0.2632	0.5714	1	late	non-functional
1hrh	A	434	I	c	c	9	buried	15.7796	0.056	4	2	2	6	2	1	2	3	2	1	0	3	-22.9356	-27.33	4.54	0.0914	0.9705	0	0	0	0	12	6	6	0.0317	0.2803	0.4394	3	late	non-functional
1hrh	A	435	V	c	T	9	exposed	19.9334	0.064	0	0	0	0	0	0	0	0	0	0	0	0	-7.5562	-27.33	4	0.9114	1	0	0	0	0	4	4	0	0.0163	0.2315	0.6667	0	late	non-functional
1hrh	A	436	G	c	T	9	exposed	18.3846	0.072	0	0	0	0	0	0	0	0	0	0	0	0	-3.3948	-13.3	3.26	0.8737	0.9705	3	0.983	2.8	35	4	4	0	0.0178	0.2495	0.6667	0	late	non-functional
1hrh	A	437	A	c	c	9	buried	15.167	0.08	2	2	2	4	2	1	2	3	0	1	0	1	-12.9968	-13.3	2.49	0.1304	0.9031	2	1.226	3.5	29	8	5	3	0.0252	0.2854	0.5714	3	late	non-functional
1hrh	A	438	E	c	c	9	buried	12.8692	0.088	2	1	2	4	0	0	0	0	2	1	2	4	1.4542	-1.17	1.82	0.1473	0.7796	3	0.735	2.1	30	11	4	7	0.0462	0.3109	0.4	3	late	non-functional
1hrh	A	439	T	E	E	8	buried	11.0966	0.096	3	1	2	4	0	0	0	0	3	1	2	4	-8.5421	-13.3	1.34	0.1081	0.601	3	1.449	4.2	40	10	4	6	0.0365	0.3272	0.5333	2	late	non-functional
1hrh	A	440	F	E	E	8	buried	7.8143	0.104	4	1	4	5	0	0	0	0	4	1	4	5	-31.3478	-27.33	1.1	0.0006	0.399	5	2.272	6.5	29	13	4	9	0.0583	0.3571	0.4487	4	late	non-functional
1hrh	A	441	Y	E	E	8	exposed	9.7521	0.112	4	2	4	6	0	0	0	0	4	2	4	6	-23.2252	-13.3	1.08	0.2021	0.2204	2	0.903	2.6	57	13	4	9	0.0578	0.3676	0.4872	3	early	non-functional
1hrh	A	442	V	E	E	8	buried	4.2813	0.12	2	0	2	2	0	0	0	0	2	0	2	2	-29.2193	-27.33	1.26	0.0012	0.0969	7	2.554	7.3	38	17	4	13	0.1076	0.4125	0.4191	4	late	non-functional
1hrh	A	443	D	E	E	8	buried	7.6617	0.128	5	0	4	5	1	0	0	1	4	0	4	4	-3.3139	-1.17	1.6	0.0318	0.0295	4	1.282	3.7	95	17	4	13	0.0925	0.3943	0.3824	3	late	functional
1hrh	A	444	G	E	E	8	buried	9.1248	0.136	1	0	0	1	1	0	0	1	0	0	0	0	-5.9439	-5.24	2.06	0.0836	0.0295	3	0.701	2	88	19	4	15	0.1071	0.3846	0.4094	4	late	non-functional
1hrh	A	445	A	E	E	8	exposed	12.4517	0.144	5	1	4	6	0	0	0	0	5	1	4	6	-12.4317	-13.3	2.58	0.1805	0.0969	4	1.231	3.5	55	14	4	10	0.051	0.3316	0.4945	3	late	non-functional
1hrh	A	446	A	E	E	8	exposed	15.498	0.152	0	0	0	0	0	0	0	0	0	0	0	0	-15.5881	-13.3	3.11	0.1676	0.2204	6	1.339	3.8	34	13	5	8	0.0328	0.2998	0.5385	3	late	non-functional
1hrh	A	447	N	c	c	5	exposed	20.0162	0.16	8	1	5	9	8	0	5	8	0	1	0	1	-2.7137	-5.24	3.61	0.229	0.399	1	0.956	2.7	31	10	7	3	0.0354	0.2626	0.6	1	late	non-functional
1hrh	A	448	R	c	T	5	exposed	20.9134	0.168	0	0	0	0	0	0	0	0	0	0	0	0	0.011	-5.24	4	0.4043	0.601	0	0	0	0	7	6	1	0.017	0.2451	0.7619	1	late	non-functional
1hrh	A	449	E	c	T	5	exposed	24.5917	0.176	1	0	0	1	1	0	0	1	0	0	0	0	2.1589	-1.17	4.19	0.7614	0.75	1	0.195	0.6	38	5	5	0	0.016	0.2185	1	0	late	non-functional
1hrh	A	450	T	c	T	5	exposed	22.3951	0.184	3	0	1	3	3	0	1	3	0	0	0	0	-1.4619	-5.24	4.15	0.4931	0.8063	0	0	0	0	6	5	1	0.0164	0.2189	0.8	1	late	non-functional
1hrh	A	451	K	c	c	5	buried	19.475	0.192	6	0	5	6	2	0	1	2	4	0	4	4	2.589	-1.17	3.87	0.153	0.75	0	0	0	0	11	7	4	0.0179	0.2515	0.6	4	late	non-functional
1hrh	A	452	L	E	E	8	exposed	19.0828	0.2	4	0	3	4	4	0	3	4	0	0	0	0	-19.8723	-27.33	3.42	0.4778	0.601	1	0.174	0.5	24	14	7	7	0.0301	0.2561	0.4505	1	late	non-functional
1hrh	A	453	G	E	E	8	buried	14.7992	0.208	4	0	4	4	0	0	0	0	4	0	4	4	-8.9771	-5.24	2.94	0.0314	0.399	4	1.191	3.4	58	18	4	14	0.037	0.3086	0.4314	4	late	non-functional
1hrh	A	454	K	E	E	8	buried	13.7213	0.216	4	1	4	5	0	0	0	0	4	1	4	5	-4.5302	-1.17	2.49	0.1538	0.2204	1	0.363	1	49	14	4	10	0.0394	0.3189	0.4725	3	late	non-functional
1hrh	A	455	A	E	E	8	buried	9.0034	0.224	4	1	4	5	0	0	0	0	4	1	4	5	-18.355	-13.3	2.16	0	0.0969	6	2.3	6.6	40	17	4	13	0.0623	0.3754	0.4485	4	late	non-functional
1hrh	A	456	G	E	E	8	buried	7.1953	0.232	4	0	4	4	0	0	0	0	4	0	4	4	-15.3873	-5.24	1.97	0	0.0295	3	0.895	2.6	73	18	4	14	0.0902	0.3765	0.3595	3	late	non-functional
1hrh	A	457	Y	E	E	8	buried	8.2233	0.24	4	4	4	8	0	1	0	1	4	3	4	7	-26.0558	-13.3	1.91	0.0013	0.0295	3	0.758	2.2	36	15	4	11	0.0386	0.3655	0.4095	4	late	non-functional
1hrh	A	458	V	E	E	8	buried	10.7401	0.248	4	1	4	5	0	0	0	0	4	1	4	5	-23.8764	-27.33	2.03	0.0738	0.0969	3	0.872	2.5	54	15	6	9	0.0545	0.3388	0.4	3	late	non-functional
1hrh	A	459	T	E	E	8	buried	11.8125	0.256	8	1	6	9	8	1	6	9	0	0	0	0	-7.9089	-13.3	2.3	0.024	0.2204	3	0.663	1.9	32	12	7	5	0.0368	0.3173	0.4545	4	late	non-functional
1hrh	A	460	N	c	T	4	exposed	14.7522	0.264	3	0	2	3	0	0	0	0	3	0	2	3	0.7027	-5.24	2.7	0.5076	0.399	4	1.356	3.9	27	9	5	4	0.0172	0.2927	0.5278	3	late	non-functional
1hrh	A	461	K	c	T	4	exposed	17.1118	0.272	2	1	1	3	2	0	1	2	0	1	0	1	3.051	-1.17	3.14	0.5416	0.5715	2	0.795	2.3	26	5	4	1	0.0168	0.2648	0.8	1	late	non-functional
1hrh	A	462	G	c	S	4	exposed	15.9811	0.28	2	0	2	2	2	0	2	2	0	0	0	0	-5.4443	-1.17	3.48	0.2554	0.6827	1	0.314	0.9	54	6	6	0	0.0164	0.2648	0.8	0	late	non-functional
1hrh	A	463	R	c	c	4	exposed	13.3583	0.288	6	1	3	8	4	0	3	4	2	1	0	4	-4.4846	-5.24	3.58	0.1708	0.6827	0	0	0	0	7	7	0	0.0165	0.2677	0.6667	0	late	non-functional
1hrh	A	464	Q	E	E	7	exposed	13.837	0.296	0	0	0	0	0	0	0	0	0	0	0	0	-6.7037	-5.24	3.4	0.1863	0.5715	0	0	0	0	8	5	3	0.0221	0.3005	0.6071	3	late	non-functional
1hrh	A	465	K	E	E	7	buried	11.0098	0.304	4	1	4	5	0	0	0	0	4	1	4	5	-0.3236	-1.17	3	0.1253	0.399	1	0.22	0.6	39	7	4	3	0.0174	0.2962	0.619	3	late	non-functional
1hrh	A	466	V	E	E	7	buried	12.5674	0.312	0	0	0	0	0	0	0	0	0	0	0	0	-20.1608	-27.33	2.59	0.0201	0.2204	2	0.695	2	35	10	4	6	0.0236	0.3157	0.4889	4	late	non-functional
1hrh	A	467	V	E	E	7	buried	12.1499	0.32	4	1	4	5	0	1	0	1	4	0	4	4	-19.5536	-27.33	2.29	0.1391	0.0969	3	1.073	3.1	28	7	4	3	0.017	0.2998	0.6667	3	late	non-functional
1hrh	A	468	P	E	E	7	exposed	15.2452	0.328	0	0	0	0	0	0	0	0	0	0	0	0	-3.4087	-5.24	2.24	0.2526	0.0591	3	0.97	2.8	28	8	4	4	0.0217	0.2934	0.6429	4	late	non-functional
1hrh	A	469	L	E	E	7	exposed	13.7476	0.336	4	3	4	7	0	1	0	1	4	2	4	6	-22.9665	-27.33	2.42	0.1821	0.0969	5	1.409	4	35	10	5	5	0.0271	0.2976	0.5778	4	late	non-functional
1hrh	A	470	T	E	E	7	exposed	18.2355	0.344	0	1	0	1	0	1	0	1	0	0	0	0	-4.5856	-13.3	2.72	0.7433	0.2204	0	0	0	0	7	4	3	0.0165	0.2441	0.8095	3	late	non-functional
1hrh	A	471	N	c	S	3	exposed	18.3046	0.352	3	1	2	4	1	1	0	2	2	0	2	2	-1.1692	-5.24	3.04	0.3916	0.3694	1	0.178	0.5	19	8	4	4	0.0163	0.2515	0.6786	4	late	non-functional
1hrh	A	472	T	c	c	3	buried	15.2307	0.36	3	1	2	4	1	1	0	2	2	0	2	2	-6.3827	-5.24	3.28	0.1059	0.5042	1	0.408	1.2	55	11	7	4	0.0276	0.279	0.5818	2	late	non-functional
1hrh	A	473	T	c	c	3	exposed	14.3324	0.368	6	0	3	6	6	0	3	6	0	0	0	0	-1.9855	-5.24	3.4	0.4016	0.5592	3	0.659	1.9	73	12	6	6	0.0391	0.2894	0.5	4	late	non-functional
1hrh	A	474	N	H	H	14	exposed	12.3252	0.376	3	0	2	3	3	0	2	3	0	0	0	0	-0.4423	-1.17	3.4	0.2695	0.5042	7	1.472	4.2	78	10	6	4	0.0161	0.3086	0.6889	3	late	non-functional
1hrh	A	475	Q	H	H	14	exposed	11.9872	0.384	4	2	2	6	4	0	2	4	0	2	0	2	-2.5486	-5.24	3.31	0.4301	0.3694	4	1.378	4	41	10	6	4	0.0684	0.3378	0.5111	1	late	non-functional
1hrh	A	476	K	H	H	14	exposed	12.0411	0.392	5	0	3	5	5	0	3	5	0	0	0	0	0.1857	-1.17	3.16	0.4277	0.2204	1	0.256	0.7	30	9	8	1	0.0266	0.3222	0.6667	1	late	non-functional
1hrh	A	477	T	H	H	14	buried	9.2841	0.4	5	1	4	6	4	1	4	5	1	0	0	1	-10.7689	-5.24	2.96	0	0.0969	4	1.079	3.1	41	17	9	8	0.0364	0.3521	0.4632	4	late	non-functional
1hrh	A	478	E	H	H	14	buried	6.5695	0.408	4	0	4	4	4	0	4	4	0	0	0	0	1.0287	-1.17	2.78	0.0824	0.0295	4	1.015	2.9	98	15	8	7	0.051	0.3846	0.4571	4	late	functional
1hrh	A	479	L	H	H	14	buried	6.5905	0.416	4	3	4	7	4	0	4	4	0	3	0	3	-32.5607	-27.33	2.65	0.0645	0	3	1.067	3.1	63	12	8	4	0.087	0.3709	0.4242	1	late	non-functional
1hrh	A	480	Q	H	H	14	exposed	7.3619	0.424	4	1	4	5	4	0	4	4	0	1	0	1	-10.4226	-5.24	2.61	0.1968	0	3	0.641	1.8	25	12	8	4	0.0454	0.3709	0.4848	1	early	non-functional
1hrh	A	481	A	H	H	14	buried	3.5487	0.432	4	0	4	4	4	0	4	4	0	0	0	0	-22.3076	-13.3	2.63	0	0	2	0.774	2.2	85	14	8	6	0.0361	0.3823	0.5495	3	early	non-functional
1hrh	A	482	I	H	H	14	buried	1.7227	0.44	4	0	4	4	4	0	4	4	0	0	0	0	-40.6318	-27.33	2.65	0.0086	0	6	2.952	8.5	37	13	8	5	0.0769	0.3931	0.3974	2	late	non-functional
1hrh	A	483	Y	H	H	14	buried	7.7764	0.448	4	0	4	4	4	0	4	4	0	0	0	0	-24.1578	-27.33	2.6	0.0614	0	3	0.546	1.6	28	11	8	3	0.056	0.3511	0.4545	3	early	non-functional
1hrh	A	484	L	H	H	14	buried	6.5918	0.456	4	0	4	4	4	0	4	4	0	0	0	0	-29.7377	-27.33	2.47	0.0638	0	3	1.054	3	34	10	8	2	0.0357	0.3511	0.5333	2	late	non-functional
1hrh	A	485	A	H	H	14	buried	5.5483	0.464	2	0	2	2	2	0	2	2	0	0	0	0	-23.2848	-13.3	2.3	0	0.0295	4	1.89	5.4	66	13	8	5	0.0523	0.3731	0.4103	2	early	non-functional
1hrh	A	486	L	H	H	14	buried	6.8866	0.472	5	1	4	6	4	0	4	4	1	1	0	2	-31.821	-27.33	2.15	0.0023	0.0969	3	0.799	2.3	82	11	7	4	0.0566	0.3492	0.4182	1	late	non-functional
1hrh	A	487	Q	H	H	14	exposed	10.1438	0.48	3	0	2	3	3	0	2	3	0	0	0	0	-4.2275	-5.24	2.12	0.4924	0.2204	2	0.642	1.8	35	8	7	1	0.0214	0.3109	0.5714	1	late	non-functional
1hrh	A	488	D	c	T	4	exposed	10.5153	0.488	5	0	2	5	3	0	2	3	2	0	0	2	-2.8492	-1.17	2.21	0.2009	0.399	0	0	0	0	6	6	0	0.0165	0.299	0.7333	0	late	non-functional
1hrh	A	489	S	c	T	4	exposed	11.16	0.496	2	0	2	2	2	0	2	2	0	0	0	0	-6.5573	-5.24	2.32	0.1735	0.5715	2	0.74	2.1	34	9	8	1	0.0361	0.3181	0.4722	1	late	non-functional
1hrh	A	490	G	c	c	4	exposed	13.3456	0.496	1	0	0	1	0	0	0	0	1	0	0	1	-2.3909	-5.24	2.38	0.4271	0.6827	3	0.787	2.3	34	7	6	1	0.0192	0.2809	0.5238	1	late	non-functional
1hrh	A	491	L	c	S	4	exposed	16.1417	0.488	5	1	5	6	1	0	1	1	4	1	4	5	-6.4731	-27.33	2.35	0.4722	0.6827	3	1.004	2.9	20	9	4	5	0.023	0.2887	0.5833	5	late	non-functional
1hrh	A	492	E	E	E	6	exposed	15.5542	0.48	1	2	1	3	1	0	1	1	0	2	0	2	0.5113	-1.17	2.24	0.2718	0.5715	5	2.622	7.5	36	12	5	7	0.0323	0.2998	0.4848	3	late	non-functional
1hrh	A	493	V	E	E	6	buried	10.1873	0.472	4	0	4	4	0	0	0	0	4	0	4	4	-27.5935	-27.33	2.09	0.0008	0.399	2	0.587	1.7	58	15	6	9	0.0467	0.3369	0.381	4	late	non-functional
1hrh	A	494	N	E	E	6	buried	10.9023	0.464	6	0	4	6	0	0	0	0	6	0	4	6	-9.385	-5.24	1.96	0.0499	0.2204	4	3.292	9.4	34	14	4	10	0.0476	0.3342	0.4286	4	early	non-functional
1hrh	A	495	I	E	E	6	buried	5.9363	0.456	4	2	4	6	0	0	0	0	4	2	4	6	-36.5416	-27.33	1.87	0.0057	0.1264	7	2.203	6.3	54	14	4	10	0.0885	0.387	0.4176	4	early	non-functional
1hrh	A	496	V	E	E	6	buried	7.868	0.448	4	2	4	6	0	0	0	0	4	2	4	6	-26.9054	-27.33	1.79	0.1205	0.1264	4	2.295	6.6	32	13	4	9	0.0414	0.3541	0.4359	4	late	non-functional
1hrh	A	497	T	E	E	6	buried	6.6251	0.44	6	0	6	6	2	0	2	2	4	0	4	4	-16.2766	-13.3	1.73	0	0.1909	4	2.5	7.2	57	15	4	11	0.0905	0.3918	0.3905	3	late	non-functional
1hrh	A	498	D	c	c	2	exposed	9.5936	0.432	3	1	2	4	2	0	2	2	1	1	0	2	-0.8755	-1.17	1.7	0.2254	0.3021	3	0.991	2.8	98	8	4	4	0.0271	0.3298	0.5714	1	late	functional
1hrh	A	499	S	c	c	2	buried	8.566	0.424	7	0	5	7	7	0	5	7	0	0	0	0	-9.3449	-5.24	1.72	0.0665	0.3806	3	0.759	2.2	89	11	6	5	0.037	0.3307	0.4364	2	late	non-functional
1hrh	A	500	Q	H	H	9	exposed	12.7701	0.416	4	0	4	4	4	0	4	4	0	0	0	0	-4.5901	-1.17	1.78	0.5497	0.3806	1	0.581	1.7	53	7	6	1	0.0192	0.29	0.619	1	late	non-functional
1hrh	A	501	Y	H	H	9	exposed	11.8473	0.408	3	2	2	5	3	0	2	3	0	2	0	2	-15.4106	-13.3	1.89	0.4419	0.3021	6	1.637	4.7	60	7	6	1	0.0246	0.3049	0.6667	1	late	non-functional
1hrh	A	502	A	H	H	9	buried	8.1189	0.4	4	1	3	5	4	0	3	4	0	1	0	1	-17.5317	-13.3	2.07	0	0.1909	3	1.597	4.6	39	10	7	3	0.0575	0.3378	0.4667	3	late	non-functional
1hrh	A	503	L	H	H	9	buried	10.1971	0.392	4	2	4	6	4	0	4	4	0	2	0	2	-24.306	-27.33	2.28	0.0784	0.0969	3	1.748	5	34	12	8	4	0.0592	0.3333	0.4091	1	late	non-functional
1hrh	A	504	G	H	H	9	exposed	12.6353	0.384	4	0	4	4	4	0	4	4	0	0	0	0	-8.3712	-13.3	2.51	0.4468	0.0295	0	0	0	0	8	8	0	0.0245	0.286	0.6429	0	late	non-functional
1hrh	A	505	I	H	H	9	exposed	11.6909	0.376	2	1	2	3	2	0	2	2	0	1	0	1	-29.3647	-27.33	2.75	0.2544	0	3	0.898	2.6	32	9	9	0	0.0375	0.2962	0.5833	0	late	non-functional
1hrh	A	506	I	H	H	9	buried	9.6177	0.368	4	0	4	4	4	0	4	4	0	0	0	0	-32.7953	-27.33	3.02	0.0323	0.0295	3	0.712	2	51	8	8	0	0.0281	0.2955	0.6429	0	late	non-functional
1hrh	A	507	Q	H	H	9	exposed	13.3588	0.36	2	1	2	3	2	0	2	2	0	1	0	1	-7.9904	-5.24	3.33	0.5106	0.0969	2	0.528	1.5	33	7	6	1	0.0274	0.2778	0.5714	1	late	non-functional
1hrh	A	508	A	H	H	9	exposed	15.8091	0.352	2	1	2	3	2	1	2	3	0	0	0	0	-7.5333	-13.3	3.76	0.6038	0.2204	0	0	0	0	6	6	0	0.0161	0.25	0.8	0	late	non-functional
1hrh	A	509	Q	c	c	7	exposed	16.0508	0.344	3	0	2	3	2	0	2	2	1	0	0	1	-4.4496	-5.24	4.29	0.47	0.399	0	0	0	0	8	6	2	0.0401	0.2688	0.3929	2	late	non-functional
1hrh	A	510	P	c	c	7	exposed	15.6609	0.336	0	1	0	1	0	1	0	1	0	0	0	0	-5.7878	-27.33	4.85	0.2115	0.601	1	0.176	0.5	32	7	7	0	0.0286	0.253	0.4762	0	late	non-functional
1hrh	A	511	D	c	S	7	exposed	18.5269	0.328	2	0	2	2	2	0	2	2	0	0	0	0	1.4129	-1.17	5.3	0.5268	0.7796	0	0	0	0	4	4	0	0.019	0.2315	0.6667	0	late	non-functional
1hrh	A	512	K	c	c	7	exposed	18.6411	0.32	2	0	2	2	2	0	2	2	0	0	0	0	1.1526	-1.17	5.51	0.3476	0.9031	0	0	0	0	5	4	1	0.0226	0.2372	0.6	1	late	non-functional
1hrh	A	513	S	c	c	7	exposed	17.0802	0.312	3	0	0	3	1	0	0	1	2	0	0	2	-4.908	-1.17	5.39	0.2593	0.9409	2	0.475	1.4	35	8	7	1	0.0303	0.2551	0.5	1	late	non-functional
1hrh	A	514	E	c	S	7	exposed	18.6643	0.304	2	0	2	2	2	0	2	2	0	0	0	0	0.5874	-1.17	4.99	0.5588	0.9031	2	0.909	2.6	34	5	5	0	0.016	0.2277	0.8	0	late	non-functional
1hrh	A	515	S	c	c	7	exposed	15.0198	0.296	5	0	2	5	5	0	2	5	0	0	0	0	-3.0156	-5.24	4.41	0.3313	0.7796	1	0.315	0.9	33	6	6	0	0.0206	0.2525	0.8	0	late	non-functional
1hrh	A	516	E	H	H	12	exposed	14.8009	0.288	4	0	4	4	4	0	4	4	0	0	0	0	-0.3841	-1.17	3.82	0.3299	0.601	0	0	0	0	7	7	0	0.0187	0.2577	0.7143	0	late	non-functional
1hrh	A	517	L	H	H	12	buried	10.7495	0.28	3	1	2	4	3	0	2	3	0	1	0	1	-19.1266	-27.33	3.32	0.1072	0.399	1	0.164	0.5	38	8	6	2	0.0516	0.3141	0.5	2	late	non-functional
1hrh	A	518	V	H	H	12	buried	11.5367	0.272	3	1	2	4	3	0	2	3	0	1	0	1	-21.5124	-27.33	3	0.0577	0.2204	0	0	0	0	9	8	1	0.0475	0.3079	0.5278	1	late	non-functional
1hrh	A	519	N	H	H	12	exposed	14.6844	0.264	6	0	4	6	4	0	4	4	2	0	0	2	-3.9766	-5.24	2.88	0.3478	0.0969	0	0	0	0	11	9	2	0.0392	0.2834	0.4727	2	late	non-functional
1hrh	A	520	Q	H	H	12	exposed	12.1044	0.256	4	0	4	4	4	0	4	4	0	0	0	0	-5.5355	-5.24	2.87	0.3396	0.0295	2	0.547	1.6	33	9	8	1	0.0268	0.2854	0.5556	1	early	non-functional
1hrh	A	521	I	H	H	12	buried	8.3315	0.248	4	2	4	6	4	1	4	5	0	1	0	1	-36.2904	-27.33	2.88	0.0136	0	4	1.199	3.4	40	11	8	3	0.0608	0.3298	0.4545	3	early	non-functional
1hrh	A	522	I	H	H	12	buried	12.618	0.24	4	1	4	5	4	1	4	5	0	0	0	0	-25.2021	-27.33	2.87	0.0682	0	0	0	0	0	8	8	0	0.0221	0.2854	0.6429	0	late	non-functional
1hrh	A	523	E	H	H	12	exposed	13.4558	0.232	4	1	4	5	4	1	4	5	0	0	0	0	-1.704	-1.17	2.81	0.3407	0	1	0.426	1.2	41	8	8	0	0.0232	0.2729	0.6429	0	late	non-functional
1hrh	A	524	Q	H	H	12	buried	11.1283	0.224	4	1	4	5	4	1	4	5	0	0	0	0	-6.7385	-5.24	2.76	0.1236	0	2	0.439	1.3	24	11	8	3	0.0341	0.3019	0.4545	3	early	non-functional
1hrh	A	525	L	H	H	12	buried	10.8714	0.216	2	3	2	5	2	1	2	3	0	2	0	2	-24.8172	-27.33	2.75	0.0353	0.0295	2	0.452	1.3	48	10	7	3	0.0503	0.3049	0.4444	1	early	non-functional
1hrh	A	526	I	H	H	12	exposed	15.5495	0.208	2	1	2	3	2	1	2	3	0	0	0	0	-13.8452	-27.33	2.78	0.5628	0.0969	0	0	0	0	8	7	1	0.019	0.2648	0.5714	1	late	non-functional
1hrh	A	527	K	H	H	12	exposed	15.3027	0.2	2	0	2	2	2	0	2	2	0	0	0	0	-0.5341	-1.17	2.82	0.5918	0.1909	0	0	0	0	7	6	1	0.0204	0.2604	0.619	1	late	non-functional
1hrh	A	528	K	c	c	2	buried	12.903	0.192	4	1	2	5	2	1	2	3	2	0	0	2	-1.1396	-1.17	2.82	0.1051	0.3021	1	0.213	0.6	35	11	7	4	0.0303	0.2894	0.4364	1	late	non-functional
1hrh	A	529	E	c	S	2	exposed	17.8945	0.184	2	1	2	3	0	0	0	0	2	1	2	3	2.267	-1.17	2.74	0.5313	0.3806	5	1.57	4.5	30	7	5	2	0.0173	0.2723	0.6667	2	late	non-functional
1hrh	A	530	K	E	E	6	exposed	16.2968	0.176	4	3	4	7	0	0	0	0	4	3	4	7	-0.6271	-1.17	2.61	0.3352	0.3806	1	1.084	3.1	28	11	4	7	0.0281	0.286	0.5091	3	late	non-functional
1hrh	A	531	V	E	E	6	buried	11.261	0.168	2	2	2	4	0	1	0	1	2	1	2	3	-28.5108	-27.33	2.46	0.0288	0.3021	3	0.771	2.2	55	15	5	10	0.0662	0.3388	0.3905	3	late	non-functional
1hrh	A	532	Y	E	E	6	buried	11.8341	0.16	4	1	4	5	0	1	0	1	4	0	4	4	-24.2492	-13.3	2.38	0.1539	0.1909	3	1.264	3.6	31	13	4	9	0.0372	0.3222	0.4615	6	early	non-functional
1hrh	A	533	L	E	E	6	buried	8.2229	0.152	0	2	0	2	0	0	0	0	0	2	0	2	-31.088	-27.33	2.36	0.0647	0.1264	7	2.081	6	38	11	4	7	0.0528	0.3425	0.4727	2	late	non-functional
1hrh	A	534	A	E	E	6	exposed	9.641	0.144	4	1	4	5	0	1	0	1	4	0	4	4	-14.6203	-13.3	2.4	0.2071	0.1264	2	2.073	5.9	17	9	4	5	0.0236	0.3307	0.5833	4	early	non-functional
1hrh	A	535	W	E	E	6	exposed	12.2458	0.136	1	2	0	3	0	1	0	1	1	1	0	2	-18.3154	-27.33	2.39	0.3816	0.2204	3	0.963	2.8	63	10	4	6	0.0213	0.3247	0.5778	5	late	non-functional
1hrh	A	536	V	c	c	3	exposed	11.9043	0.128	2	1	2	3	0	0	0	0	2	1	2	3	-11.9632	-27.33	2.42	0.3054	0.3694	1	0.177	0.5	69	7	3	4	0.017	0.3056	0.7619	4	late	non-functional
1hrh	A	537	P	c	c	3	exposed	14.617	0.12	0	1	0	1	0	1	0	1	0	0	0	0	-2.0375	-5.24	2.47	0.7926	0.5042	0	0	0	0	6	3	3	0.0213	0.2983	0.6667	3	late	non-functional
1hrh	A	543	G	c	c	3	exposed	15.4155	0.112	6	0	6	6	6	0	6	6	0	0	0	0	-2.8951	-5.24	2.22	0.8459	0.5592	1	0.158	0.5	35	5	5	0	0.0187	0.2706	0.6	0	late	non-functional
1hrh	A	544	G	H	H	10	buried	13.2654	0.104	3	0	3	3	3	0	3	3	0	0	0	0	-4.1221	-5.24	2.22	0.1261	0.5042	1	0.163	0.5	68	9	5	4	0.0254	0.2962	0.5278	1	late	non-functional
1hrh	A	545	N	H	H	10	buried	11.0179	0.096	5	0	5	5	5	0	5	5	0	0	0	0	-3.9886	-1.17	2.16	0.1039	0.3694	2	0.396	1.1	92	12	6	6	0.0427	0.3463	0.4697	3	late	non-functional
1hrh	A	546	E	H	H	10	exposed	14.7383	0.088	4	0	4	4	4	0	4	4	0	0	0	0	2.776	-1.17	2.07	0.2861	0.2204	0	0	0	0	7	7	0	0.0201	0.2841	0.7143	0	late	non-functional
1hrh	A	547	Q	H	H	10	exposed	15.0071	0.08	4	0	4	4	4	0	4	4	0	0	0	0	-3.5665	-1.17	2.04	0.5005	0.0969	4	0.982	2.8	28	9	8	1	0.0218	0.2934	0.5833	1	late	non-functional
1hrh	A	548	V	H	H	10	buried	10.8294	0.072	4	2	4	6	4	0	4	4	0	2	0	2	-26.6789	-27.33	1.88	0.0042	0.0295	3	0.949	2.7	50	14	8	6	0.0359	0.3406	0.4615	3	late	non-functional
1hrh	A	549	D	H	H	10	exposed	13.5394	0.064	4	0	4	4	4	0	4	4	0	0	0	0	0.3373	-1.17	1.69	0.3607	0	4	1.017	2.9	87	10	8	2	0.027	0.3197	0.5333	2	late	functional
1hrh	A	550	K	H	H	10	exposed	15.8556	0.056	2	0	2	2	2	0	2	2	0	0	0	0	-0.0985	-1.17	1.47	0.2626	0	0	0	0	0	8	8	0	0.021	0.2784	0.6429	0	late	non-functional
1hrh	A	551	L	H	H	10	exposed	14.3344	0.048	4	0	4	4	4	0	4	4	0	0	0	0	-24.7746	-27.33	1.28	0.238	0.0295	1	0.257	0.7	79	9	7	2	0.0231	0.2976	0.5278	1	late	non-functional
1hrh	A	552	V	H	H	10	buried	12.2467	0.04	2	1	2	3	2	0	2	2	0	1	0	1	-28.0335	-27.33	1.15	0.0068	0.0969	3	1.069	3.1	57	15	7	8	0.0443	0.3378	0.4095	3	late	non-functional
1hrh	A	553	S	H	H	10	exposed	15.9109	0.032	6	0	6	6	6	0	6	6	0	0	0	0	-6.6266	-5.24	1.12	0.3011	0.2204	2	1.354	3.9	30	10	7	3	0.0286	0.2983	0.4667	2	late	non-functional
1hrh	A	554	A	c	T	3	exposed	17.9638	0.024	2	0	2	2	2	0	2	2	0	0	0	0	-8.7368	-13.3	1.02	0.5154	0.4286	1	0.171	0.5	14	6	6	0	0.0181	0.2615	0.6667	0	late	non-functional
1hrh	A	555	G	c	T	3	exposed	19.574	0.016	2	0	2	2	2	0	2	2	0	0	0	0	-4.6146	-5.24	0.95	0.6379	0.5	2	0.787	2.3	43	4	4	0	0.0166	0.2588	0.8333	0	late	non-functional
1hrh	A	556	I	c	c	3	exposed	18.0956	0.008	2	2	2	4	2	0	2	2	0	2	0	2	-20.7552	-27.33	0.99	0.3621	0.6	0	0	0	0	8	3	5	0.0218	0.2626	0.4643	3	late	non-functional
1i1b	A	3	V	c	c	1	exposed	17.2412	0	0	1	0	1	0	0	0	0	0	1	0	1	-12.521	-5.24	1.92	0.5274	0.2	0	0	0	0	8	2	6	0.02	0.2521	0.6071	3	late	non-functional
1i1b	A	4	R	E	E	9	exposed	17.9631	0.0066	2	0	2	2	0	0	0	0	2	0	2	2	-5.083	-27.33	2.38	0.7571	0.1667	0	0	0	0	6	3	3	0.0159	0.2586	0.7333	3	late	functional
1i1b	A	5	S	E	E	9	exposed	14.3566	0.0132	0	0	0	0	0	0	0	0	0	0	0	0	-7.7468	-5.24	2.74	0.3998	0.1429	0	0	0	0	8	4	4	0.0246	0.2617	0.6071	4	late	non-functional
1i1b	A	6	L	E	E	9	exposed	12.8148	0.0199	4	1	4	5	0	0	0	0	4	1	4	5	-19.7334	-27.33	3.04	0.2931	0.125	0	0	0	0	9	4	5	0.034	0.2721	0.4722	3	late	non-functional
1i1b	A	7	N	E	E	9	buried	13.0964	0.0265	3	0	3	4	0	0	0	0	3	0	3	4	-9.3231	-5.24	3.02	0.1321	0.1111	2	0.259	1.8	9	13	4	9	0.042	0.2812	0.4103	4	late	non-functional
1i1b	A	8	C	E	E	9	buried	9.8575	0.0331	4	0	4	4	0	0	0	0	4	0	4	4	-28.1018	-27.33	3.64	0	0.0295	0	0	0	0	12	4	8	0.0579	0.3038	0.4545	4	late	non-functional
1i1b	A	9	T	E	E	9	buried	10.3273	0.0397	4	0	4	5	0	0	0	0	4	0	4	5	-14.5726	-13.3	4.2	0.0118	0	6	0.781	5.3	18	12	4	8	0.0581	0.302	0.3939	4	late	non-functional
1i1b	A	10	L	E	E	9	buried	7.0512	0.0464	0	1	1	2	0	0	0	0	0	1	1	2	-25.21	-27.33	4.61	0.03	0.0295	4	0.572	3.9	47	10	4	6	0.0608	0.3082	0.4667	2	late	non-functional
1i1b	A	11	R	E	E	9	exposed	12.5683	0.053	4	0	4	4	0	0	0	0	4	0	4	4	-6.5426	-5.24	4.82	0.2198	0.0969	4	0.601	4.1	28	12	7	5	0.0394	0.2996	0.4545	2	late	non-functional
1i1b	A	12	D	E	E	9	buried	11.7145	0.0596	7	0	5	7	7	0	5	7	0	0	0	0	-2.0616	-1.17	4.88	0.0115	0.2204	3	0.468	3.2	73	13	7	6	0.0614	0.3032	0.4359	1	late	non-functional
1i1b	A	13	S	c	T	4	exposed	14.4939	0.0662	3	0	2	3	1	0	0	1	2	0	2	2	-3.6151	-5.24	4.87	0.2321	0.399	3	0.402	2.7	13	11	5	6	0.0329	0.2909	0.5091	1	late	non-functional
1i1b	A	14	Q	c	T	4	exposed	16.4958	0.0728	2	1	0	3	2	0	0	2	0	1	0	1	-1.3391	-1.17	4.86	0.3177	0.5715	2	0.268	1.8	30	6	5	1	0.0135	0.2635	0.8	1	late	non-functional
1i1b	A	15	Q	c	c	4	exposed	16.295	0.0795	2	0	2	2	2	0	2	2	0	0	0	0	0.1481	-1.17	4.78	0.6032	0.6827	3	0.427	2.9	42	7	6	1	0.0181	0.2612	0.7143	1	late	non-functional
1i1b	A	16	K	c	c	4	buried	13.6207	0.0861	5	0	3	5	4	0	3	4	1	0	0	1	-0.5318	-1.17	4.63	0.0024	0.6827	1	0.148	1	46	11	7	4	0.0343	0.2833	0.4909	4	late	non-functional
1i1b	A	17	S	E	E	4	buried	12.3898	0.0927	4	0	5	6	0	0	0	1	4	0	5	5	-10.4504	-5.24	4.38	0.0029	0.5715	5	0.677	4.6	38	13	5	8	0.0497	0.2904	0.3846	2	late	non-functional
1i1b	A	18	L	E	E	4	buried	8.7758	0.0993	2	1	3	5	0	0	0	1	2	1	3	4	-27.3326	-27.33	4.02	0.0239	0.4285	5	0.708	4.8	53	12	4	8	0.0438	0.2996	0.4242	2	late	non-functional
1i1b	A	19	V	E	E	4	buried	12.0502	0.106	4	0	4	4	0	0	0	0	4	0	4	4	-24.3902	-27.33	3.63	0.1154	0.3173	4	0.599	4.1	42	11	4	7	0.0271	0.2876	0.4727	4	late	non-functional
1i1b	A	20	M	E	E	4	exposed	12.6397	0.1126	0	0	0	0	0	0	0	0	0	0	0	0	-17.4373	-27.33	3.34	0.3331	0.3173	4	0.542	3.7	56	11	7	4	0.0381	0.2871	0.5091	2	late	non-functional
1i1b	A	21	S	c	c	5	exposed	14.8261	0.1192	2	0	2	2	2	0	2	2	0	0	0	0	-4.6123	-13.3	3.2	0.3688	0.4285	5	0.615	4.2	22	9	7	2	0.0165	0.2677	0.6389	1	late	non-functional
1i1b	A	22	G	c	S	5	exposed	15.1993	0.1258	4	0	4	4	4	0	4	4	0	0	0	0	-4.6146	-5.24	3.11	0.3265	0.601	3	0.504	3.4	25	6	6	0	0.0132	0.2559	0.9333	0	late	non-functional
1i1b	A	23	P	c	T	5	exposed	15.7488	0.1325	0	1	0	1	0	1	0	1	0	0	0	0	-3.5355	-1.17	3	0.6042	0.75	5	0.69	4.7	22	5	5	0	0.0132	0.2542	1	0	late	non-functional
1i1b	A	24	Y	c	T	5	exposed	14.2563	0.1391	2	2	3	5	0	1	1	2	2	1	2	3	-10.1294	-13.3	2.8	0.4448	0.8063	3	0.387	2.6	12	9	6	3	0.0449	0.286	0.5278	3	late	non-functional
1i1b	A	25	E	c	c	5	exposed	12.5356	0.1457	6	0	7	7	6	0	7	7	0	0	0	0	-1.7218	-1.17	2.5	0.3511	0.75	0	0	0	0	11	7	4	0.0409	0.3051	0.4727	2	late	non-functional
1i1b	A	26	L	E	E	4	buried	8.4763	0.1523	2	2	2	4	0	0	0	0	2	2	2	4	-25.745	-27.33	2.19	0.0377	0.601	7	0.913	6.2	74	11	6	5	0.0268	0.2932	0.5455	3	late	non-functional
1i1b	A	27	K	E	E	4	exposed	13.0431	0.1589	5	0	4	5	0	0	0	0	5	0	4	5	-4.1507	-1.17	1.95	0.2034	0.4285	2	0.273	1.9	21	12	4	8	0.0281	0.2915	0.5152	4	late	non-functional
1i1b	A	28	A	E	E	4	buried	12.3858	0.1656	6	2	6	8	0	0	0	0	6	2	6	8	-16.9308	-13.3	1.89	0.0121	0.3173	2	0.306	2.1	62	15	4	11	0.0543	0.299	0.4095	4	late	non-functional
1i1b	A	29	L	E	E	4	buried	15.3009	0.1722	4	1	5	6	0	1	1	2	4	0	4	4	-15.8899	-27.33	2.09	0.1246	0.3173	2	0.32	2.2	31	12	4	8	0.0268	0.2677	0.4545	4	late	non-functional
1i1b	A	30	H	c	c	4	exposed	17.8759	0.1788	1	0	0	1	0	0	0	0	1	0	0	1	-7.1486	-13.3	2.58	0.4415	0.4285	4	0.525	3.6	28	8	4	4	0.0238	0.2555	0.5	3	late	non-functional
1i1b	A	31	L	c	c	4	buried	17.4439	0.1854	0	1	2	3	0	1	1	2	0	0	1	1	-20.1926	-27.33	3.34	0.1134	0.5715	1	0.122	0.8	45	8	6	2	0.0269	0.2382	0.5	2	late	non-functional
1i1b	A	32	Q	c	c	4	exposed	22.0134	0.1921	2	0	2	2	2	0	2	2	0	0	0	0	-3.0513	-5.24	4.28	0.8116	0.6827	6	0.848	5.8	32	6	6	0	0.0147	0.2182	0.6667	0	late	non-functional
1i1b	A	33	G	c	S	4	exposed	22.1658	0.1987	2	0	2	2	2	0	2	2	0	0	0	0	-2.8396	-5.24	5.13	0.4637	0.6827	3	0.438	3	26	5	5	0	0.0134	0.2063	0.9	0	late	non-functional
1i1b	A	34	Q	H	G	5	exposed	24.409	0.2053	3	0	2	3	3	0	2	3	0	0	0	0	-0.5129	-5.24	5.66	0.8166	0.5715	2	0.308	2.1	16	5	5	0	0.0135	0.2013	0.8	0	late	non-functional
1i1b	A	35	D	H	G	5	exposed	20.816	0.2119	5	0	4	5	5	0	4	5	0	0	0	0	0.1333	-1.17	5.7	0.3516	0.399	0	0	0	0	7	7	0	0.0154	0.2188	0.619	0	late	non-functional
1i1b	A	36	M	H	G	5	exposed	17.7485	0.2185	5	0	4	5	5	0	4	5	0	0	0	0	-13.3804	-27.33	5.24	0.2743	0.25	1	0.119	0.8	11	9	8	1	0.0372	0.2484	0.4722	1	late	non-functional
1i1b	A	37	E	H	G	5	exposed	19.7223	0.2252	3	0	2	3	3	0	2	3	0	0	0	0	1.8501	-1.17	4.42	0.7241	0.1937	1	0.118	0.8	15	5	5	0	0.0139	0.2281	0.7	0	late	non-functional
1i1b	A	38	Q	H	G	5	exposed	17.0255	0.2318	3	0	2	3	3	0	2	3	0	0	0	0	-2.9497	-5.24	3.49	0.4797	0.25	0	0	0	0	6	5	1	0.0238	0.2564	0.5333	1	late	non-functional
1i1b	A	39	Q	c	S	3	exposed	13.105	0.2384	3	0	2	4	3	0	2	3	0	0	0	1	-7.5827	-5.24	2.68	0.1925	0.3694	3	0.451	3.1	16	10	5	5	0.0558	0.2893	0.3778	1	late	non-functional
1i1b	A	40	V	c	c	3	buried	9.7779	0.245	2	0	2	2	0	0	0	0	2	0	2	2	-22.4233	-27.33	2.07	0.0927	0.5042	0	0	0	0	10	4	6	0.0621	0.3057	0.4	1	late	non-functional
1i1b	A	41	V	c	c	3	exposed	11.0416	0.2517	2	0	2	2	0	0	0	0	2	0	2	2	-19.7134	-27.33	1.69	0.2424	0.5592	1	0.122	0.8	28	9	4	5	0.0343	0.2932	0.5833	3	late	non-functional
1i1b	A	42	F	E	E	5	buried	6.4474	0.2583	4	0	4	4	0	0	0	0	4	0	4	4	-28.572	-27.33	1.47	0.0034	0.5042	1	0.155	1.1	31	11	4	7	0.0546	0.3179	0.5455	3	early	non-functional
1i1b	A	43	S	E	E	5	exposed	9.8964	0.2649	4	0	4	4	0	0	0	0	4	0	4	4	-10.8137	-13.3	1.34	0.1693	0.3694	2	0.272	1.9	20	13	4	9	0.0385	0.3088	0.4615	4	late	non-functional
1i1b	A	44	M	E	E	5	buried	8.7372	0.2715	4	0	4	4	0	0	0	0	4	0	4	4	-27.0082	-27.33	1.3	0	0.25	3	0.492	3.4	29	12	4	8	0.0466	0.3139	0.4848	4	late	non-functional
1i1b	A	45	S	E	E	5	buried	11.058	0.2781	4	0	4	4	0	0	0	0	4	0	4	4	-15.0702	-5.24	1.4	0.0093	0.1937	1	0.139	1	20	14	4	10	0.0382	0.2955	0.4066	4	late	non-functional
1i1b	A	46	F	E	E	5	exposed	13.1575	0.2848	2	1	2	3	0	0	0	0	2	1	2	3	-24.299	-27.33	1.73	0.2979	0.25	1	0.152	1	19	12	4	8	0.0406	0.2893	0.4394	3	late	non-functional
1i1b	A	47	V	c	c	8	buried	13.6831	0.2914	2	1	2	3	0	0	0	0	2	1	2	3	-27.0311	-27.33	2.41	0.0965	0.399	2	0.287	2	32	14	4	10	0.0497	0.2882	0.3956	2	late	non-functional
1i1b	A	48	Q	c	S	8	exposed	18.0188	0.298	2	0	2	2	0	0	0	0	2	0	2	2	-1.5188	-5.24	3.42	0.6515	0.601	2	0.267	1.8	18	8	4	4	0.0173	0.2538	0.5	1	late	non-functional
1i1b	A	49	G	c	S	8	exposed	17.3688	0.3046	1	0	1	1	1	0	1	1	0	0	0	0	-2.4329	-5.24	4.64	0.499	0.7796	2	0.303	2.1	19	5	4	1	0.0149	0.2416	0.7	1	late	non-functional
1i1b	A	50	E	c	c	8	exposed	17.9881	0.3113	0	0	0	1	0	0	0	0	0	0	0	1	3.4035	-1.17	5.76	0.6856	0.9031	2	0.248	1.7	13	7	5	2	0.0158	0.2401	0.619	2	late	non-functional
1i1b	A	51	E	c	c	8	exposed	18.3361	0.3179	3	0	1	3	3	0	1	3	0	0	0	0	1.9666	-1.17	6.48	0.6002	0.9705	0	0	0	0	8	7	1	0.0154	0.2389	0.6429	1	late	non-functional
1i1b	A	52	S	c	c	8	exposed	18.9076	0.3245	10	0	2	10	10	0	2	10	0	0	0	0	-0.8275	-5.24	6.56	0.4029	0.9705	0	0	0	0	6	6	0	0.0134	0.2234	0.8667	0	late	non-functional
1i1b	A	53	N	c	S	8	exposed	20.668	0.3311	2	0	0	2	2	0	0	2	0	0	0	0	0.3346	-1.17	5.99	0.8102	0.9031	1	0.128	0.9	13	5	5	0	0.0132	0.2221	1	0	late	non-functional
1i1b	A	54	D	c	S	8	exposed	17.5074	0.3377	4	0	2	4	2	0	0	2	2	0	2	2	-1.395	-1.17	4.99	0.4262	0.7796	2	0.243	1.7	23	8	5	3	0.0281	0.2512	0.6429	3	late	non-functional
1i1b	A	55	K	E	E	8	exposed	14.9716	0.3444	5	1	2	6	4	0	2	4	1	1	0	2	3.962	-1.17	3.84	0.3136	0.601	0	0	0	0	11	7	4	0.0283	0.2692	0.5273	4	late	non-functional
1i1b	A	56	I	E	E	8	exposed	13.3701	0.351	4	0	4	4	0	0	0	0	4	0	4	4	-15.4246	-27.33	2.8	0.1995	0.399	5	0.657	4.5	12	12	7	5	0.0301	0.275	0.4697	2	late	non-functional
1i1b	A	57	P	E	E	8	buried	12.6548	0.3576	2	1	2	3	0	0	0	0	2	1	2	3	-6.9054	-5.24	2.02	0.0324	0.2204	6	0.967	6.6	72	15	4	11	0.055	0.2972	0.381	6	late	non-functional
1i1b	A	58	V	E	E	8	buried	8.6344	0.3642	4	0	4	4	0	0	0	0	4	0	4	4	-28.6328	-27.33	1.54	0	0.0969	5	0.87	5.9	66	12	4	8	0.0288	0.3126	0.5	4	late	non-functional
1i1b	A	59	A	E	E	8	buried	8.0216	0.3709	4	0	4	4	0	0	0	0	4	0	4	4	-23.52	-13.3	1.35	0	0.0295	4	0.567	3.9	25	14	4	10	0.0529	0.329	0.4286	4	late	non-functional
1i1b	A	60	L	E	E	8	buried	4.4859	0.3775	2	2	4	6	0	0	0	0	2	2	4	6	-30.3069	-27.33	1.36	0.0006	0.0295	2	0.285	1.9	80	13	4	9	0.0585	0.3378	0.4359	4	late	non-functional
1i1b	A	61	G	E	E	8	buried	7.6591	0.3841	4	0	4	4	0	0	0	0	4	0	4	4	-11.9112	-5.24	1.55	0.0087	0.0969	1	0.168	1.1	61	13	6	7	0.0427	0.3166	0.4359	4	late	non-functional
1i1b	A	62	L	E	E	8	buried	9.4767	0.3907	4	0	4	4	4	0	4	4	0	0	0	0	-25.9976	-27.33	1.85	0.0485	0.2204	1	0.153	1	53	12	7	5	0.0474	0.3126	0.4545	4	late	non-functional
1i1b	A	63	K	c	T	4	exposed	13.6143	0.3974	2	1	2	3	0	1	0	1	2	0	2	2	-0.4311	-1.17	2.17	0.3204	0.399	2	0.3	2	31	9	4	5	0.0182	0.2876	0.5556	1	late	non-functional
1i1b	A	64	E	c	T	4	exposed	16.2122	0.404	0	2	0	2	0	2	0	2	0	0	0	0	0.9724	-1.17	2.43	1.0027	0.5715	3	0.454	3.1	36	5	4	1	0.0151	0.2568	0.7	1	late	non-functional
1i1b	A	65	K	c	S	4	exposed	14.1923	0.4106	4	1	4	5	4	1	4	5	0	0	0	0	0.9377	-1.17	2.52	0.416	0.6827	2	0.277	1.9	31	6	6	0	0.014	0.2626	0.7333	0	late	non-functional
1i1b	A	66	N	c	S	4	exposed	15.5204	0.4172	2	1	1	3	0	0	0	0	2	1	1	3	-3.7051	-1.17	2.45	0.3457	0.6827	2	0.308	2.1	24	11	6	5	0.0398	0.2687	0.4182	4	late	non-functional
1i1b	A	67	L	E	E	7	buried	11.6226	0.4238	4	1	4	5	4	0	4	4	0	1	0	1	-20.4048	-27.33	2.26	0.1063	0.5715	3	0.435	3	47	10	5	5	0.0253	0.2898	0.5333	1	late	non-functional
1i1b	A	68	Y	E	E	7	buried	9.8338	0.4305	4	2	4	6	0	0	0	0	4	2	4	6	-26.8415	-13.3	2.04	0.0575	0.399	3	0.454	3.1	43	13	4	9	0.0407	0.312	0.4359	4	early	non-functional
1i1b	A	69	L	E	E	7	buried	5.2194	0.4371	2	2	3	5	0	0	0	0	2	2	3	5	-31.2686	-27.33	1.86	0.0181	0.2204	1	0.159	1.1	76	12	4	8	0.061	0.3275	0.4545	3	early	non-functional
1i1b	A	70	S	E	E	7	buried	9.0771	0.4437	4	0	4	4	0	0	0	0	4	0	4	4	-11.0267	-13.3	1.88	0	0.0969	3	0.403	2.7	52	11	4	7	0.0443	0.3166	0.4727	4	early	non-functional
1i1b	A	71	C	E	E	7	buried	10.424	0.4503	2	0	2	2	0	0	0	0	2	0	2	2	-33.8937	-27.33	2.22	0.0107	0.0591	4	0.539	3.7	90	14	4	10	0.0645	0.3199	0.3516	4	late	non-functional
1i1b	A	72	V	E	E	7	exposed	13.8649	0.457	4	0	4	4	0	0	0	0	4	0	4	4	-13.1682	-27.33	2.9	0.2019	0.0969	1	0.212	1.4	27	10	5	5	0.0314	0.2849	0.5333	4	early	non-functional
1i1b	A	73	L	E	E	7	exposed	17.6517	0.4636	0	0	0	0	0	0	0	0	0	0	0	0	-10.0327	-27.33	3.86	0.5611	0.2204	2	0.262	1.8	29	8	7	1	0.0298	0.2525	0.6786	1	late	non-functional
1i1b	A	74	K	c	S	4	exposed	17.4021	0.4702	5	1	4	6	5	1	4	6	0	0	0	0	0.309	-1.17	4.83	0.5094	0.399	1	0.186	1.3	14	7	7	0	0.0155	0.2363	0.7619	0	late	non-functional
1i1b	A	75	D	c	S	4	exposed	21.379	0.4768	2	0	2	3	2	0	2	3	0	0	0	0	1.4166	-1.17	5.42	0.7117	0.5715	1	0.119	0.8	38	4	4	0	0.0132	0.203	1	0	late	non-functional
1i1b	A	76	D	c	S	4	exposed	22.1017	0.4834	2	0	2	3	2	0	2	3	0	0	0	0	0.4699	-1.17	5.38	0.7192	0.6827	3	0.415	2.8	33	5	5	0	0.014	0.2221	0.9	0	late	non-functional
1i1b	A	77	K	c	S	4	exposed	17.3592	0.4901	4	0	4	7	4	0	4	5	0	0	0	2	2.472	-1.17	4.75	0.4454	0.6827	3	0.437	3	22	7	7	0	0.0137	0.2363	0.7619	0	late	non-functional
1i1b	A	78	P	E	E	7	buried	14.7032	0.4967	0	2	0	3	0	0	0	1	0	2	0	2	-8.1974	-1.17	3.82	0.101	0.5715	2	0.343	2.3	71	11	6	5	0.0316	0.2817	0.4545	2	late	non-functional
1i1b	A	79	T	E	E	7	exposed	12.6336	0.4967	5	1	4	6	1	1	0	2	4	0	4	4	-10.2105	-5.24	2.9	0.215	0.399	1	0.153	1	38	10	5	5	0.0261	0.286	0.5333	3	early	non-functional
1i1b	A	80	L	E	E	7	buried	8.0366	0.4901	0	2	2	4	0	0	0	0	0	2	2	4	-22.4048	-27.33	2.26	0.1179	0.2204	2	0.27	1.8	82	12	4	8	0.072	0.3333	0.4242	4	late	non-functional
1i1b	A	81	Q	E	E	7	exposed	11.0051	0.4834	4	0	4	6	0	0	0	1	4	0	4	5	-7.8447	-5.24	1.99	0.302	0.0969	1	0.124	0.8	50	10	4	6	0.0443	0.3088	0.4889	2	early	non-functional
1i1b	A	82	L	E	E	7	buried	9.6888	0.4768	2	2	2	4	0	0	0	0	2	2	2	4	-25.0128	-27.33	2.03	0.0417	0.0591	1	0.136	0.9	77	10	4	6	0.0353	0.3075	0.4889	2	late	non-functional
1i1b	A	83	E	E	E	7	buried	12.6789	0.4702	4	0	4	6	0	0	0	1	4	0	4	5	-4.6338	-1.17	2.35	0.129	0.0969	5	0.909	6.2	50	9	4	5	0.0308	0.2854	0.5556	1	early	non-functional
1i1b	A	84	S	E	E	7	exposed	15.3169	0.4636	0	0	0	0	0	0	0	0	0	0	0	0	-4.5808	-5.24	2.91	0.3854	0.2204	1	0.145	1	47	7	4	3	0.0234	0.2654	0.6667	3	late	non-functional
1i1b	A	85	V	c	c	12	buried	15.7346	0.457	2	4	1	6	0	2	0	2	2	2	1	4	-14.4471	-27.33	3.65	0.0925	0.399	2	0.246	1.7	35	9	6	3	0.0297	0.2521	0.5278	3	late	non-functional
1i1b	A	86	D	c	c	12	exposed	20.2303	0.4503	5	0	4	5	5	0	4	5	0	0	0	0	0.4069	-1.17	4.5	0.404	0.601	3	0.467	3.2	27	7	6	1	0.0213	0.2309	0.6667	1	late	non-functional
1i1b	A	87	P	c	T	12	exposed	19.6257	0.4437	0	1	0	1	0	0	0	0	0	1	0	1	-1.2352	-1.17	5.34	0.5969	0.7796	0	0	0	0	6	5	1	0.0136	0.2198	0.8	1	late	non-functional
1i1b	A	88	K	c	T	12	exposed	23.2937	0.4371	2	0	0	2	2	0	0	2	0	0	0	0	1.2849	-1.17	6.03	0.8059	0.9031	1	0.136	0.9	22	4	4	0	0.0132	0.1987	1	0	late	non-functional
1i1b	A	89	N	c	T	12	exposed	20.5518	0.4305	3	1	2	4	3	1	2	4	0	0	0	0	-0.57	-1.17	6.44	0.4933	0.9705	1	0.122	0.8	32	7	7	0	0.0232	0.2257	0.5714	0	late	non-functional
1i1b	A	90	Y	c	c	12	buried	16.1221	0.4238	2	3	2	7	2	3	2	5	0	0	0	2	-11.2835	-13.3	6.5	0.1581	1	1	0.144	1	40	8	7	1	0.0211	0.2359	0.5357	1	late	non-functional
1i1b	A	91	P	c	S	12	exposed	15.4942	0.4172	0	1	0	1	0	0	0	0	0	1	0	1	-5.1121	-5.24	6.24	0.3892	1	2	0.371	2.5	27	7	5	2	0.0244	0.2529	0.4762	1	late	non-functional
1i1b	A	92	K	c	c	12	exposed	17.0472	0.4106	1	0	0	1	1	0	0	1	0	0	0	0	-0.0823	-1.17	5.72	0.2754	1	2	0.283	1.9	19	8	6	2	0.0261	0.2451	0.5	1	late	non-functional
1i1b	A	93	K	c	S	12	exposed	17.3	0.404	4	0	6	6	2	0	4	4	2	0	2	2	0.5508	-1.17	5.04	0.2295	1	3	0.481	3.3	20	9	4	5	0.0155	0.2534	0.5833	1	late	non-functional
1i1b	A	94	K	c	S	12	exposed	17.8649	0.3974	1	0	2	3	1	0	2	3	0	0	0	0	0.8149	-1.17	4.32	0.2345	0.9705	1	0.141	1	28	6	4	2	0.0146	0.2345	0.6667	2	late	non-functional
1i1b	A	95	M	c	c	12	buried	13.9412	0.3907	2	0	2	2	2	0	2	2	0	0	0	0	-19.321	-13.3	3.68	0.0752	0.9031	1	0.13	0.9	19	11	8	3	0.029	0.2776	0.4	2	late	non-functional
1i1b	A	96	E	c	c	12	exposed	15.5246	0.3841	2	1	2	5	2	1	2	3	0	0	0	2	-1.1219	-1.17	3.1	0.2752	0.7796	2	0.248	1.7	22	6	6	0	0.018	0.2626	0.6667	0	late	non-functional
1i1b	A	97	K	H	G	3	exposed	14.5297	0.3775	2	1	2	3	2	0	2	2	0	1	0	1	-1.0623	-1.17	2.6	0.4472	0.601	1	0.132	0.9	37	7	5	2	0.0161	0.2644	0.6667	2	late	non-functional
1i1b	A	98	R	H	G	3	exposed	13.2815	0.3709	2	0	2	4	0	0	0	0	2	0	2	4	-5.0379	-5.24	2.18	0.3045	0.399	1	0.301	2.1	38	10	4	6	0.0255	0.2949	0.4889	3	late	non-functional
1i1b	A	99	F	H	G	3	buried	10.683	0.3642	2	3	3	6	2	1	2	3	0	2	1	3	-29.3277	-27.33	1.85	0.0005	0.2204	1	0.136	0.9	72	12	6	6	0.0363	0.3199	0.4242	2	early	non-functional
1i1b	A	100	V	E	E	7	buried	10.1963	0.3576	4	3	4	7	2	0	2	2	2	3	2	5	-27.0046	-27.33	1.62	0.0479	0.0969	3	0.472	3.2	33	16	7	9	0.0694	0.3304	0.3667	1	early	non-functional
1i1b	A	101	F	E	E	7	buried	6.3036	0.351	5	2	4	7	1	0	0	1	4	2	4	6	-29.4214	-27.33	1.54	0	0.0295	5	0.697	4.8	99	12	4	8	0.047	0.3275	0.4848	4	early	non-functional
1i1b	A	102	N	E	E	7	buried	10.8423	0.3444	5	0	4	6	1	0	0	1	4	0	4	5	-6.7237	-5.24	1.69	0.0817	0	1	0.119	0.8	42	13	4	9	0.0472	0.3166	0.4872	4	early	non-functional
1i1b	A	103	K	E	E	7	buried	10.119	0.3377	4	1	4	6	0	0	0	1	4	1	4	5	-2.0541	-1.17	2.1	0.0882	0	3	0.552	3.8	37	13	4	9	0.0481	0.3126	0.4744	5	early	non-functional
1i1b	A	104	I	E	E	7	buried	12.2406	0.3311	4	2	4	6	0	1	0	1	4	1	4	5	-17.668	-27.33	2.73	0.0912	0.0295	5	0.713	4.9	23	11	4	7	0.0221	0.2921	0.5273	3	early	non-functional
1i1b	A	105	E	E	E	7	exposed	15.0253	0.3245	2	0	2	3	0	0	0	1	2	0	2	2	0.1581	-1.17	3.47	0.3759	0.0969	2	0.257	1.8	19	10	7	3	0.0318	0.2822	0.5333	2	late	non-functional
1i1b	A	106	I	E	E	7	exposed	16.056	0.3179	4	1	4	5	4	1	4	5	0	0	0	0	-13.5399	-27.33	4.11	0.4575	0.1909	2	0.291	2	21	7	7	0	0.0152	0.2668	0.7619	0	late	non-functional
1i1b	A	107	N	c	T	2	exposed	19.5196	0.3113	0	0	0	0	0	0	0	0	0	0	0	0	-0.208	-5.24	4.4	0.8245	0.3021	2	0.252	1.7	71	5	5	0	0.0132	0.2428	1	0	late	non-functional
1i1b	A	108	N	c	T	2	exposed	17.3946	0.3046	0	0	0	0	0	0	0	0	0	0	0	0	0.5559	-1.17	4.21	0.8243	0.3806	0	0	0	0	6	5	1	0.0167	0.2517	0.8	1	late	non-functional
1i1b	A	109	K	E	E	6	exposed	14.4811	0.298	4	1	4	5	4	0	4	4	0	1	0	1	1.3485	-1.17	3.64	0.3204	0.3806	1	0.155	1.1	39	10	6	4	0.0324	0.2807	0.5556	1	late	non-functional
1i1b	A	110	L	E	E	6	buried	10.2049	0.2914	4	0	4	4	0	0	0	0	4	0	4	4	-24.6439	-27.33	2.95	0.1055	0.3021	1	0.286	2	29	13	7	6	0.0472	0.3051	0.4359	2	late	non-functional
1i1b	A	111	E	E	E	6	buried	10.7525	0.2848	4	0	4	4	0	0	0	0	4	0	4	4	-2.1832	-1.17	2.34	0.0258	0.1909	0	0	0	0	14	5	9	0.072	0.3233	0.4176	4	early	non-functional
1i1b	A	112	F	E	E	6	buried	5.5753	0.2781	2	3	2	5	0	0	0	0	2	3	2	5	-30.556	-27.33	1.96	0.0006	0.1264	6	0.851	5.8	76	12	4	8	0.0409	0.3333	0.4848	4	late	non-functional
1i1b	A	113	E	E	E	6	buried	10.8764	0.2715	6	1	4	8	0	0	0	0	6	1	4	8	-1.0237	-1.17	1.87	0.0424	0.1264	3	0.491	3.4	81	14	6	8	0.0436	0.3192	0.4505	4	early	non-functional
1i1b	A	114	S	E	E	6	buried	10.3763	0.2649	5	0	3	5	3	0	1	3	2	0	2	2	-13.9756	-5.24	1.98	0.0043	0.2204	4	0.603	4.1	85	15	7	8	0.0577	0.3304	0.4	1	early	non-functional
1i1b	A	115	A	c	S	6	exposed	12.722	0.2583	2	2	2	4	0	0	0	0	2	2	2	4	-10.1204	-13.3	2.16	0.1612	0.399	2	0.454	3.1	51	11	5	6	0.024	0.2926	0.4909	1	late	non-functional
1i1b	A	116	Q	c	S	6	exposed	14.5898	0.2517	1	1	0	2	1	1	0	2	0	0	0	0	-4.4105	-5.24	2.29	0.4093	0.601	0	0	0	0	8	4	4	0.0161	0.2876	0.6071	1	late	non-functional
1i1b	A	117	F	c	S	6	buried	14.0946	0.245	4	3	3	7	4	2	3	6	0	1	0	1	-16.6314	-27.33	2.3	0.1301	0.7796	4	0.557	3.8	29	9	7	2	0.0235	0.2822	0.5556	1	early	non-functional
1i1b	A	118	P	c	T	6	exposed	15.8905	0.2384	0	0	0	1	0	0	0	1	0	0	0	0	-2.2366	-5.24	2.15	0.6116	0.8736	3	0.395	2.7	74	7	7	0	0.0141	0.2654	0.7619	0	late	non-functional
1i1b	A	119	N	c	T	6	exposed	15.6077	0.2318	1	0	0	2	0	0	0	0	1	0	0	2	-2.498	-1.17	1.9	0.5059	0.8736	1	0.159	1.1	70	8	5	3	0.0239	0.274	0.6071	1	late	non-functional
1i1b	A	120	W	c	c	6	exposed	13.6086	0.2252	4	3	4	8	2	1	2	4	2	2	2	4	-18.861	-13.3	1.62	0.2472	0.7796	0	0	0	0	12	5	7	0.0275	0.2926	0.4545	1	early	non-functional
1i1b	A	121	Y	E	E	4	buried	10.8008	0.2185	4	4	4	8	0	0	0	0	4	4	4	8	-20.2765	-27.33	1.43	0.0531	0.601	1	0.199	1.4	78	12	4	8	0.0305	0.3094	0.4697	4	early	non-functional
1i1b	A	122	I	E	E	4	buried	5.3259	0.2119	2	4	2	6	0	0	0	0	2	4	2	6	-35.7411	-27.33	1.39	0.0258	0.4285	3	0.494	3.4	52	14	4	10	0.0824	0.3363	0.4066	1	late	non-functional
1i1b	A	123	S	E	E	4	buried	9.0363	0.2053	4	0	4	6	0	0	0	0	4	0	4	6	-11.5738	-13.3	1.58	0	0.3173	1	0.185	1.3	37	12	4	8	0.035	0.3002	0.4545	4	early	non-functional
1i1b	A	124	T	E	B	4	buried	10.7721	0.1987	5	1	4	6	0	0	0	0	5	1	4	6	-12.3784	-13.3	1.94	0.0026	0.3173	1	0.2	1.4	61	13	4	9	0.0589	0.3159	0.4103	1	late	non-functional
1i1b	A	125	S	c	c	5	exposed	14.5223	0.1921	2	0	0	2	1	0	0	1	1	0	0	1	-7.8968	-5.24	2.4	0.1651	0.4285	5	0.685	4.7	41	12	6	6	0.0325	0.2791	0.4394	1	late	non-functional
1i1b	A	126	Q	c	S	5	exposed	17.8572	0.1854	0	0	0	1	0	0	0	0	0	0	0	1	-1.9569	-5.24	2.81	0.4933	0.601	2	0.308	2.1	14	7	4	3	0.0173	0.2529	0.5714	3	late	non-functional
1i1b	A	127	A	c	S	5	exposed	17.8536	0.1788	1	0	0	1	1	0	0	1	0	0	0	0	-4.5807	-13.3	3.04	0.4782	0.75	2	0.29	2	42	6	5	1	0.0153	0.237	0.6667	1	late	non-functional
1i1b	A	128	E	c	T	5	exposed	18.4436	0.1722	1	0	0	1	0	0	0	0	1	0	0	1	-0.7588	-1.17	2.98	0.3814	0.8063	1	0.122	0.8	16	8	5	3	0.0162	0.2412	0.5714	3	late	non-functional
1i1b	A	129	N	c	T	5	exposed	17.1056	0.1656	3	0	2	3	0	0	0	0	3	0	2	3	-2.8372	-1.17	2.67	0.3957	0.7796	4	0.513	3.5	25	7	4	3	0.0149	0.2416	0.7143	3	late	non-functional
1i1b	A	130	M	E	E	2	exposed	15.4601	0.1589	4	0	4	4	0	0	0	0	4	0	4	4	-12.0253	-27.33	2.22	0.4637	0.6683	1	0.125	0.9	37	10	6	4	0.018	0.2736	0.6	3	late	non-functional
1i1b	A	131	P	E	E	2	exposed	12.6354	0.1523	0	0	0	0	0	0	0	0	0	0	0	0	-4.8547	-5.24	1.79	0.2707	0.5225	1	0.128	0.9	66	11	4	7	0.0252	0.2844	0.4909	3	late	non-functional
1i1b	A	132	V	c	c	1	buried	8.1157	0.1457	2	3	2	5	0	0	0	0	2	3	2	5	-21.7803	-27.33	1.5	0.0693	0.399	3	0.494	3.4	58	13	4	9	0.0714	0.322	0.4231	4	late	non-functional
1i1b	A	133	F	E	E	3	exposed	10.7131	0.1391	4	1	4	5	0	0	0	0	4	1	4	5	-22.3982	-27.33	1.42	0.2899	0.3284	2	0.358	2.4	18	9	4	5	0.0313	0.3075	0.5278	2	late	non-functional
1i1b	A	134	L	E	E	3	buried	9.9087	0.1325	0	1	2	5	0	0	0	0	0	1	2	5	-29.9454	-27.33	1.6	0.0271	0.305	3	0.499	3.4	64	12	4	8	0.0356	0.3133	0.4394	1	late	non-functional
1i1b	A	135	G	E	E	3	buried	12.1845	0.1258	5	0	5	6	1	0	1	1	4	0	4	5	-9.1447	-13.3	2.05	0.0996	0.3439	1	0.134	0.9	45	10	5	5	0.0192	0.2731	0.4889	4	late	non-functional
1i1b	A	136	G	c	S	7	exposed	15.363	0.1192	2	0	3	5	2	0	3	4	0	0	0	1	-5.0859	-5.24	2.71	0.38	0.4663	0	0	0	0	7	4	3	0.0193	0.2654	0.619	3	late	non-functional
1i1b	A	137	T	c	c	7	exposed	16.9177	0.1126	3	0	4	5	3	0	4	5	0	0	0	0	-1.5633	-5.24	3.49	0.4906	0.6306	3	0.388	2.7	23	7	5	2	0.0222	0.2517	0.5238	2	late	non-functional
1i1b	A	138	K	c	c	7	exposed	15.8456	0.106	0	3	0	3	0	0	0	0	0	3	0	3	2.3578	-1.17	4.17	0.395	0.7796	2	0.345	2.4	20	9	8	1	0.0263	0.2568	0.4722	1	late	non-functional
1i1b	A	139	G	c	S	7	exposed	18.8263	0.0993	0	0	0	0	0	0	0	0	0	0	0	0	-0.6997	-5.24	4.56	0.5337	0.9031	3	0.445	3	42	5	5	0	0.0157	0.223	0.8	0	late	non-functional
1i1b	A	140	G	c	S	7	exposed	20.0191	0.0927	0	0	0	0	0	0	0	0	0	0	0	0	-0.2819	-5.24	4.56	0.8175	0.9409	2	0.268	1.8	14	5	5	0	0.0135	0.225	0.9	0	late	non-functional
1i1b	A	141	Q	c	S	7	exposed	19.0534	0.0861	2	0	2	4	2	0	2	4	0	0	0	0	0.0892	-1.17	4.18	0.5931	0.9327	5	0.721	4.9	15	7	5	2	0.0194	0.2412	0.6667	2	late	non-functional
1i1b	A	142	D	c	S	7	exposed	15.1641	0.0795	3	1	2	7	2	0	2	4	1	1	0	3	0.8298	-1.17	3.59	0.2533	0.8765	4	0.579	4	13	12	7	5	0.0233	0.2687	0.4394	4	late	non-functional
1i1b	A	143	I	E	B	1	buried	12.7718	0.0728	4	1	4	5	0	0	0	0	4	1	4	5	-16.9494	-27.33	2.96	0.061	0.7919	0	0	0	0	13	6	7	0.0362	0.2828	0.3974	3	late	non-functional
1i1b	A	144	T	c	c	2	buried	11.0677	0.0662	1	2	1	5	1	0	1	3	0	2	0	2	-5.7913	-5.24	2.42	0.0628	0.7011	5	0.679	4.6	57	13	4	9	0.0545	0.3199	0.3974	2	late	non-functional
1i1b	A	145	D	c	c	2	exposed	12.0211	0.0596	3	1	3	6	1	0	1	3	2	1	2	3	-2.088	-1.17	2.03	0.185	0.601	3	0.511	3.5	29	11	4	7	0.0297	0.3082	0.4909	2	late	non-functional
1i1b	A	146	F	E	E	5	buried	8.2287	0.053	4	0	4	4	0	0	0	0	4	0	4	4	-25.0046	-27.33	1.77	0.004	0.4775	3	0.38	2.6	82	11	4	7	0.0265	0.3014	0.5273	4	late	non-functional
1i1b	A	147	T	E	E	5	exposed	11.7752	0.0464	5	0	4	5	1	0	0	1	4	0	4	4	-7.9081	-5.24	1.73	0.2956	0.3317	3	0.418	2.9	29	11	4	7	0.0246	0.2882	0.4727	4	late	non-functional
1i1b	A	148	M	E	E	5	exposed	10.9343	0.0397	0	0	0	0	0	0	0	0	0	0	0	0	-20.7231	-27.33	1.91	0.1829	0.2204	1	0.129	0.9	33	9	4	5	0.0371	0.2978	0.5278	4	late	non-functional
1i1b	A	149	Q	E	E	5	exposed	12.8383	0.0331	5	0	4	5	1	0	0	1	4	0	4	4	-7.4162	-5.24	2.39	0.2197	0.1937	0	0	0	0	7	4	3	0.0169	0.274	0.6667	3	late	non-functional
1i1b	A	150	F	E	E	5	exposed	14.8079	0.0265	0	0	0	0	0	0	0	0	0	0	0	0	-16.6082	-27.33	3.07	0.6213	0.25	0	0	0	0	8	4	4	0.0208	0.2654	0.5714	4	late	non-functional
1i1b	A	151	V	c	c	3	exposed	15.3294	0.0199	2	0	3	3	0	0	0	0	2	0	3	3	-13.6253	-27.33	3.3	0.3472	0.4286	0	0	0	0	7	4	3	0.0165	0.2496	0.619	3	late	non-functional
[truncated: 1,378 more rows]
